# Supplementary material for: Vitamin C Restricts the Emergence of Acquired Resistance to EGFR-Targeted Therapies in Colorectal Cancer
Source: Cancers (Basel). 2020 Mar 14;12(3):685. doi: 10.3390/cancers12030685 (PMC7140052; doi:10.3390/cancers12030685)
Supplement: Supplementary file 1 [file cancers-12-00685-s001.zip]

Archive with 3 entries (2 files):
- cancers-735820-suppl/
- cancers-735820-suppl/cancers-735820-suppl-Proofreading_SA final.docx
- cancers-735820-suppl/Lorenzato et al -Supplementary Table S1.xlsx
