# Supplementary material for: Vitamin C Restricts the Emergence of Acquired Resistance to EGFR-Targeted Therapies in Colorectal Cancer
Source: Cancers (Basel). 2020 Mar 14;12(3):685. doi: 10.3390/cancers12030685 (PMC7140052; doi:10.3390/cancers12030685)
Supplement: Supplementary file 1 [file cancers-12-00685-s001.zip › cancers-735820-suppl/Lorenzato et al -Supplementary Table S1.xlsx]

## Sheet: TOTAL PROTEINS ID
Protein IDs	Peptide counts (all)	Protein names	Gene names	Fasta headers	Peptides	Razor + unique peptides	Unique peptides	Sequence coverage [%]	Mol. weight [kDa]	Q-value	Score	Ratio H/L RS_combo_24h	Ratio H/L normalized RS_combo_24h	Ratio H/L count RS_combo_24h	Ratio H/L RS_combo_4h	Ratio H/L normalized RS_combo_4h	Ratio H/L count RS_combo_4h	Ratio H/L RS_CTX_24h	Ratio H/L normalized RS_CTX_24h	Ratio H/L count RS_CTX_24h	Ratio H/L RS_CTX_4h	Ratio H/L normalized RS_CTX_4h	Ratio H/L count RS_CTX_4h	Ratio H/L RS_VITC_24h	Ratio H/L normalized RS_VITC_24h	Ratio H/L count RS_VITC_24h	Ratio H/L RS_VITC_4h	Ratio H/L normalized RS_VITC_4h	Ratio H/L count RS_VITC_4h	Ratio H/L XM_combo_24h	Ratio H/L normalized XM_combo_24h	Ratio H/L count XM_combo_24h	Ratio H/L XM_combo_4h	Ratio H/L normalized XM_combo_4h	Ratio H/L count XM_combo_4h	Ratio H/L XM_CTX_24h	Ratio H/L normalized XM_CTX_24h	Ratio H/L count XM_CTX_24h	Ratio H/L XM_CTX_4h	Ratio H/L normalized XM_CTX_4h	Ratio H/L count XM_CTX_4h	Ratio H/L XM_VITC_24h	Ratio H/L normalized XM_VITC_24h	Ratio H/L count XM_VITC_24h	Ratio H/L XM_VITC_4h	Ratio H/L normalized XM_VITC_4h	Ratio H/L count XM_VITC_4h	Intensity	Intensity L
P63261;B4E3A4;B4DVQ0;I3L3I0;I3L1U9;I3L4N8;I3L3R2;K7EM38;J3KT65;C9JUM1	30;27;25;19;19;17;13;12;12;9	Actin, cytoplasmic 2;Actin, cytoplasmic 2, N-terminally processed	ACTG1	>sp|P63261|ACTG_HUMAN Actin, cytoplasmic 2 OS=Homo sapiens GN=ACTG1 PE=1 SV=1;>tr|B4E3A4|B4E3A4_HUMAN cDNA FLJ57283, highly similar to Actin, cytoplasmic 2 OS=Homo sapiens PE=2 SV=1;>tr|B4DVQ0|B4DVQ0_HUMAN cDNA FLJ58286, highly similar to Actin, cytoplasmi	30	30	2	88	41.792	0	323.31	0.78022	1.0405	152	0.82716	1.0792	168	0.82237	1.0104	170	0.73206	1.0567	159	0.91924	0.97118	142	0.88331	1.0024	169	0.86054	1.0525	140	0.8762	0.99946	157	0.83081	1.0094	129	0.87161	1.0311	137	0.92468	0.9849	146	0.9163	0.9503	153	3789400000000	2015700000000
V9HVZ4;P04406;Q2TSD0;E7EUT5;Q0QET7;A4UCT1;B4DRV9;Q5ZEY3;Q16768;A0A0K0K1K1;O14556	24;24;22;19;17;13;10;8;2;1;1	Glyceraldehyde-3-phosphate dehydrogenase	HEL-S-162eP;GAPDH	>tr|V9HVZ4|V9HVZ4_HUMAN Glyceraldehyde-3-phosphate dehydrogenase OS=Homo sapiens GN=HEL-S-162eP PE=2 SV=1;>sp|P04406|G3P_HUMAN Glyceraldehyde-3-phosphate dehydrogenase OS=Homo sapiens GN=GAPDH PE=1 SV=3;>tr|Q2TSD0|Q2TSD0_HUMAN Glyceraldehyde-3-phosphate de	24	24	24	84.2	36.053	0	323.31	0.76159	1.0133	117	0.72714	0.94385	112	0.80446	0.98161	116	0.67833	0.95873	121	0.93983	0.98026	114	0.873	0.98968	126	0.82381	1.0034	91	0.83257	0.96917	98	0.82756	0.99435	83	0.85359	0.98952	99	1.0095	1.0745	112	0.92415	0.96733	100	2002700000000	1092600000000
A0A024R3X4;P10809;B3GQS7;B7Z597;B7Z4F6;B7Z5E7;Q53SE2;E7ESH4;E7EXB4;B9VPB4;B9VP19;A0A0S2Z415;C9JL25;C9JL19;C9JCQ4;Q53QD5;C9J0S9	46;46;45;41;39;38;18;17;16;9;9;7;5;4;4;3;1	60 kDa heat shock protein, mitochondrial	HSPD1	>tr|A0A024R3X4|A0A024R3X4_HUMAN Heat shock 60kDa protein 1 (Chaperonin), isoform CRA_a OS=Homo sapiens GN=HSPD1 PE=2 SV=1;>sp|P10809|CH60_HUMAN 60 kDa heat shock protein, mitochondrial OS=Homo sapiens GN=HSPD1 PE=1 SV=2;>tr|B3GQS7|B3GQS7_HUMAN Mitochondria	46	46	27	80.6	61.054	0	323.31	0.96073	1.2846	156	1.0549	1.3914	160	0.9791	1.187	153	0.85788	1.2393	169	0.96693	1.0139	148	0.87919	0.9994	179	1.1195	1.3718	147	1.0336	1.1961	156	1.0619	1.2873	137	1.0922	1.3085	158	0.95278	1.0107	160	0.98555	1.0268	156	1925700000000	955090000000
A0A024RD80;P08238;B4DMA2;B4DGL0;Q6PK50;Q9H6X9;A8K3W9;Q58FF7;O14942;Q58FF4	54;54;52;50;25;23;23;20;5;1	Heat shock protein HSP 90-beta	HSP90AB1	>tr|A0A024RD80|A0A024RD80_HUMAN Heat shock protein 90kDa alpha (Cytosolic), class B member 1, isoform CRA_a OS=Homo sapiens GN=HSP90AB1 PE=3 SV=1;>sp|P08238|HS90B_HUMAN Heat shock protein HSP 90-beta OS=Homo sapiens GN=HSP90AB1 PE=1 SV=4;>tr|B4DMA2|B4DMA2_	54	54	34	77.6	83.263	0	323.31	0.56811	0.75593	123	0.72132	0.94827	125	0.609	0.73373	144	0.63257	0.89862	131	0.93913	0.98331	142	0.87062	0.99438	146	0.63465	0.77141	116	0.8043	0.91695	123	0.63456	0.75542	116	0.79386	0.91579	125	0.92661	0.97857	142	0.92668	0.97108	139	1751200000000	979090000000
B4DNE0	22			>tr|B4DNE0|B4DNE0_HUMAN cDNA FLJ52573, highly similar to Elongation factor 1-alpha 1 OS=Homo sapiens PE=2 SV=1	22	22	1	63.3	42.596	0	323.31	0.6175	0.82593	103	0.65864	0.85566	91	0.66735	0.81451	112	0.58152	0.83352	106	0.99011	1.0392	106	0.81242	0.92652	95	0.67128	0.81512	88	0.75429	0.88491	86	0.68275	0.81906	90	0.74734	0.88974	97	0.84093	0.89839	110	0.87583	0.91177	103	1575500000000	889570000000
P68431	10	Histone H3.1	HIST1H3A	>sp|P68431|H31_HUMAN Histone H3.1 OS=Homo sapiens GN=HIST1H3A PE=1 SV=2	10	10	1	62.5	15.404	0	193.3	1.1296	1.5457	26	1.0749	1.3961	33	1.0808	1.323	36	0.807	1.1952	29	1.1769	1.2239	37	0.78031	0.89784	32	1.273	1.6021	28	1.0287	1.2076	34	1.2742	1.55	30	1.1128	1.349	24	0.83089	0.87949	29	0.91879	0.95052	33	1545800000000	728960000000
B2RA03;A0A024RAY2;P05783;F8VZY9;I6L965;CON__H-INV:HIT000015463;CON__Q92764;C4AM86;CON__Q497I4;A0A024R1T2;Q92764	44;44;44;41;39;4;2;2;2;2;2	Keratin, type I cytoskeletal 18	KRT18	>tr|B2RA03|B2RA03_HUMAN cDNA, FLJ94640, highly similar to Homo sapiens keratin 18 (KRT18), mRNA OS=Homo sapiens PE=2 SV=1;>tr|A0A024RAY2|A0A024RAY2_HUMAN Keratin 18, isoform CRA_a OS=Homo sapiens GN=KRT18 PE=3 SV=1;>sp|P05783|K1C18_HUMAN Keratin, type I cy	44	44	29	84	48.029	0	323.31	0.68387	0.89924	110	0.82993	1.0857	103	0.75338	0.92501	113	0.8378	1.18	123	0.91986	0.96283	118	0.85524	0.96731	119	0.72248	0.88935	102	1.0027	1.1605	105	0.69862	0.84265	92	1.0337	1.1755	115	0.97846	1.0362	107	1.0059	1.0438	114	1489600000000	807640000000
B2R4R0;P62805;Q0VAS5;Q6B823	14;14;13;5	Histone H4	HIST1H4H;HIST1H4A	>tr|B2R4R0|B2R4R0_HUMAN Histone H4 OS=Homo sapiens GN=HIST1H4H PE=2 SV=1;>sp|P62805|H4_HUMAN Histone H4 OS=Homo sapiens GN=HIST1H4A PE=1 SV=2;>tr|Q0VAS5|Q0VAS5_HUMAN Histone H4 OS=Homo sapiens GN=HIST1H4H PE=2 SV=1	14	14	14	67	11.367	0	231.34	1.0868	1.485	40	1.1632	1.5165	49	1.092	1.3367	45	0.8911	1.2737	48	1.1411	1.2034	57	0.91003	1.0544	45	1.3063	1.611	43	1.1074	1.2994	48	1.2234	1.5078	36	1.1577	1.3791	48	1.0116	1.0893	47	0.94414	1.0149	47	1382400000000	649030000000
Q8IWP6;P04350;B4DE77;B4DJ43;B4DFH6;M0R2D3;M0QY85;M0QYM7;B4DNW1;M0R0X0;M0QY37;M0QX14;M0R042;M0QZL7;M0R278;M0R2T4	30;23;20;18;13;10;5;5;5;4;4;4;4;4;4;2	Tubulin beta-4A chain	TUBB4A	>tr|Q8IWP6|Q8IWP6_HUMAN Tubulin beta chain OS=Homo sapiens PE=2 SV=1;>sp|P04350|TBB4A_HUMAN Tubulin beta-4A chain OS=Homo sapiens GN=TUBB4A PE=1 SV=2;>tr|B4DE77|B4DE77_HUMAN Tubulin beta chain OS=Homo sapiens PE=2 SV=1;>tr|B4DJ43|B4DJ43_HUMAN cDNA FLJ53341	30	30	1	75.1	49.752	0	323.31	0.75289	1.0041	108	0.75596	0.98452	115	0.78986	0.95839	117	0.64967	0.9239	127	0.9445	0.99381	123	0.87957	1.007	117	0.81657	0.99196	113	0.81085	0.93254	118	0.79427	0.96554	93	0.81483	0.95638	115	0.96262	1.026	123	0.96748	1.0044	128	1310600000000	708130000000
V9HW22;P11142;E9PKE3;Q53GZ6;Q96IS6;B3KTV0;E9PNE6;Q53HF2;B4E1Q1;A8K7Q2;E9PN89;E9PLF4;B4DTX2;Q96BE0;E9PQQ4;E9PQK7;A0A024R6B5;P54652;E9PS65;E9PPY6;E9PN25;Q96H53;E9PM13;E9PI65;B3KUS2;Q9NZ87;Q9NWW3;A4D111	42;42;41;41;36;36;33;29;28;26;20;15;15;15;14;14;14;14;13;12;11;11;9;9;9;7;7;4	Heat shock cognate 71 kDa protein	HEL-S-72p;HSPA8	>tr|V9HW22|V9HW22_HUMAN Epididymis luminal protein 33 OS=Homo sapiens GN=HEL-S-72p PE=2 SV=1;>sp|P11142|HSP7C_HUMAN Heat shock cognate 71 kDa protein OS=Homo sapiens GN=HSPA8 PE=1 SV=1;>tr|E9PKE3|E9PKE3_HUMAN Heat shock cognate 71 kDa protein OS=Homo sapie	42	42	21	76	70.897	0	323.31	0.61263	0.81218	93	0.76277	0.99981	96	0.67426	0.82624	95	0.70096	1.0018	105	0.94725	1.0017	97	0.89198	1.0154	100	0.66333	0.81565	97	0.85705	0.98876	96	0.64511	0.7676	73	0.85679	1.0183	99	0.96315	1.018	100	1.0002	1.039	93	1254400000000	676660000000
A0A0S2Z3G9;O43707;Q96BG6;F5GXS2;B4E337;H7C144;B4DSX0;A0A0S2Z3X3;A0A0S2Z3C0;K7EJH8;B2R8Y4;Q08043;B4DZQ2;A0A087WSZ2;B3W6H4;K7EP19;Q4VAM3;B7Z4P8	74;74;56;40;32;28;27;24;18;13;9;9;7;7;5;4;2;1	Alpha-actinin-4	ACTN4	>tr|A0A0S2Z3G9|A0A0S2Z3G9_HUMAN Actinin alpha 4 isoform 1 (Fragment) OS=Homo sapiens GN=ACTN4 PE=2 SV=1;>sp|O43707|ACTN4_HUMAN Alpha-actinin-4 OS=Homo sapiens GN=ACTN4 PE=1 SV=2;>tr|Q96BG6|Q96BG6_HUMAN ACTN4 protein (Fragment) OS=Homo sapiens GN=ACTN4 PE=2	74	74	52	81.8	104.85	0	323.31	0.76368	1.0177	183	0.77593	1.004	200	0.84322	1.0294	191	0.67759	0.96659	191	0.89263	0.94474	180	0.87117	0.99036	195	0.83589	1.0227	174	0.83769	0.96994	177	0.8622	1.0262	150	0.81987	0.95662	172	0.91424	0.97786	185	0.96163	1.0029	187	1250400000000	675450000000
A0A024R1N1;P35579;Q86XU5;B4E3S1;Q5BKV1;Q9UMJ0	142;142;92;57;12;2	Myosin-9	MYH9	>tr|A0A024R1N1|A0A024R1N1_HUMAN Myosin, heavy polypeptide 9, non-muscle, isoform CRA_a OS=Homo sapiens GN=MYH9 PE=3 SV=1;>sp|P35579|MYH9_HUMAN Myosin-9 OS=Homo sapiens GN=MYH9 PE=1 SV=4;>tr|Q86XU5|Q86XU5_HUMAN MYH9 protein (Fragment) OS=Homo sapiens GN=MYH	142	142	15	65.8	226.53	0	323.31	0.83638	1.0949	273	0.8131	1.0466	274	0.895	1.09	281	0.71708	1.0184	281	0.9227	0.96942	269	0.87165	0.98876	283	0.92077	1.109	268	0.89232	1.013	268	0.94173	1.1156	244	0.87761	1.0141	260	0.93214	0.99434	267	0.98385	1.0208	274	1246600000000	660290000000
P06703;R4GN98;B2R577	6;5;5	Protein S100-A6;Protein S100	S100A6	>sp|P06703|S10A6_HUMAN Protein S100-A6 OS=Homo sapiens GN=S100A6 PE=1 SV=1;>tr|R4GN98|R4GN98_HUMAN Protein S100 (Fragment) OS=Homo sapiens GN=S100A6 PE=1 SV=1;>tr|B2R577|B2R577_HUMAN Protein S100 OS=Homo sapiens PE=2 SV=1	6	6	6	73.3	10.18	0	225.57	0.75369	1.0065	24	0.72357	0.94208	20	0.83249	1.0232	22	0.67567	0.95322	18	0.89926	0.94821	20	0.8707	1.0077	16	0.84568	1.022	27	0.83779	0.98163	26	0.83478	1.0282	17	0.83473	0.97209	21	0.99267	1.0522	27	0.985	1.0293	21	1238600000000	657300000000
Q16777;Q6FI13	6;6	Histone H2A type 2-C;Histone H2A type 2-A	HIST2H2AC;HIST2H2AA3	>sp|Q16777|H2A2C_HUMAN Histone H2A type 2-C OS=Homo sapiens GN=HIST2H2AC PE=1 SV=4;>sp|Q6FI13|H2A2A_HUMAN Histone H2A type 2-A OS=Homo sapiens GN=HIST2H2AA3 PE=1 SV=3	6	2	1	55	13.988	0	176.37	1.1623	1.5291	8	1.0284	1.3517	10	1.0579	1.2889	8	0.85414	1.2928	3	1.1672	1.2193	10	0.7459	0.84563	5	1.2365	1.5161	8	0.98104	1.1324	11	1.2585	1.4856	8	1.0404	1.2319	9	0.86283	0.90875	12	0.69424	0.71747	10	1071400000000	554050000000
A0A024R4F1;P06733;E2DRY6;K7EM90;A4QMW8;A4UCS8;Q9NPL4	29;29;20;13;9;9;2	Alpha-enolase;Enolase	ENO1	>tr|A0A024R4F1|A0A024R4F1_HUMAN Enolase 1, (Alpha), isoform CRA_a OS=Homo sapiens GN=ENO1 PE=2 SV=1;>sp|P06733|ENOA_HUMAN Alpha-enolase OS=Homo sapiens GN=ENO1 PE=1 SV=2;>tr|E2DRY6|E2DRY6_HUMAN C-myc promoter-binding protein 1 OS=Homo sapiens PE=2 SV=1	29	29	20	79	47.168	0	323.31	0.71803	0.94835	97	0.75182	0.99048	85	0.77797	0.9415	89	0.67589	0.97648	91	0.95346	0.99966	93	0.88423	1.001	88	0.76953	0.94204	76	0.82043	0.95483	79	0.7337	0.8742	66	0.8224	0.9755	78	0.98438	1.0441	97	0.93422	0.97315	91	1037700000000	570790000000
V9HWB8;P14618;B4DNK4;Q8WUW7;A0A024R609;H3BQ34;H3BUW1;H3BTJ2;H3BT25;H3BU13;Q9UKK4;H3BN34;H3BQZ3;Q9NYI7;Q9UK31;Q9UN47;B4DPM0;Q16716;Q16715;P30613	45;45;40;31;25;24;12;12;11;6;5;4;4;3;3;2;1;1;1;1	Pyruvate kinase;Pyruvate kinase PKM	HEL-S-30;PKM;PKM2	>tr|V9HWB8|V9HWB8_HUMAN Pyruvate kinase OS=Homo sapiens GN=HEL-S-30 PE=2 SV=1;>sp|P14618|KPYM_HUMAN Pyruvate kinase PKM OS=Homo sapiens GN=PKM PE=1 SV=4;>tr|B4DNK4|B4DNK4_HUMAN Pyruvate kinase OS=Homo sapiens GN=PKM PE=1 SV=1;>tr|Q8WUW7|Q8WUW7_HUMAN Pyruva	45	45	5	81.4	57.936	0	323.31	0.67602	0.88573	104	0.70501	0.92244	110	0.72965	0.89066	117	0.62099	0.88348	117	0.93278	0.98029	115	0.85776	0.97621	122	0.72851	0.89553	108	0.80837	0.92404	113	0.74182	0.88215	89	0.79057	0.92582	101	0.92763	0.97981	112	0.92746	0.9702	106	1028000000000	571250000000
Q13813;A0A0D9SGF6;A0A024R889;A0A0D9SF54;B4DGT1;B4DTV8;Q9UG16;Q14917;A0A0D9SFF6;A0A1B0GTB7;A0A1B0GUH3;A0A1B0GV13;A0A0D9SFH4	179;177;174;173;99;87;87;27;13;2;2;2;1	Spectrin alpha chain, non-erythrocytic 1	SPTAN1	>sp|Q13813|SPTN1_HUMAN Spectrin alpha chain, non-erythrocytic 1 OS=Homo sapiens GN=SPTAN1 PE=1 SV=3;>tr|A0A0D9SGF6|A0A0D9SGF6_HUMAN Spectrin alpha chain, non-erythrocytic 1 OS=Homo sapiens GN=SPTAN1 PE=1 SV=1;>tr|A0A024R889|A0A024R889_HUMAN Spectrin, alpha	179	179	178	72.9	284.54	0	323.31	0.69826	0.90591	275	0.7711	1.005	280	0.7802	0.94323	276	0.71631	1.0117	295	0.8861	0.92821	282	0.85957	0.98174	277	0.77178	0.92762	259	0.8905	1.01	262	0.79213	0.9423	235	0.87327	0.99592	260	0.92251	0.98543	280	0.9895	1.0276	275	1011100000000	555560000000
Q9BQE3;Q53GA7;F5H5D3;B7Z1K5;Q8N532	34;33;33;32;18	Tubulin alpha-1C chain	TUBA1C	>sp|Q9BQE3|TBA1C_HUMAN Tubulin alpha-1C chain OS=Homo sapiens GN=TUBA1C PE=1 SV=1;>tr|Q53GA7|Q53GA7_HUMAN Tubulin alpha chain (Fragment) OS=Homo sapiens PE=2 SV=1;>tr|F5H5D3|F5H5D3_HUMAN Tubulin alpha chain OS=Homo sapiens GN=TUBA1C PE=1 SV=1;>tr|B7Z1K5|B7	34	34	3	85.1	49.895	0	323.31	0.74437	0.9837	98	0.74029	0.9691	91	0.78958	0.96718	92	0.63834	0.89935	93	0.93866	0.99347	89	0.85923	0.98484	88	0.81471	1.0015	78	0.82807	0.95289	86	0.80863	0.97318	79	0.81817	0.96876	77	0.93947	0.99914	93	0.94901	0.98327	82	1011000000000	550770000000
B2ZZ89;Q01082;D6W5C0;A0A087WUZ3;K9MS24;F8W6C1;B4DIF8;Q8WYB3;O14724;Q71VG1;Q71VG2;Q71VF8;E9PJZ2;Q8WX82;H0YJE6	176;176;173;173;169;48;25;2;2;1;1;1;1;1;1	Spectrin beta chain, non-erythrocytic 1	SPTBN1	>tr|B2ZZ89|B2ZZ89_HUMAN Epididymis luminal protein 102 OS=Homo sapiens GN=SPTBN1 PE=2 SV=1;>sp|Q01082|SPTB2_HUMAN Spectrin beta chain, non-erythrocytic 1 OS=Homo sapiens GN=SPTBN1 PE=1 SV=2;>tr|D6W5C0|D6W5C0_HUMAN Spectrin, beta, non-erythrocytic 1, isofor	176	176	162	76.5	274.61	0	323.31	0.61613	0.79546	272	0.74184	0.96196	303	0.68753	0.82964	291	0.68575	0.96868	323	0.88696	0.93485	289	0.8643	0.99234	301	0.67906	0.81925	258	0.87887	0.99382	293	0.68966	0.80652	247	0.85007	0.9762	283	0.93354	0.99301	301	0.99413	1.0335	291	1010200000000	559060000000
P21333;Q5HY54;Q60FE6;Q60FE5;A6NDY9;A0A087WWY3;Q8TES4;Q6NXF2;Q96C61;B4E2F9;B4DTD5;F8WE98;Q2VP91;Q86TQ3;H0Y5C6;H0Y5F3;H7C2E7	150;149;148;148;128;128;79;53;51;45;37;30;16;13;13;9;3	Filamin-A	FLNA;FLJ00119	>sp|P21333|FLNA_HUMAN Filamin-A OS=Homo sapiens GN=FLNA PE=1 SV=4;>tr|Q5HY54|Q5HY54_HUMAN Filamin-A OS=Homo sapiens GN=FLNA PE=1 SV=1;>tr|Q60FE6|Q60FE6_HUMAN Filamin A OS=Homo sapiens GN=FLNA PE=2 SV=1;>tr|Q60FE5|Q60FE5_HUMAN Filamin A OS=Homo sapiens GN=F	150	150	134	70.7	280.74	0	323.31	0.66699	0.86835	238	0.76312	0.98828	244	0.71233	0.85965	242	0.677	0.95503	264	0.92582	0.975	243	0.86333	0.98352	252	0.66216	0.80027	228	0.80012	0.91057	221	0.65353	0.77916	222	0.76788	0.89045	221	0.9085	0.96901	261	0.90917	0.94557	251	997340000000	545990000000
Q6FGL7;Q05CP7;P07148;A8MW49	8;8;8;6	Fatty acid-binding protein, liver	FABP1	>tr|Q6FGL7|Q6FGL7_HUMAN FABP1 protein (Fragment) OS=Homo sapiens GN=FABP1 PE=2 SV=1;>tr|Q05CP7|Q05CP7_HUMAN FABP1 protein (Fragment) OS=Homo sapiens GN=FABP1 PE=2 SV=1;>sp|P07148|FABPL_HUMAN Fatty acid-binding protein, liver OS=Homo sapiens GN=FABP1 PE=1 S	8	8	8	76.4	14.208	0	323.31	0.86724	1.1458	48	0.74585	0.98454	42	0.92925	1.1321	50	0.72299	1.0542	51	0.95379	0.98146	52	0.95204	1.0766	39	0.90489	1.088	51	0.78394	0.9114	47	0.92424	1.0994	44	0.77801	0.91867	41	0.94793	1.0012	50	0.92153	0.96083	46	975380000000	521190000000
P13639;Q8TA90;B4DPU3;Q6PK56;B4DRE8;B4DMC6;Q6W6M8;M0R0I6	60;41;38;38;30;23;9;1	Elongation factor 2	EEF2	>sp|P13639|EF2_HUMAN Elongation factor 2 OS=Homo sapiens GN=EEF2 PE=1 SV=4;>tr|Q8TA90|Q8TA90_HUMAN Similar to Elongation factor 2b (Fragment) OS=Homo sapiens PE=2 SV=1;>tr|B4DPU3|B4DPU3_HUMAN cDNA FLJ56548, highly similar to Elongation factor 2 OS=Homo sap	60	60	59	74.7	95.337	0	323.31	0.607	0.80274	118	0.68844	0.90188	118	0.64958	0.79045	110	0.59883	0.85457	120	0.95468	1.0029	120	0.86743	0.98902	121	0.66591	0.80982	108	0.78335	0.89689	120	0.6544	0.76798	105	0.77043	0.91248	109	0.94752	1.0116	128	0.91944	0.95297	126	945230000000	531700000000
D0PNI1;P63104;E7EX29;B0AZS6;E7ESK7;B7Z2E6;H0YB80;E5RIR4;E9PD24;E7EVZ2;E5RGE1;Q6LD62;Q2F831	20;20;16;12;11;9;9;8;8;8;6;6;6	14-3-3 protein zeta/delta	YWHAZ	>tr|D0PNI1|D0PNI1_HUMAN Epididymis luminal protein 4 OS=Homo sapiens GN=YWHAZ PE=2 SV=1;>sp|P63104|1433Z_HUMAN 14-3-3 protein zeta/delta OS=Homo sapiens GN=YWHAZ PE=1 SV=1;>tr|E7EX29|E7EX29_HUMAN 14-3-3 protein zeta/delta (Fragment) OS=Homo sapiens GN=YWHA	20	20	15	71.4	27.745	0	323.31	0.77113	1.026	49	0.74146	0.97091	56	0.82651	1.0045	50	0.65453	0.95354	56	0.92583	0.97235	54	0.87395	0.98338	56	0.83367	1.0127	51	0.86106	0.99097	53	0.84544	1.0287	51	0.82578	0.98254	44	0.95818	1.0228	56	0.97178	1.0162	53	942320000000	505470000000
A0A024R5Z7;P07355;V9HW65;H0YN42;H0YMD0;H0YMU9;H0YM50;A6NMY6;B3KRQ1;H0YNP5;H0YKS4;B4DNH8;H0YN28;H0YL33;H0YMM1;H0YKZ7;H0YLV6;H0YMT9;H0YKX9;H0YKL9;H0YMW4;H0YNA0;H0YKV8;H0YN52;H0YMD9;H0YNB8;H0YKN4;H0YLE2	34;34;33;27;25;25;24;22;20;17;17;17;16;16;14;11;11;11;11;10;10;8;8;6;6;5;5;3	Annexin;Annexin A2;Putative annexin A2-like protein	ANXA2;HEL-S-270;ANXA2P2	>tr|A0A024R5Z7|A0A024R5Z7_HUMAN Annexin OS=Homo sapiens GN=ANXA2 PE=3 SV=1;>sp|P07355|ANXA2_HUMAN Annexin A2 OS=Homo sapiens GN=ANXA2 PE=1 SV=2;>tr|V9HW65|V9HW65_HUMAN Annexin OS=Homo sapiens GN=HEL-S-270 PE=2 SV=1;>tr|H0YN42|H0YN42_HUMAN Annexin (Fragment	34	34	34	80.8	38.604	0	323.31	0.74104	0.99281	65	0.73645	0.96279	75	0.79355	0.96982	75	0.681	0.97571	78	0.95012	0.99298	71	0.87755	0.99472	74	0.81666	1.0065	67	0.83897	0.9753	68	0.75807	0.91869	70	0.81831	0.9719	65	0.94144	0.99689	72	0.94681	0.97814	65	942180000000	516390000000
P16104;Q96QV6	7;5	Histone H2AX;Histone H2A type 1-A	H2AFX;HIST1H2AA	>sp|P16104|H2AX_HUMAN Histone H2AX OS=Homo sapiens GN=H2AFX PE=1 SV=2;>sp|Q96QV6|H2A1A_HUMAN Histone H2A type 1-A OS=Homo sapiens GN=HIST1H2AA PE=1 SV=3	7	7	1	58	15.144	0	281.13	1.1056	1.5098	21	1.0378	1.3388	19	1.0521	1.296	19	0.86365	1.2144	19	1.2118	1.2619	23	0.77783	0.88866	17	1.2711	1.545	21	0.97041	1.1379	19	1.1858	1.4774	22	1.0918	1.2724	18	0.88323	0.93885	21	0.68331	0.71135	22	810140000000	372570000000
V9HWF5;A8K486;P62937;B4DM82;B2RE56;F8WE65;C9J5S7;Q71V99;P0DN26;A0A0H2UH34;A0A0B4J2A2;A0A075B767;A0A075B759;Q9Y536;F5H284;E5RIZ5;P0DN37;B2RXF3	11;11;11;9;9;7;7;7;3;3;3;3;3;3;3;2;2;2	Peptidyl-prolyl cis-trans isomerase;Peptidyl-prolyl cis-trans isomerase A;Peptidyl-prolyl cis-trans isomerase A, N-terminally processed	HEL-S-69p;PPIA	>tr|V9HWF5|V9HWF5_HUMAN Peptidyl-prolyl cis-trans isomerase OS=Homo sapiens GN=HEL-S-69p PE=2 SV=1;>tr|A8K486|A8K486_HUMAN Peptidyl-prolyl cis-trans isomerase OS=Homo sapiens PE=2 SV=1;>sp|P62937|PPIA_HUMAN Peptidyl-prolyl cis-trans isomerase A OS=Homo sap	11	11	11	69.1	18.012	0	323.31	0.77723	1.0089	45	0.76076	0.98978	52	0.80006	0.97733	50	0.66915	0.96863	48	0.91525	0.96336	44	0.90821	1.0235	52	0.83468	1.0152	42	0.82896	0.95779	41	0.75404	0.9089	40	0.8149	0.96081	44	0.95068	1.0022	39	0.9641	1.0028	46	786470000000	423850000000
Q2TTR7;A9CB80;P00533;A8K2T7;B7Z2I3;E9PFD7;E7BSV0;F2YGG7;Q504U8;Q59FL8;Q68GS6;Q75MF2;Q147T7;A2VCQ7;I3WA73;I3WA72;I3WA68;C9JYS6;F1JTL6;A0A068JD88;E2I6F5;B6RC66;B6RC65;A7VMV4;A7VN07;Q4H1F3;G9MC81;A7VN06;A7VN05;Q30BI0;G9MC26;Q9H3D0;E2I6F8;Q9H3C8;Q4ZG14;H3BLT0	53;53;53;52;51;51;50;50;48;45;27;20;19;14;8;8;7;6;4;2;2;2;2;1;1;1;1;1;1;1;1;1;1;1;1;1	Epidermal growth factor receptor	EGFR	>tr|Q2TTR7|Q2TTR7_HUMAN Receptor protein-tyrosine kinase OS=Homo sapiens PE=2 SV=1;>tr|A9CB80|A9CB80_HUMAN Receptor protein-tyrosine kinase OS=Homo sapiens PE=2 SV=1;>sp|P00533|EGFR_HUMAN Epidermal growth factor receptor OS=Homo sapiens GN=EGFR PE=1 SV=2;>	53	53	49	51.8	134.32	0	323.31	0.50019	0.64767	118	0.93521	1.2205	140	0.51144	0.62282	119	0.79257	1.1215	147	0.9016	0.94444	122	0.88595	1.0107	145	0.60552	0.73545	124	1.0164	1.1449	133	0.66487	0.79068	119	1.0644	1.225	147	0.90466	0.96632	125	1.0075	1.0453	124	783170000000	420760000000
Q9NS86;B4DWZ7;B3KTN5	30;29;27	LanC-like protein 2	LANCL2	>sp|Q9NS86|LANC2_HUMAN LanC-like protein 2 OS=Homo sapiens GN=LANCL2 PE=1 SV=1;>tr|B4DWZ7|B4DWZ7_HUMAN cDNA FLJ56802, highly similar to LanC-like protein 2 OS=Homo sapiens PE=2 SV=1;>tr|B3KTN5|B3KTN5_HUMAN cDNA FLJ38538 fis, clone HCHON2001407, highly simi	30	30	30	68.4	50.854	0	323.31	0.77865	1.0359	76	0.72854	0.93884	76	0.81362	0.98745	85	0.65888	0.91991	83	0.94439	0.99573	88	0.88497	1.0099	84	0.82279	0.99616	68	0.83834	0.94854	74	0.86644	1.0554	59	0.78761	0.90616	73	0.94575	1.0177	77	1.0453	1.0802	78	750020000000	403390000000
A0A024R4A0;P19338;B3KTP9;Q9BQ02;B3KM80;Q6ZS99;H7BY16;C9JYW2;C9JLB1;C9J1H7;C9JWL1	33;33;30;25;25;25;18;8;8;8;8	Nucleolin	NCL	>tr|A0A024R4A0|A0A024R4A0_HUMAN Nucleolin, isoform CRA_b OS=Homo sapiens GN=NCL PE=4 SV=1;>sp|P19338|NUCL_HUMAN Nucleolin OS=Homo sapiens GN=NCL PE=1 SV=3;>tr|B3KTP9|B3KTP9_HUMAN cDNA FLJ38578 fis, clone HCHON2007674, highly similar to NUCLEOLIN OS=Homo sa	33	33	33	41.1	76.613	0	323.31	0.80895	1.0801	59	0.87209	1.1508	58	0.89015	1.0789	63	0.81259	1.1711	60	1.0082	1.0495	57	0.9371	1.0565	62	0.86062	1.0577	61	1.0495	1.2106	65	0.88509	1.0588	51	1.0353	1.2412	58	1.0429	1.1109	57	1.0481	1.0931	61	726150000000	370320000000
V9HW80;P55072;Q96IF9;Q0IIN5;Q9NTC4;Q9HAP1;Q9HAP0;C9IZA5;C9JUP7;B4DYX2	68;68;53;39;35;25;19;13;12;1	Transitional endoplasmic reticulum ATPase	HEL-S-70;VCP;DKFZp434K0126	>tr|V9HW80|V9HW80_HUMAN Epididymis luminal protein 220 OS=Homo sapiens GN=HEL-S-70 PE=2 SV=1;>sp|P55072|TERA_HUMAN Transitional endoplasmic reticulum ATPase OS=Homo sapiens GN=VCP PE=1 SV=4;>tr|Q96IF9|Q96IF9_HUMAN VCP protein (Fragment) OS=Homo sapiens GN=	68	68	68	79.7	89.321	0	323.31	0.7256	0.94773	119	0.75631	0.97299	113	0.76308	0.93302	123	0.68706	0.97327	127	0.96443	1.0191	138	0.87323	1.0047	139	0.77787	0.9362	120	0.84658	0.96487	115	0.73566	0.88911	107	0.84568	0.98094	123	0.93931	1.0081	124	0.9618	1.0126	125	722120000000	383470000000
V9HWI5;P23528;G3V1A4;E9PK25;E9PP50;E9PQB7;B4E112;E9PLJ3;E9PS23;Q549N0;Q9Y281	15;15;14;14;13;10;8;7;7;4;4	Cofilin-1	HEL-S-15;CFL1	>tr|V9HWI5|V9HWI5_HUMAN Cofilin 1 (Non-muscle), isoform CRA_b OS=Homo sapiens GN=HEL-S-15 PE=2 SV=1;>sp|P23528|COF1_HUMAN Cofilin-1 OS=Homo sapiens GN=CFL1 PE=1 SV=3;>tr|G3V1A4|G3V1A4_HUMAN Cofilin 1 (Non-muscle), isoform CRA_a OS=Homo sapiens GN=CFL1 PE=1	15	15	14	77.7	18.502	0	257.72	0.76424	1.0141	45	0.72916	0.95656	47	0.82673	1.0094	43	0.6644	0.97042	42	0.93726	0.97668	52	0.88099	1.0054	41	0.80319	0.9889	40	0.81098	0.95874	43	0.75395	0.90691	38	0.79657	0.96308	38	0.97171	1.0245	39	0.95791	0.99473	46	718390000000	390110000000
Q71DI3	10	Histone H3.2	HIST2H3A	>sp|Q71DI3|H32_HUMAN Histone H3.2 OS=Homo sapiens GN=HIST2H3A PE=1 SV=3	10	1	1	62.5	15.388	0	157.41	1.1346	1.5339	11	1.1064	1.4731	11	1.1	1.3364	6	0.80546	1.1966	11	1.2129	1.2664	8	0.79654	0.89376	13	1.261	1.5511	10	1.058	1.2217	7	1.2071	1.525	8	1.131	1.3746	12	0.83996	0.87916	7	0.9425	0.97997	9	708230000000	324250000000
P08727;CON__P08727;C9JM50;K7EMS3;B4DWU0;B4E2J5;A4FUA1;C9JTG5;K7ELP7;K7ESE1;Q16195;CON__Q8N1A0;Q8N1A0	43;42;20;19;4;3;2;2;1;1;1;1;1	Keratin, type I cytoskeletal 19	KRT19	>sp|P08727|K1C19_HUMAN Keratin, type I cytoskeletal 19 OS=Homo sapiens GN=KRT19 PE=1 SV=4;>P08727 SWISS-PROT:P08727 Tax_Id=9606 Gene_Symbol=KRT19 Keratin, type I cytoskeletal 19	43	41	10	87.2	44.105	0	323.31	1.0446	1.418	74	0.80663	1.0495	70	1.1155	1.372	75	0.84699	1.1907	73	0.79858	0.84555	67	0.74995	0.86353	70	1.047	1.301	68	0.97699	1.1295	76	1.0993	1.3356	66	0.98309	1.1677	72	0.88678	0.95722	71	0.95522	0.99017	67	691050000000	345210000000
Q5CAQ5;V9HWP2;P14625;Q59FC6;B4DU71;B4DHT9;Q96GW1;Q58FF3;H0YIV0;B4DQX3;Q58FF2;F8W026	47;47;47;34;30;27;16;8;7;7;6;2	Endoplasmin	TRA1;HEL-S-125m;HSP90B1	>tr|Q5CAQ5|Q5CAQ5_HUMAN Tumor rejection antigen (Gp96) 1 OS=Homo sapiens GN=TRA1 PE=2 SV=1;>tr|V9HWP2|V9HWP2_HUMAN Epididymis luminal protein 35 OS=Homo sapiens GN=HEL-S-125m PE=2 SV=1;>sp|P14625|ENPL_HUMAN Endoplasmin OS=Homo sapiens GN=HSP90B1 PE=1 SV=1;	47	46	46	58.5	92.339	0	323.31	0.87659	1.1454	107	1.0187	1.3303	112	0.84262	1.0185	108	0.82976	1.1727	118	0.95437	1.0061	102	0.87572	0.99966	102	1.0474	1.2875	106	1.0198	1.1568	101	0.99293	1.1771	100	1.0705	1.2383	108	0.91124	0.97116	102	0.98479	1.0249	102	689960000000	351450000000
K9JA46;P07900;Q8TBA7;Q2VPJ6;O75322;Q86U12;Q96HX7;G3V2J8;Q14568;B4DTA5;Q58FG0;Q86SX1;Q58FF9	46;46;42;39;35;31;30;7;7;6;6;5;1	Heat shock protein HSP 90-alpha	EL52;HSP90AA1	>tr|K9JA46|K9JA46_HUMAN Epididymis luminal secretory protein 52 OS=Homo sapiens GN=EL52 PE=2 SV=1;>sp|P07900|HS90A_HUMAN Heat shock protein HSP 90-alpha OS=Homo sapiens GN=HSP90AA1 PE=1 SV=5;>tr|Q8TBA7|Q8TBA7_HUMAN HSP90AA1 protein (Fragment) OS=Homo sapie	46	31	30	65.2	84.659	0	323.31	0.62857	0.83222	71	0.71206	0.93199	84	0.67929	0.82849	78	0.62731	0.89585	79	0.90582	0.95376	83	0.85375	0.96397	86	0.70806	0.86323	73	0.79933	0.90698	78	0.68374	0.81734	60	0.7997	0.94386	82	0.91716	0.97402	84	0.95842	0.99518	82	677800000000	378010000000
P06744;B4DE36;A0A0A0MTS2;K7EQ48;A0A0J9YXP8;A0A0J9YYH3;A0A0J9YX90;K7EPY4;K7EP41;K7ERC6;K7ENA0;K7ELR7;K7ERK8;K7EIL4;Q59F85	31;30;30;27;19;18;17;13;12;9;9;8;6;4;3	Glucose-6-phosphate isomerase	GPI	>sp|P06744|G6PI_HUMAN Glucose-6-phosphate isomerase OS=Homo sapiens GN=GPI PE=1 SV=4;>tr|B4DE36|B4DE36_HUMAN Glucose-6-phosphate isomerase OS=Homo sapiens PE=2 SV=1;>tr|A0A0A0MTS2|A0A0A0MTS2_HUMAN Glucose-6-phosphate isomerase (Fragment) OS=Homo sapiens GN	31	31	1	66.3	63.146	0	323.31	0.70854	0.9416	54	0.66681	0.87401	52	0.75229	0.9212	53	0.61001	0.87978	55	0.93201	0.98225	68	0.84941	0.96406	58	0.75457	0.92524	54	0.76806	0.88136	56	0.69286	0.83342	42	0.7463	0.86861	55	0.85199	0.91286	60	0.88415	0.9136	53	653310000000	371340000000
V9HWN7;P04075;J3KPS3;H3BQN4;A0A0M4FNU3;H3BPS8;H3BUH7;H3BR04;H3BMQ8;H3BU78;A4UCS9;A4UCT0;H3BR68	33;33;31;30;21;19;15;15;14;13;12;9;9	Fructose-bisphosphate aldolase A	HEL-S-87p;ALDOA	>tr|V9HWN7|V9HWN7_HUMAN Fructose-bisphosphate aldolase OS=Homo sapiens GN=HEL-S-87p PE=2 SV=1;>sp|P04075|ALDOA_HUMAN Fructose-bisphosphate aldolase A OS=Homo sapiens GN=ALDOA PE=1 SV=2;>tr|J3KPS3|J3KPS3_HUMAN Fructose-bisphosphate aldolase OS=Homo sapiens	33	33	26	88.5	39.42	0	323.31	0.62458	0.82379	75	0.69617	0.91296	69	0.66207	0.80955	68	0.6372	0.90558	82	0.90177	0.94452	73	0.85245	0.96815	78	0.68848	0.84794	72	0.77011	0.88651	79	0.68429	0.82209	65	0.7681	0.89661	74	0.90926	0.97112	82	0.88809	0.93503	75	612090000000	344940000000
B3KQT9;V9HVY3;P30101;B3KQT2;B4DJ98;B4DDM1	35;35;35;34;21;20	Protein disulfide-isomerase;Protein disulfide-isomerase A3	HEL-S-269;PDIA3	>tr|B3KQT9|B3KQT9_HUMAN Protein disulfide-isomerase OS=Homo sapiens PE=2 SV=1;>tr|V9HVY3|V9HVY3_HUMAN Protein disulfide-isomerase OS=Homo sapiens GN=HEL-S-269 PE=2 SV=1;>sp|P30101|PDIA3_HUMAN Protein disulfide-isomerase A3 OS=Homo sapiens GN=PDIA3 PE=1 SV=	35	34	27	75.2	54.102	0	323.31	0.8799	1.168	73	1.0325	1.3461	91	0.88661	1.079	82	0.83455	1.1796	105	0.93102	0.98331	73	0.84892	0.96912	88	1.079	1.3312	87	0.99712	1.1462	93	1.0069	1.2079	73	1.0525	1.2368	89	0.91606	0.97806	79	0.94816	0.98883	85	609450000000	305970000000
Q09666;Q6ZQN2;B4DTV0;Q8N274;Q13727;E9PJZ0;E9PKR9;E9PJC6;E9PLK4;Q96EC4;Q9BVU3;E9PQE3;A8K171;P48552;Q8IVF2	219;70;59;34;21;4;4;4;4;4;4;3;1;1;1	Neuroblast differentiation-associated protein AHNAK	AHNAK	>sp|Q09666|AHNK_HUMAN Neuroblast differentiation-associated protein AHNAK OS=Homo sapiens GN=AHNAK PE=1 SV=2	219	219	219	66.2	629.09	0	323.31	0.68616	0.88884	232	0.73668	0.95511	239	0.74853	0.90057	233	0.66463	0.93039	234	0.8611	0.89822	210	0.83415	0.94368	203	0.75146	0.89159	195	0.82003	0.92297	229	0.76663	0.89947	220	0.78057	0.88967	222	0.90439	0.96465	247	0.93207	0.96532	229	595710000000	330270000000
Q53YD7;P26641;B4DUP0;B4DUK7;B4DSR4;Q2F838;Q2F840	31;31;15;9;7;4;1	Elongation factor 1-gamma	EEF1G	>tr|Q53YD7|Q53YD7_HUMAN EEF1G protein OS=Homo sapiens GN=EEF1G PE=2 SV=1;>sp|P26641|EF1G_HUMAN Elongation factor 1-gamma OS=Homo sapiens GN=EEF1G PE=1 SV=3	31	31	31	78.9	50.118	0	323.31	0.62001	0.8121	70	0.69437	0.90807	70	0.6746	0.82393	67	0.59523	0.84779	71	0.91541	0.96614	77	0.86636	0.98025	63	0.6788	0.82849	62	0.79047	0.91121	63	0.68743	0.82692	60	0.77705	0.91302	67	0.91638	0.97184	62	0.93302	0.96675	65	576180000000	330250000000
V9HW31;P06576;Q0QEN7;H0YH81;F8W079;F8W0P7;H0YI37	27;27;25;22;14;10;7	ATP synthase subunit beta;ATP synthase subunit beta, mitochondrial	HEL-S-271;ATP5B	>tr|V9HW31|V9HW31_HUMAN ATP synthase subunit beta OS=Homo sapiens GN=HEL-S-271 PE=2 SV=1;>sp|P06576|ATPB_HUMAN ATP synthase subunit beta, mitochondrial OS=Homo sapiens GN=ATP5B PE=1 SV=3;>tr|Q0QEN7|Q0QEN7_HUMAN ATP synthase subunit beta (Fragment) OS=Homo	27	27	27	72.2	56.559	0	323.31	1.0522	1.3742	82	1.0815	1.4159	89	1.0558	1.2774	79	0.87317	1.2443	77	0.97147	1.0209	83	0.89914	1.0148	78	1.2071	1.4752	70	1.0609	1.1976	81	1.1828	1.4168	69	1.1235	1.3063	79	0.94582	1.0042	79	0.95955	0.99243	82	574820000000	282250000000
Q6IBN1;A0A024R228;Q5EC54;P61978;B4DFF1;B3KU16;S4R457;S4R359	30;29;29;29;27;9;6;3	Heterogeneous nuclear ribonucleoprotein K	HNRPK;HNRNPK	>tr|Q6IBN1|Q6IBN1_HUMAN HNRPK protein OS=Homo sapiens GN=HNRPK PE=2 SV=1;>tr|A0A024R228|A0A024R228_HUMAN Heterogeneous nuclear ribonucleoprotein K, isoform CRA_d OS=Homo sapiens GN=HNRPK PE=4 SV=1;>tr|Q5EC54|Q5EC54_HUMAN Heterogeneous nuclear ribonucleopro	30	30	2	70.3	51.028	0	323.31	0.79978	1.035	71	0.77345	1.0173	73	0.8956	1.0817	81	0.75154	1.0734	76	0.93116	0.97741	75	0.89882	1.0256	72	0.84788	1.0395	69	0.94039	1.0765	70	0.81729	0.96246	74	0.93987	1.0709	67	0.96685	1.0275	71	0.98257	1.0278	70	569610000000	300860000000
V9HWK1;P60174;B4DUI5;Q53HE2;Q2QD09;U3KPZ0;U3KQF3;U3KPS5	20;20;18;18;13;11;10;4	Triosephosphate isomerase	HEL-S-49;TPI1	>tr|V9HWK1|V9HWK1_HUMAN Triosephosphate isomerase OS=Homo sapiens GN=HEL-S-49 PE=2 SV=1;>sp|P60174|TPIS_HUMAN Triosephosphate isomerase OS=Homo sapiens GN=TPI1 PE=1 SV=3;>tr|B4DUI5|B4DUI5_HUMAN Triosephosphate isomerase OS=Homo sapiens PE=2 SV=1;>tr|Q53HE2	20	20	20	88.8	26.669	0	323.31	0.83629	1.1166	53	0.88332	1.1561	63	0.92841	1.1323	56	0.79307	1.112	57	1.0185	1.0687	54	1.0564	1.1951	54	0.89652	1.0976	54	0.96909	1.1033	53	0.88752	1.0759	53	0.93042	1.0754	58	1.0309	1.0952	54	0.97245	1.0125	55	568020000000	289780000000
A0A087WVQ6;Q00610;J3KS13;K7EJJ5;J3KRF5;J3KSQ2;J3QL20;A4FU99;Q9H3B0;F5H5N6;A0A087WV74;B7Z2Y4;A0A087WXH4	84;84;31;13;8;7;5;5;2;1;1;1;1	Clathrin heavy chain 1	CLTC	>tr|A0A087WVQ6|A0A087WVQ6_HUMAN Clathrin heavy chain OS=Homo sapiens GN=CLTC PE=1 SV=1;>sp|Q00610|CLH1_HUMAN Clathrin heavy chain 1 OS=Homo sapiens GN=CLTC PE=1 SV=5	84	84	68	60.5	192.06	0	323.31	0.77344	1.0056	143	0.73662	0.95214	145	0.83543	1.0065	138	0.67043	0.94646	138	0.92496	0.96226	151	0.84334	0.95852	138	0.8551	1.0257	134	0.85391	0.96187	140	0.83251	0.97634	124	0.84994	0.96701	145	0.92986	0.99234	142	0.94012	0.96952	136	566810000000	305980000000
V9HW35;P30044	13;13	Peroxiredoxin-5, mitochondrial	HEL-S-55;PRDX5	>tr|V9HW35|V9HW35_HUMAN Epididymis secretory protein Li 55 OS=Homo sapiens GN=HEL-S-55 PE=2 SV=1;>sp|P30044|PRDX5_HUMAN Peroxiredoxin-5, mitochondrial OS=Homo sapiens GN=PRDX5 PE=1 SV=4	13	13	13	88.9	17.031	0	275.7	0.8907	1.2021	29	0.82715	1.0828	33	0.91815	1.1249	32	0.75672	1.0977	36	0.92679	0.97607	29	0.93289	1.0481	33	1.0152	1.243	28	0.84582	0.985	32	0.88939	1.1049	24	0.87084	1.0453	33	1.0127	1.087	30	1.0124	1.0461	34	563080000000	290550000000
V9HWD9;P29401;Q53EM5;B4E022;B3KSI4;A0A0B4J1R6;A0A0K0K1H9;B3KPZ8;B4DVU1;E9PFF2;A0A0S2Z5C0;F8W888;Q6MZE3;A0A0S2Z4T2;F8WAX4	34;34;33;32;29;28;25;21;21;15;10;6;2;1;1	Transketolase	HEL107;TKT	>tr|V9HWD9|V9HWD9_HUMAN Transketolase OS=Homo sapiens GN=HEL107 PE=2 SV=1;>sp|P29401|TKT_HUMAN Transketolase OS=Homo sapiens GN=TKT PE=1 SV=3;>tr|Q53EM5|Q53EM5_HUMAN Transketolase (Fragment) OS=Homo sapiens PE=2 SV=1;>tr|B4E022|B4E022_HUMAN cDNA FLJ56274,	34	34	34	79	67.877	0	323.31	0.77054	1.0279	72	0.71791	0.94047	72	0.83908	1.0148	74	0.63482	0.91447	73	0.93304	0.98442	78	0.85678	0.96994	79	0.7946	0.96473	74	0.83205	0.95153	78	0.83133	1.0043	63	0.78398	0.93029	78	0.90945	0.97578	72	0.94992	0.99251	76	560220000000	303460000000
V9HWF4;P00558;B4E1H9;B4DHM5;B4DHB3;B4DWQ3;A0A140VJR3;P07205;V9HW85;Q16444	27;27;20;16;15;10;4;4;3;2	Phosphoglycerate kinase;Phosphoglycerate kinase 1	HEL-S-68p;PGK1	>tr|V9HWF4|V9HWF4_HUMAN Phosphoglycerate kinase OS=Homo sapiens GN=HEL-S-68p PE=2 SV=1;>sp|P00558|PGK1_HUMAN Phosphoglycerate kinase 1 OS=Homo sapiens GN=PGK1 PE=1 SV=3;>tr|B4E1H9|B4E1H9_HUMAN Phosphoglycerate kinase OS=Homo sapiens PE=2 SV=1;>tr|B4DHM5|B4	27	27	27	77.2	44.614	0	323.31	0.75824	0.99913	69	0.72801	0.95479	73	0.81856	0.99741	63	0.67104	0.95963	88	0.93135	0.97604	65	0.88022	0.99868	78	0.81665	1.0073	71	0.80985	0.93017	75	0.82877	0.99272	62	0.81725	0.95618	71	0.94841	1.0123	73	0.94137	0.97152	72	559720000000	303660000000
P22626;A0A024RA28;A0A087WUI2;I6L957	30;23;21;19	Heterogeneous nuclear ribonucleoproteins A2/B1	HNRNPA2B1;HNRPA2B1	>sp|P22626|ROA2_HUMAN Heterogeneous nuclear ribonucleoproteins A2/B1 OS=Homo sapiens GN=HNRNPA2B1 PE=1 SV=2;>tr|A0A024RA28|A0A024RA28_HUMAN Heterogeneous nuclear ribonucleoprotein A2/B1, isoform CRA_d OS=Homo sapiens GN=HNRPA2B1 PE=4 SV=1;>tr|A0A087WUI2|A0	30	30	29	74.8	37.429	0	323.31	0.91625	1.2183	76	0.87263	1.1352	74	1.0122	1.2399	73	0.83591	1.1803	90	0.96011	1.0026	75	0.91077	1.033	82	0.97261	1.1903	73	0.99518	1.1623	78	1.0058	1.2083	59	1.0449	1.223	79	0.97565	1.0303	73	1.0327	1.0785	70	555910000000	281140000000
K7EK07;B2R4P9;P84243;B4E380;B2R6Y1;A8K4Y7;K7EMV3;B4DEB1;K7ES00;Q6NXT2;Q6TXQ4;K7EP01	9;9;9;8;7;7;6;6;6;6;4;4	Histone H3;Histone H3.3;Histone H3.3C	H3F3B;H3F3A;H3F3C	>tr|K7EK07|K7EK07_HUMAN Histone H3 (Fragment) OS=Homo sapiens GN=H3F3B PE=1 SV=1;>tr|B2R4P9|B2R4P9_HUMAN Histone H3 OS=Homo sapiens GN=H3F3A PE=2 SV=1;>sp|P84243|H33_HUMAN Histone H3.3 OS=Homo sapiens GN=H3F3A PE=1 SV=2;>tr|B4E380|B4E380_HUMAN Histone H3 O	9	1	1	57.6	14.914	0	257.61	1.28	1.7249	7	1.0755	1.4162	7	1.1296	1.3744	6	0.81473	1.219	6	1.1894	1.2387	8	0.75621	0.8552	7	1.4481	1.7921	8	1.0671	1.2663	6	1.3894	1.7204	7	1.115	1.337	6	0.76988	0.81924	8	0.96648	1.0121	8	549170000000	247990000000
P49327;A0A0U1RQF0;Q6PJJ3;A0A0U1RRG3;A0A1B0GTR5;Q13587;J3KTF0	117;116;42;6;1;1;1	Fatty acid synthase;[Acyl-carrier-protein] S-acetyltransferase;[Acyl-carrier-protein] S-malonyltransferase;3-oxoacyl-[acyl-carrier-protein] synthase;3-oxoacyl-[acyl-carrier-protein] reductase;3-hydroxyacyl-[acyl-carrier-protein] dehydratase;Enoyl-[acyl-carrier-protein] reductase;Oleoyl-[acyl-carrier-protein] hydrolase	FASN	>sp|P49327|FAS_HUMAN Fatty acid synthase OS=Homo sapiens GN=FASN PE=1 SV=3;>tr|A0A0U1RQF0|A0A0U1RQF0_HUMAN Fatty acid synthase OS=Homo sapiens GN=FASN PE=1 SV=1	117	117	117	60.9	273.42	0	323.31	0.45992	0.60122	153	0.65091	0.84426	164	0.51719	0.62101	160	0.54829	0.76766	160	0.90368	0.94198	180	0.82739	0.945	166	0.52667	0.624	143	0.7361	0.82453	142	0.54367	0.63921	120	0.73439	0.83529	150	0.85992	0.91542	191	0.88598	0.92253	172	526460000000	312980000000
P78527;B4DL41;F5GX40;H0YG84	201;56;5;4	DNA-dependent protein kinase catalytic subunit	PRKDC	>sp|P78527|PRKDC_HUMAN DNA-dependent protein kinase catalytic subunit OS=Homo sapiens GN=PRKDC PE=1 SV=3	201	201	201	54.3	469.08	0	323.31	0.96699	1.2362	253	0.80056	1.0283	233	1.006	1.2055	270	0.74864	1.0455	243	1.062	1.1071	255	0.84376	0.96329	216	1.0257	1.2084	237	1.0192	1.1481	247	1.0054	1.1729	216	1.0183	1.1542	243	0.87556	0.93707	225	0.93249	0.96879	219	526390000000	261460000000
V9HWE9;P09211;A8MX94;C7DJS1;C7DJS2;A0A087X2E9;A0A087X243;B2C310;Q5D6A5	17;17;12;8;6;5;3;2;2	Glutathione S-transferase P	HEL-S-22;GSTP1	>tr|V9HWE9|V9HWE9_HUMAN Epididymis secretory protein Li 22 OS=Homo sapiens GN=HEL-S-22 PE=2 SV=1;>sp|P09211|GSTP1_HUMAN Glutathione S-transferase P OS=Homo sapiens GN=GSTP1 PE=1 SV=2;>tr|A8MX94|A8MX94_HUMAN Glutathione S-transferase P OS=Homo sapiens GN=GS	17	17	17	71	23.356	0	323.31	0.80931	1.0657	43	0.69661	0.91938	39	0.82811	1.0168	40	0.6623	0.94954	41	0.90891	0.95378	47	0.85236	0.96769	45	0.91178	1.1101	32	0.77062	0.89435	41	0.82653	1.0055	39	0.79594	0.9328	31	0.94696	0.99973	46	0.89147	0.92364	42	519020000000	272650000000
E5KNY5;P42704;B4DSR0;A0A0C4DG06;B8ZZ38;C9JCA9;H7C3W8	93;93;70;27;26;21;3	Leucine-rich PPR motif-containing protein, mitochondrial	LRPPRC	>tr|E5KNY5|E5KNY5_HUMAN Leucine-rich PPR-motif containing OS=Homo sapiens GN=LRPPRC PE=4 SV=1;>sp|P42704|LPPRC_HUMAN Leucine-rich PPR motif-containing protein, mitochondrial OS=Homo sapiens GN=LRPPRC PE=1 SV=3;>tr|B4DSR0|B4DSR0_HUMAN cDNA FLJ60080, highly	93	93	92	79	157.9	0	323.31	0.92056	1.183	152	0.97452	1.2685	151	0.91751	1.095	143	0.80001	1.1292	151	0.99792	1.0406	133	0.86448	0.98605	139	1.0532	1.2741	149	1.0197	1.1436	133	1.0499	1.2333	120	1.0654	1.2323	138	0.86286	0.91573	133	0.95331	0.98937	138	509460000000	255450000000
V9HW83;P00352;V9HVX6;B4DDF8;B4DXX3;Q59EJ0;Q5SYQ9;Q5SYQ8;Q5SYQ7	36;36;35;29;24;22;18;18;17	Retinal dehydrogenase 1	HEL-S-53e;ALDH1A1;HEL-9	>tr|V9HW83|V9HW83_HUMAN Aldehyde dehydrogenase 1 family, member A1, isoform CRA_a OS=Homo sapiens GN=HEL-S-53e PE=2 SV=1;>sp|P00352|AL1A1_HUMAN Retinal dehydrogenase 1 OS=Homo sapiens GN=ALDH1A1 PE=1 SV=2;>tr|V9HVX6|V9HVX6_HUMAN Epididymis luminal protein	36	36	32	76.6	54.861	0	323.31	1.0344	1.3635	79	0.73122	0.95559	76	1.1318	1.3717	79	0.65972	0.9305	79	0.89822	0.9453	68	0.85351	0.9705	78	1.2126	1.493	86	0.87915	1.0118	72	1.2237	1.4542	71	0.85142	0.99859	78	0.95097	1.0181	76	0.98051	1.0286	85	497590000000	250540000000
P13010;Q53T09;Q53TC2;C9JZ81;H7C0H9	41;33;7;6;1	X-ray repair cross-complementing protein 5	XRCC5	>sp|P13010|XRCC5_HUMAN X-ray repair cross-complementing protein 5 OS=Homo sapiens GN=XRCC5 PE=1 SV=3;>tr|Q53T09|Q53T09_HUMAN Putative uncharacterized protein XRCC5 (Fragment) OS=Homo sapiens GN=XRCC5 PE=4 SV=1	41	41	41	69.7	82.704	0	323.31	0.84852	1.1013	69	0.74981	0.98874	77	0.93474	1.1282	83	0.71014	1.0129	83	0.95673	1.0015	69	0.85855	0.97129	73	0.9269	1.1222	77	0.946	1.0774	79	0.9535	1.1137	68	0.94104	1.0933	76	0.91418	0.9751	73	0.96811	1.0031	84	497590000000	255030000000
P07737;K7EJ44;CON__P02584;I3L3D5	13;10;5;4	Profilin-1	PFN1	>sp|P07737|PROF1_HUMAN Profilin-1 OS=Homo sapiens GN=PFN1 PE=1 SV=2;>tr|K7EJ44|K7EJ44_HUMAN Profilin OS=Homo sapiens GN=PFN1 PE=1 SV=1	13	13	13	93.6	15.054	0	317.53	0.65863	0.87879	37	0.72509	0.95973	49	0.71234	0.86074	41	0.66126	0.96961	49	0.92513	0.97022	45	0.89938	1.0216	48	0.71222	0.88578	34	0.77113	0.89498	44	0.67345	0.80033	36	0.77493	0.91705	49	0.9378	0.99063	44	0.93021	0.96212	42	496920000000	273920000000
P16403;P16402;Q02539;A1L407;P22492	11;7;3;2;2	Histone H1.2;Histone H1.3	HIST1H1C;HIST1H1D	>sp|P16403|H12_HUMAN Histone H1.2 OS=Homo sapiens GN=HIST1H1C PE=1 SV=2;>sp|P16402|H13_HUMAN Histone H1.3 OS=Homo sapiens GN=HIST1H1D PE=1 SV=2	11	11	4	36.2	21.364	0	33.817	0.97397	1.2969	25	1.0566	1.415	19	1.0202	1.2586	19	0.85555	1.2496	19	1.356	1.4116	22	0.82076	0.92746	19	1.0686	1.3261	18	1.0438	1.2263	18	1.0207	1.233	20	1.1315	1.3559	17	0.89744	0.94412	23	0.96081	1.0011	16	475390000000	226720000000
A0A0S2Z491;P06748;A0A0S2Z4G7;A0A140VJQ2;A4ZU86;Q9BTI9;Q9NX34;E5RI98;V9HVU7;A0A024RAP1;A0A024R3V9	14;14;13;12;12;9;6;4;4;4;2	Nucleophosmin	NPM1	>tr|A0A0S2Z491|A0A0S2Z491_HUMAN Nucleophosmin isoform 2 (Fragment) OS=Homo sapiens GN=NPM1 PE=2 SV=1;>sp|P06748|NPM_HUMAN Nucleophosmin OS=Homo sapiens GN=NPM1 PE=1 SV=2;>tr|A0A0S2Z4G7|A0A0S2Z4G7_HUMAN Nucleophosmin (Nucleolar phosphoprotein B23, numatrin)	14	14	12	47.6	32.575	0	323.31	0.78301	1.0259	35	0.79066	1.0415	40	0.90419	1.0898	43	0.78378	1.1007	52	0.93564	0.9777	41	0.91039	1.0275	47	0.80981	0.99959	34	0.96944	1.1024	40	0.82792	0.98004	40	0.96448	1.151	38	0.98875	1.046	37	1.0158	1.054	36	471590000000	247640000000
Q06830;A0A0A0MSI0;B2R4P2;A0A0A0MRQ5	19;16;16;8	Peroxiredoxin-1	PRDX1	>sp|Q06830|PRDX1_HUMAN Peroxiredoxin-1 OS=Homo sapiens GN=PRDX1 PE=1 SV=1;>tr|A0A0A0MSI0|A0A0A0MSI0_HUMAN Peroxiredoxin-1 (Fragment) OS=Homo sapiens GN=PRDX1 PE=1 SV=1;>tr|B2R4P2|B2R4P2_HUMAN cDNA, FLJ92164, highly similar to Homo sapiens peroxiredoxin 1 (	19	19	15	88.4	22.11	0	323.31	0.71861	0.94315	42	0.72252	0.94832	51	0.75049	0.91347	43	0.65449	0.9385	44	0.91771	0.96532	49	0.86967	0.98716	44	0.76835	0.94384	44	0.80262	0.91791	42	0.73307	0.86938	43	0.78838	0.94502	44	0.92254	0.98454	43	0.93103	0.97725	45	457770000000	252020000000
Q00839;B3KX72;Q96BA7;B4DLR3;Q7Z4Q5;Q5RI18;Q9UEL2	35;34;33;33;28;9;1	Heterogeneous nuclear ribonucleoprotein U	HNRNPU;HNRPU	>sp|Q00839|HNRPU_HUMAN Heterogeneous nuclear ribonucleoprotein U OS=Homo sapiens GN=HNRNPU PE=1 SV=6;>tr|B3KX72|B3KX72_HUMAN cDNA FLJ44920 fis, clone BRAMY3011501, highly similar to Heterogeneous nuclear ribonucleoprotein U OS=Homo sapiens PE=2 SV=1;>tr|Q9	35	35	35	46.7	90.583	0	323.31	0.87351	1.1467	72	0.7895	1.0337	76	0.97194	1.1711	77	0.8019	1.1458	69	1.0735	1.1321	73	0.83815	0.95666	74	0.85584	1.0433	72	0.99106	1.1348	70	0.8382	0.98567	60	0.94521	1.1083	82	0.87631	0.93701	77	0.9833	1.0213	71	450520000000	235600000000
V9HWB9;P00338;B4DJI1;F5GXY2;F5GYU2;F5GXH2;F5H5J4;F5H6W8;F5GZQ4;F5H8H6;F5GXC7;F5GWW2;A0A087WUM2;Q96L19;Q6ZMR3;F5GXU1;F5H5G7;F5H155;G3XAP5	20;20;17;9;8;7;5;5;3;2;2;2;2;2;2;1;1;1;1	L-lactate dehydrogenase;L-lactate dehydrogenase A chain	HEL-S-133P;LDHA	>tr|V9HWB9|V9HWB9_HUMAN L-lactate dehydrogenase OS=Homo sapiens GN=HEL-S-133P PE=2 SV=1;>sp|P00338|LDHA_HUMAN L-lactate dehydrogenase A chain OS=Homo sapiens GN=LDHA PE=1 SV=2;>tr|B4DJI1|B4DJI1_HUMAN cDNA FLJ52549, highly similar to L-lactate dehydrogenase	20	20	19	73.5	36.688	0	316.23	0.62634	0.83453	48	0.67879	0.89464	47	0.66758	0.82038	52	0.60256	0.86153	55	0.91524	0.96125	55	0.83811	0.96505	60	0.67332	0.83647	49	0.7864	0.91006	50	0.60801	0.72607	43	0.79112	0.9399	51	0.91846	0.97409	52	0.93731	0.97161	44	450430000000	252080000000
Q75MT9;Q6FHZ0;A0A024R4K3;P40926;Q0QF37;G3XAL0;B3KTM1	20;20;20;20;19;14;13	Malate dehydrogenase;Malate dehydrogenase, mitochondrial	MDH2	>tr|Q75MT9|Q75MT9_HUMAN Malate dehydrogenase (Fragment) OS=Homo sapiens GN=MDH2 PE=3 SV=1;>tr|Q6FHZ0|Q6FHZ0_HUMAN Malate dehydrogenase OS=Homo sapiens GN=MDH2 PE=2 SV=1;>tr|A0A024R4K3|A0A024R4K3_HUMAN Malate dehydrogenase OS=Homo sapiens GN=MDH2 PE=2 SV=1;	20	20	20	74.4	33.228	0	323.31	1.0623	1.4154	48	1.0521	1.3859	48	1.0711	1.3013	44	0.88539	1.289	46	0.97796	1.0233	45	0.86349	0.97212	48	1.1785	1.4686	39	1.0457	1.2058	43	1.2187	1.4749	41	1.077	1.273	46	0.96198	1.0202	44	0.99671	1.0288	41	444930000000	215730000000
CON__P02769;H0YA55;B4DPR2;C9JKR2;D6RHD5;B7WNR0	48;6;6;4;4;4			>P02769 SWISS-PROT:P02769 (Bos taurus) Bovine serum albumin precursor	48	48	42	76.8	69.293	0	323.31	0.048897	0.064062	66	0.04702	0.060954	77	0.055235	0.066547	70	0.052179	0.074856	84	0.080251	0.083776	61	0.045513	0.052361	88	0.065674	0.08122	65	0.049003	0.055561	74	0.056302	0.06574	78	0.044271	0.052723	78	0.077072	0.081869	64	0.047982	0.049286	65	442900000000	395620000000
V9HWB4;P11021;B4DEF7	40;40;16	78 kDa glucose-regulated protein	HEL-S-89n;HSPA5	>tr|V9HWB4|V9HWB4_HUMAN Epididymis secretory sperm binding protein Li 89n OS=Homo sapiens GN=HEL-S-89n PE=2 SV=1;>sp|P11021|GRP78_HUMAN 78 kDa glucose-regulated protein OS=Homo sapiens GN=HSPA5 PE=1 SV=2	40	38	38	57.3	72.332	0	323.31	0.84198	1.1179	86	1.0054	1.3115	93	0.84709	1.0303	88	0.81693	1.163	93	0.94807	0.98711	79	0.84843	0.9645	71	1.0074	1.2256	72	1.0085	1.1556	79	0.93334	1.112	73	1.0606	1.2416	81	0.91981	0.98498	74	0.97806	1.0162	73	439500000000	224760000000
Q5U077;P07195;A8MW50;C9J7H8;F5H793;Q59G78	19;19;11;7;6;2	L-lactate dehydrogenase;L-lactate dehydrogenase B chain	LDHB	>tr|Q5U077|Q5U077_HUMAN L-lactate dehydrogenase OS=Homo sapiens GN=LDHB PE=2 SV=1;>sp|P07195|LDHB_HUMAN L-lactate dehydrogenase B chain OS=Homo sapiens GN=LDHB PE=1 SV=2;>tr|A8MW50|A8MW50_HUMAN L-lactate dehydrogenase (Fragment) OS=Homo sapiens GN=LDHB PE=	19	18	18	68.3	36.638	0	323.31	0.65393	0.8805	54	0.72321	0.95016	54	0.72	0.88697	49	0.63592	0.90975	58	0.94917	0.99795	47	0.88131	1.0013	59	0.71462	0.87899	42	0.80869	0.93119	55	0.67059	0.79076	47	0.77082	0.91392	56	0.92129	0.9813	49	0.92615	0.96167	47	438710000000	245790000000
V9HW98;P62258;G9K389;G9K388;B4DJB0;B7ZA86;B4DJF2;I3L3T1;K7EM20;K7EIT4;I3L0W5;B3KT37	20;20;17;17;10;10;9;9;6;5;3;2	14-3-3 protein epsilon	HEL2;YWHAE;YWHAE/FAM22B fusion;YWHAE/FAM22A fusion	>tr|V9HW98|V9HW98_HUMAN Epididymis luminal protein 2 OS=Homo sapiens GN=HEL2 PE=2 SV=1;>sp|P62258|1433E_HUMAN 14-3-3 protein epsilon OS=Homo sapiens GN=YWHAE PE=1 SV=1;>tr|G9K389|G9K389_HUMAN YWHAE/FAM22B fusion protein (Fragment) OS=Homo sapiens GN=YWHAE/	20	17	17	74.1	29.174	0	316.4	0.7713	1.0403	42	0.7533	0.98408	44	0.7988	0.9756	47	0.66393	0.94152	45	0.93661	0.98312	35	0.88975	1.0186	47	0.83396	1.0196	31	0.83727	0.98208	45	0.86082	1.0464	39	0.81479	0.97587	35	0.94779	1.0154	36	0.97035	1.0082	42	431320000000	232520000000
Q7Z406;A1L2Z2;B4E177;A0A0C4DFM8;B3KWH4;B3KV65	128;49;48;38;35;21	Myosin-14	MYH14	>sp|Q7Z406|MYH14_HUMAN Myosin-14 OS=Homo sapiens GN=MYH14 PE=1 SV=2	128	119	70	62.2	227.87	0	323.31	0.90958	1.1827	147	0.8245	1.0565	168	0.96228	1.1799	158	0.72783	1.0215	176	0.90163	0.93519	161	0.84161	0.96405	166	0.98342	1.1756	153	0.91504	1.0196	152	0.99779	1.1992	125	0.896	1.021	159	0.91761	0.98305	138	0.97752	1.02	148	419650000000	215370000000
V9HWJ0;B4DJ30;Q14697;F5H6X6;B4DSM6;A0A024R592;B4DIW2	53;53;53;49;49;48;46	Neutral alpha-glucosidase AB	HEL-S-164nA;GANAB	>tr|V9HWJ0|V9HWJ0_HUMAN Epididymis secretory sperm binding protein Li 164nA OS=Homo sapiens GN=HEL-S-164nA PE=2 SV=1;>tr|B4DJ30|B4DJ30_HUMAN cDNA FLJ61290, highly similar to Neutral alpha-glucosidase AB OS=Homo sapiens PE=2 SV=1;>sp|Q14697|GANAB_HUMAN Neut	53	53	7	62.5	106.87	0	323.31	0.90669	1.1743	127	0.97756	1.2654	116	0.89675	1.083	111	0.78533	1.1105	115	0.94279	1.0035	108	0.81078	0.93133	119	1.0565	1.2908	113	0.97756	1.1041	109	0.97873	1.1747	79	1.0367	1.1988	114	0.88495	0.96058	107	0.93496	0.98573	111	417660000000	212000000000
P02545;A0A0C4DGC5	60;17	Prelamin-A/C;Lamin-A/C	LMNA	>sp|P02545|LMNA_HUMAN Prelamin-A/C OS=Homo sapiens GN=LMNA PE=1 SV=1	60	60	3	72.6	74.139	0	323.31	0.94159	1.2399	87	0.98987	1.2771	93	1.0359	1.25	86	0.89302	1.2698	102	0.93817	0.99153	74	0.86487	0.98898	83	0.98053	1.188	94	1.0645	1.2206	94	0.95966	1.1354	88	1.0879	1.2663	93	0.96907	1.0297	93	1.0125	1.0432	103	416610000000	207420000000
O75369;A0A024R321;E7EN95;Q68CT4;H7C5L4;A0A0A0MT44;A0A0C4DGA1	145;140;128;127;7;7;3	Filamin-B	FLNB;DKFZp686A1668	>sp|O75369|FLNB_HUMAN Filamin-B OS=Homo sapiens GN=FLNB PE=1 SV=2;>tr|A0A024R321|A0A024R321_HUMAN Filamin B, beta (Actin binding protein 278), isoform CRA_a OS=Homo sapiens GN=FLNB PE=4 SV=1;>tr|E7EN95|E7EN95_HUMAN Filamin-B OS=Homo sapiens GN=FLNB PE=1 SV	145	132	128	70.3	278.16	0	323.31	0.63098	0.81466	158	0.75547	0.9674	187	0.69393	0.8321	176	0.67802	0.95221	177	0.89222	0.93223	157	0.86764	0.99137	173	0.71903	0.86371	149	0.84927	0.94847	165	0.731	0.8522	131	0.83215	0.9335	171	0.94706	1.0077	170	0.97999	1.0209	172	407460000000	222800000000
A0A0U1RRM4;P26599;A6NLN1;Q59H49;A0A0D9SF20;K7EKJ7;K7EK45;K7ELW5;K7ES59;A0A087WU68;A0A087WUW5	20;20;19;10;9;8;7;5;5;5;3	Polypyrimidine tract-binding protein 1	PTBP1	>tr|A0A0U1RRM4|A0A0U1RRM4_HUMAN Polypyrimidine tract-binding protein 1 OS=Homo sapiens GN=PTBP1 PE=1 SV=1;>sp|P26599|PTBP1_HUMAN Polypyrimidine tract-binding protein 1 OS=Homo sapiens GN=PTBP1 PE=1 SV=1;>tr|A6NLN1|A6NLN1_HUMAN Polypyrimidine tract binding	20	20	17	55.1	62.463	0	323.31	0.8493	1.1235	48	0.78805	1.0308	50	0.89677	1.0843	55	0.76603	1.1044	54	0.9798	1.0221	57	0.85522	0.9653	58	0.89786	1.1035	45	0.96401	1.1003	54	0.90458	1.0711	45	0.98615	1.1558	55	0.93129	0.99226	52	0.98345	1.0205	48	405140000000	211470000000
A0A024RDS1;Q92598;A0A024RDQ0;B4DF68;B4DY72;B4DZB4;Q5TBM3;R4GN69;B4DZP3;B4DXT2	54;54;53;46;38;31;7;6;5;4	Heat shock protein 105 kDa	HSPH1	>tr|A0A024RDS1|A0A024RDS1_HUMAN Heat shock 105kDa/110kDa protein 1, isoform CRA_c OS=Homo sapiens GN=HSPH1 PE=3 SV=1;>sp|Q92598|HS105_HUMAN Heat shock protein 105 kDa OS=Homo sapiens GN=HSPH1 PE=1 SV=1;>tr|A0A024RDQ0|A0A024RDQ0_HUMAN Heat shock 105kDa/110k	54	54	11	70.5	96.864	0	323.31	0.51365	0.66404	94	0.68106	0.8855	90	0.56776	0.69117	89	0.60678	0.8624	89	0.87389	0.92003	94	0.82207	0.93457	91	0.58997	0.70944	98	0.79479	0.90592	89	0.58184	0.69749	63	0.80239	0.92137	95	0.88979	0.94489	109	0.95627	0.99391	93	396610000000	231370000000
P30837;B4DLJ0;B2R5T2;A0A024RC95;P47895;H0Y2X5;Q7Z3A2;B4DYU3;H0YKF9	31;14;3;3;3;2;2;2;1	Aldehyde dehydrogenase X, mitochondrial	ALDH1B1	>sp|P30837|AL1B1_HUMAN Aldehyde dehydrogenase X, mitochondrial OS=Homo sapiens GN=ALDH1B1 PE=1 SV=3	31	29	25	67.7	57.206	0	323.31	1.3605	1.7999	67	1.1642	1.5119	57	1.3633	1.6566	60	0.92004	1.3122	68	1.0065	1.0484	50	0.91891	1.05	59	1.5195	1.8715	62	1.1083	1.2789	64	1.3847	1.657	54	1.1493	1.344	62	0.9596	1.021	62	1.0223	1.0682	59	383960000000	178150000000
Q32Q12;Q6FHN3;J3KPD9;P22392;E7ERL0;E5RHP0;F6XY72;C9K028	16;12;12;12;10;6;5;3	Nucleoside diphosphate kinase;Nucleoside diphosphate kinase B	NME1-NME2;NME2;NME1	>tr|Q32Q12|Q32Q12_HUMAN Nucleoside diphosphate kinase OS=Homo sapiens GN=NME1-NME2 PE=1 SV=1;>tr|Q6FHN3|Q6FHN3_HUMAN Nucleoside diphosphate kinase OS=Homo sapiens GN=NME2 PE=2 SV=1;>tr|J3KPD9|J3KPD9_HUMAN Protein NME1-NME2 OS=Homo sapiens GN=NME1-NME2 PE=1	16	16	1	71.9	32.642	0	229.96	0.64106	0.86755	39	0.74744	0.97176	48	0.67402	0.82917	39	0.66934	0.95575	48	0.88675	0.92451	43	0.88422	1.0078	46	0.7039	0.85903	38	0.79645	0.93213	38	0.749	0.89695	38	0.82353	0.96833	41	0.93443	1.0002	44	0.89153	0.92739	45	381580000000	211420000000
A0A024R8S5;P07237;B4DNL5;B4DUA5;H7BZ94;B4DLN6;H0Y3Z3;Q96C96;I3L398;B3KTQ9;I3L312;B4DJS0;I3L4M2;I3L0S0;I3NI03;I3L3U6;I3L3P5;B4DNP9;I3L514;I3L1Y5	40;40;37;36;36;34;22;20;18;15;14;13;9;9;9;7;5;5;4;1	Protein disulfide-isomerase	P4HB	>tr|A0A024R8S5|A0A024R8S5_HUMAN Protein disulfide-isomerase OS=Homo sapiens GN=P4HB PE=2 SV=1;>sp|P07237|PDIA1_HUMAN Protein disulfide-isomerase OS=Homo sapiens GN=P4HB PE=1 SV=3;>tr|B4DNL5|B4DNL5_HUMAN Protein disulfide-isomerase OS=Homo sapiens PE=2 SV=1	40	40	40	79.5	57.116	0	323.31	0.84235	1.103	79	1.0075	1.3152	79	0.84642	1.0198	83	0.81116	1.1505	79	0.93544	0.97972	71	0.84468	0.95207	70	0.99512	1.2113	79	1.0074	1.1422	82	0.97873	1.1629	78	1.038	1.1966	78	0.91151	0.97155	77	0.95373	0.98961	72	381300000000	196710000000
V9HW26;P25705;K7EK77;K7ENJ4;K7ERX7;B4DGW3;K7EJP1;K7EQH4;K7ESA0;K7EKV9;K7EM08;A0A0A0MTS3	34;34;15;14;12;11;9;7;3;1;1;1	ATP synthase subunit alpha;ATP synthase subunit alpha, mitochondrial	HEL-S-123m;ATP5A1	>tr|V9HW26|V9HW26_HUMAN ATP synthase subunit alpha OS=Homo sapiens GN=HEL-S-123m PE=2 SV=1;>sp|P25705|ATPA_HUMAN ATP synthase subunit alpha, mitochondrial OS=Homo sapiens GN=ATP5A1 PE=1 SV=1	34	34	34	63.7	59.75	0	323.31	1.0402	1.3706	57	1.0448	1.3635	59	1.0703	1.2903	54	0.84441	1.1923	69	1.0048	1.0526	64	0.87148	0.98956	66	1.2063	1.4671	64	1.0416	1.1815	62	1.1162	1.3511	51	1.0953	1.2638	65	0.92479	0.98669	64	0.95414	0.99086	60	379460000000	185460000000
A0A024RC65;P46940;A4QPB0;A0A0J9YXZ5;H0YLE8;Q6P1N4;B4E2M0;Q5FWG8;Q05DN7;B4DNP4;Q96PA3;H0YKA5;A0A087X225;A0A087WWP1;E9PDT6	87;87;86;65;54;52;51;19;19;13;5;3;3;3;1	Ras GTPase-activating-like protein IQGAP1	hCG_1991735;IQGAP1	>tr|A0A024RC65|A0A024RC65_HUMAN HCG1991735, isoform CRA_a OS=Homo sapiens GN=hCG_1991735 PE=4 SV=1;>sp|P46940|IQGA1_HUMAN Ras GTPase-activating-like protein IQGAP1 OS=Homo sapiens GN=IQGAP1 PE=1 SV=1;>tr|A4QPB0|A4QPB0_HUMAN IQ motif containing GTPase activ	87	87	83	62	189.25	0	323.31	0.84008	1.0878	107	0.7944	1.0268	116	0.8787	1.0513	109	0.67513	0.95681	108	1.049	1.0945	116	0.87702	0.99998	126	0.92129	1.1086	106	0.92981	1.0615	108	0.88602	1.0551	103	0.90435	1.0304	115	0.9032	0.95688	108	0.98299	1.0198	111	377170000000	196750000000
Q5T7C4;B7Z965;Q59GW1;A0A024RDR0;P09429;B2RPK0;B3KQ05;Q9NYD7;D3DQY9;Q75MM1	13;13;13;13;13;9;7;5;5;4	High mobility group protein B1;Putative high mobility group protein B1-like 1	HMGB1;HMGB1P1	>tr|Q5T7C4|Q5T7C4_HUMAN High mobility group protein B1 OS=Homo sapiens GN=HMGB1 PE=1 SV=1;>tr|B7Z965|B7Z965_HUMAN cDNA FLJ56337, highly similar to High mobility group protein B1 OS=Homo sapiens PE=2 SV=1;>tr|Q59GW1|Q59GW1_HUMAN High-mobility group box 1 va	13	13	8	61.4	18.311	0	323.31	0.87635	1.1632	48	0.82782	1.1046	50	0.97828	1.194	47	0.73783	1.0607	55	1.113	1.1671	57	0.90982	1.0718	52	0.98239	1.1966	43	0.93156	1.0848	49	0.96523	1.1747	34	0.92356	1.0934	47	0.97809	1.0714	49	0.97436	1.0311	48	376100000000	191690000000
V9HWD6;P31946;B5BU24;Q4VY20;Q4VY19;A0A0J9YWE8;Q59EQ2;A0A0J9YWZ2	16;16;15;7;7;7;7;4	14-3-3 protein beta/alpha;14-3-3 protein beta/alpha, N-terminally processed	HEL-S-1;YWHAB	>tr|V9HWD6|V9HWD6_HUMAN Epididymis secretory protein Li 1 OS=Homo sapiens GN=HEL-S-1 PE=2 SV=1;>sp|P31946|1433B_HUMAN 14-3-3 protein beta/alpha OS=Homo sapiens GN=YWHAB PE=1 SV=3;>tr|B5BU24|B5BU24_HUMAN 14-3-3 protein beta/alpha OS=Homo sapiens GN=YWHAB PE	16	9	9	67.5	28.082	0	323.31	0.73134	0.96589	21	0.74551	0.98172	24	0.78759	0.95328	22	0.68157	0.97997	22	0.92353	0.97163	18	0.90757	1.0214	21	0.83323	1.032	19	0.86094	0.97685	20	0.83842	1.0216	22	0.84868	1.0119	22	0.95665	1.0138	20	1.0213	1.0591	24	375140000000	203330000000
V9HW72;A8K690;P31948;F5H783;H0YGI8;F5GXD8	44;44;44;17;11;11	Stress-induced-phosphoprotein 1	HEL-S-94n;STIP1	>tr|V9HW72|V9HW72_HUMAN Epididymis secretory sperm binding protein Li 94n OS=Homo sapiens GN=HEL-S-94n PE=2 SV=1;>tr|A8K690|A8K690_HUMAN cDNA FLJ76863, highly similar to Homo sapiens stress-induced-phosphoprotein 1 (Hsp70/Hsp90-organizing protein) (STIP1),	44	44	44	69.8	62.639	0	323.31	0.63694	0.83696	64	0.75498	0.98151	75	0.68463	0.83116	75	0.67533	0.96398	83	0.92169	0.96757	77	0.91049	1.0354	87	0.7164	0.86802	61	0.83322	0.94171	65	0.63551	0.75127	73	0.82727	0.96191	69	0.95629	1.0219	74	0.99121	1.0268	74	375090000000	206080000000
F8W6I7;A0A024RB53;A0A024RAZ7;P09651;Q6IPF2;Q9BSM5;Q0VAC0;A0A024RC46;F8VZ49;F8VTQ5;A0A024QZ98;Q32P51;H0YH80;B4E0B5;B4DP35;F8VYN5;F8W646;Q3MI39	24;24;24;24;22;20;20;20;17;15;15;15;12;12;11;10;9;7	Heterogeneous nuclear ribonucleoprotein A1;Heterogeneous nuclear ribonucleoprotein A1, N-terminally processed;Heterogeneous nuclear ribonucleoprotein A1-like 2	HNRNPA1;HNRPA1;hCG_2020860;RP11-78J21.1;HNRNPA1L2	>tr|F8W6I7|F8W6I7_HUMAN Heterogeneous nuclear ribonucleoprotein A1 OS=Homo sapiens GN=HNRNPA1 PE=1 SV=2;>tr|A0A024RB53|A0A024RB53_HUMAN Heterogeneous nuclear ribonucleoprotein A1, isoform CRA_a OS=Homo sapiens GN=HNRPA1 PE=4 SV=1;>tr|A0A024RAZ7|A0A024RAZ7_	24	23	20	65.5	33.155	0	323.31	0.85601	1.1547	49	0.8716	1.1109	61	0.95515	1.1649	53	0.85062	1.2151	70	0.9677	1.0203	44	0.9403	1.0731	61	0.84027	1.0203	57	1.0459	1.2109	60	0.88197	1.079	47	1.0148	1.1655	58	1.005	1.0781	63	0.99338	1.0396	56	374000000000	191450000000
P61604;Q9UNM1;B8ZZL8;A0A024R3X7;B8ZZ54	10;8;8;5;4	10 kDa heat shock protein, mitochondrial	HSPE1;EPFP1	>sp|P61604|CH10_HUMAN 10 kDa heat shock protein, mitochondrial OS=Homo sapiens GN=HSPE1 PE=1 SV=2;>tr|Q9UNM1|Q9UNM1_HUMAN Chaperonin 10-related protein (Fragment) OS=Homo sapiens GN=EPFP1 PE=3 SV=1;>tr|B8ZZL8|B8ZZL8_HUMAN 10 kDa heat shock protein, mitocho	10	10	4	80.4	10.932	0	26.953	1.0195	1.3759	17	1.0716	1.4231	20	1.0478	1.2754	21	0.89543	1.2952	21	0.95828	1.0119	23	0.89209	1.0029	19	1.1588	1.4243	20	1.0843	1.2572	17	1.1763	1.411	21	1.1471	1.375	15	0.95246	1.0007	21	1.0199	1.0671	20	366850000000	175320000000
CON__P15636	13			>P15636 SWISS-PROT:P15636 Protease I precursor Lysyl endopeptidase Achromobacter lyticus.	13	13	13	23.4	68.124	0	323.31	0.023782	0.030813	28	0.016696	0.022137	20	0.042961	0.052499	31	0.015977	0.023372	23	0.030145	0.032348	27	0.020039	0.023179	27	0.037073	0.047971	24	0.02576	0.028861	28	0.019975	0.024203	28	0.01399	0.016326	18	0.030425	0.03212	23	0.018461	0.019167	34	366480000000	359430000000
Q53F91;P09327;B4DV78;H7C0B6;C9J2B5	46;46;31;16;4	Villin-1	VIL1	>tr|Q53F91|Q53F91_HUMAN Villin 1 variant (Fragment) OS=Homo sapiens PE=2 SV=1;>sp|P09327|VILI_HUMAN Villin-1 OS=Homo sapiens GN=VIL1 PE=1 SV=4;>tr|B4DV78|B4DV78_HUMAN Villin-1 OS=Homo sapiens GN=VIL1 PE=1 SV=1	46	46	44	65.1	92.724	0	323.31	0.6811	0.90673	66	0.75636	0.9825	78	0.76861	0.92874	81	0.65756	0.92131	79	0.9293	0.97787	85	0.88224	1.003	78	0.76455	0.93693	72	0.81634	0.92276	77	0.73229	0.85872	67	0.83796	0.97323	63	0.94898	1.0059	74	0.96219	1.0039	80	366330000000	202530000000
Q53SS8;Q15365;F8VTZ0;H3BSP4;C9K0A2;F8WC71;C9IZV9;C9J7A9;C9JSA6;C9J5V4;C9JTY5;C9JZY3;C9J0A4;F6TJN8;Q7Z4Y9;A0A024R320;P57723	18;18;2;1;1;1;1;1;1;1;1;1;1;1;1;1;1	Poly(rC)-binding protein 1	PCBP1	>tr|Q53SS8|Q53SS8_HUMAN Epididymis secretory protein Li 85 OS=Homo sapiens GN=PCBP1 PE=2 SV=1;>sp|Q15365|PCBP1_HUMAN Poly(rC)-binding protein 1 OS=Homo sapiens GN=PCBP1 PE=1 SV=2	18	18	13	84.6	37.497	0	323.31	0.67659	0.89208	45	0.73243	0.95194	44	0.75543	0.92244	47	0.65519	0.94323	47	0.9451	0.98476	46	0.86458	0.98546	54	0.76989	0.95	36	0.83731	0.96379	47	0.74135	0.89769	33	0.81034	0.95388	39	0.97425	1.0317	49	0.96728	1.0065	47	364010000000	200200000000
P52272;A0A087X0X3;Q59ES8;Q7KYM9;Q6P2D7;M0R2T0;M0R019;B4DEG4;M0R2I7;M0R0N3;M0QYQ7;M0QY96;M0R0Y6;M0QYL3;Q8TCM5	53;52;43;40;23;22;21;21;18;16;14;7;6;3;1	Heterogeneous nuclear ribonucleoprotein M	HNRNPM;ORF	>sp|P52272|HNRPM_HUMAN Heterogeneous nuclear ribonucleoprotein M OS=Homo sapiens GN=HNRNPM PE=1 SV=3;>tr|A0A087X0X3|A0A087X0X3_HUMAN Heterogeneous nuclear ribonucleoprotein M OS=Homo sapiens GN=HNRNPM PE=1 SV=1;>tr|Q59ES8|Q59ES8_HUMAN Heterogeneous nuclear	53	53	24	84.1	77.515	0	323.31	0.85381	1.1088	90	0.77054	0.99886	75	0.99947	1.1989	100	0.7993	1.1192	78	0.94223	0.99211	83	0.91092	1.0343	68	0.90763	1.1124	73	0.93026	1.0452	71	0.8883	1.057	72	0.90838	1.058	62	0.95933	1.0313	81	0.96338	1.0097	76	363450000000	190090000000
P23526;Q1RMG2	27;21	Adenosylhomocysteinase	AHCY	>sp|P23526|SAHH_HUMAN Adenosylhomocysteinase OS=Homo sapiens GN=AHCY PE=1 SV=4;>tr|Q1RMG2|Q1RMG2_HUMAN Adenosylhomocysteinase OS=Homo sapiens GN=AHCY PE=2 SV=1	27	27	27	63	47.716	0	297.19	0.64298	0.84864	63	0.68456	0.88894	53	0.7087	0.85997	63	0.62568	0.89983	60	0.9266	0.97502	70	0.85301	0.97583	62	0.71627	0.87388	43	0.783	0.89611	50	0.70974	0.86538	54	0.77136	0.91141	48	0.90022	0.95795	53	0.87054	0.90406	50	362050000000	204380000000
Q53HR1	20	Elongation factor 1-alpha		>tr|Q53HR1|Q53HR1_HUMAN Eukaryotic translation elongation factor 1 alpha 1 variant (Fragment) OS=Homo sapiens PE=2 SV=1	20	7	1	71.9	39.256	0	78.906	0.68043	0.91483	19	0.67	0.89205	20	0.72105	0.88318	15	0.56394	0.82981	16	1.0341	1.0865	18	0.83771	0.95367	16	0.68362	0.85706	15	0.78424	0.90107	17	0.56859	0.70591	15	0.78623	0.95088	14	0.90273	0.95587	18	0.90419	0.93145	16	354270000000	205130000000
P05023;B7Z3V1;B7Z1N5;M0R116;Q53ES0;B7Z9V4;A0A0A0MT26;P13637;B7Z1Q9;B7Z3F8;B3KV59;B3KSY7;B3KNQ8;Q5TC01;Q5TC02;Q58I23;Q5TC05	50;42;16;16;16;16;16;16;15;15;12;11;10;6;5;4;3	Sodium/potassium-transporting ATPase subunit alpha-1	ATP1A1	>sp|P05023|AT1A1_HUMAN Sodium/potassium-transporting ATPase subunit alpha-1 OS=Homo sapiens GN=ATP1A1 PE=1 SV=1;>tr|B7Z3V1|B7Z3V1_HUMAN Sodium/potassium-transporting ATPase subunit alpha (Fragment) OS=Homo sapiens PE=2 SV=1	50	50	34	51.9	112.89	0	323.31	0.69159	0.89421	80	1.0747	1.4076	83	0.7239	0.87088	73	0.84855	1.2012	95	0.91967	0.96027	68	0.89175	1.0149	82	0.79558	0.96928	68	1.0375	1.1868	75	0.80936	0.94804	63	1.0851	1.2602	79	0.85289	0.90569	79	0.95807	0.99735	81	353120000000	184210000000
H9ZYJ2;P10599	8;8	Thioredoxin	TXN	>tr|H9ZYJ2|H9ZYJ2_HUMAN Thioredoxin OS=Homo sapiens GN=TXN PE=2 SV=1;>sp|P10599|THIO_HUMAN Thioredoxin OS=Homo sapiens GN=TXN PE=1 SV=3	8	8	8	85.7	11.737	0	103.87	0.74517	0.98888	25	0.73478	0.97059	23	0.80357	0.99098	25	0.68273	0.98822	25	1.0242	1.0731	31	0.91819	1.0298	21	0.83107	1.0331	22	0.84058	0.97828	29	0.84172	1.0019	21	0.8172	0.96922	22	1.0539	1.1025	26	0.9871	1.0243	23	352290000000	187780000000
Q08211;Q58F26;Q6PJK6;B3KU66;REV__H0YA90	59;28;28;24;1	ATP-dependent RNA helicase A	DHX9	>sp|Q08211|DHX9_HUMAN ATP-dependent RNA helicase A OS=Homo sapiens GN=DHX9 PE=1 SV=4	59	59	59	58.8	140.96	0	323.31	0.88709	1.1508	79	0.81877	1.0663	87	0.96912	1.1791	86	0.78957	1.1225	91	1.0389	1.0845	87	0.8322	0.95332	90	0.92337	1.1234	81	1.0042	1.1324	88	0.92238	1.0996	69	1.006	1.1627	86	0.88435	0.9454	79	0.96569	1.0154	74	343660000000	175730000000
P37802;X6RJP6;B7Z5A2;C9J5W6;Q9UI15	20;19;7;1;1	Transgelin-2	TAGLN2	>sp|P37802|TAGL2_HUMAN Transgelin-2 OS=Homo sapiens GN=TAGLN2 PE=1 SV=3;>tr|X6RJP6|X6RJP6_HUMAN Transgelin-2 (Fragment) OS=Homo sapiens GN=TAGLN2 PE=1 SV=1	20	20	20	90.5	22.391	0	323.31	0.78798	1.019	40	0.65772	0.84947	46	0.74702	0.91345	39	0.59418	0.82341	41	0.83171	0.8557	37	0.72836	0.82835	49	0.78358	0.94596	41	0.7702	0.86771	38	0.76556	0.90965	34	0.7241	0.83698	38	0.80613	0.87127	51	0.86939	0.89838	46	336220000000	190050000000
P60842;A8K7F6;A8K088;J3KT12;Q59F68;J3QS69;J3KTB5;B4DNH2;J3QL43;J3KSZ0;J3QR64;J3QLN6;B4E047;J3QKZ9;J3KS25;B4DKP9;J3KTN0;B4E102;J3QL52;J3KS93;J3KT04;J3QQP0	32;31;31;26;25;22;20;19;19;16;14;13;13;12;12;12;11;6;5;5;4;4	Eukaryotic initiation factor 4A-I	EIF4A1	>sp|P60842|IF4A1_HUMAN Eukaryotic initiation factor 4A-I OS=Homo sapiens GN=EIF4A1 PE=1 SV=1;>tr|A8K7F6|A8K7F6_HUMAN cDNA FLJ78244, highly similar to Homo sapiens eukaryotic translation initiation factor 4A, isoform 1 (EIF4A1), mRNA OS=Homo sapiens PE=2 SV	32	32	16	81.3	46.153	0	323.31	0.60144	0.78144	69	0.72022	0.94936	65	0.64922	0.79612	70	0.60798	0.86196	69	0.94184	0.99595	68	0.88536	1.0031	58	0.66646	0.80121	49	0.81656	0.93986	57	0.69361	0.81605	53	0.81612	0.93044	57	0.95438	1.0117	61	0.98767	1.0282	55	330740000000	186280000000
P29692;D3DWK1;B2RAR6;E9PRY8;E9PK01;E9PQZ1;A0A087X1X7;Q71RH4;Q9H7G6;E9PI39;E9PQ49;E9PPR1;E9PL12;E9PMW7;E9PIZ1;E9PK06;H0YCK7;E9PK72	23;22;22;22;20;19;17;17;17;14;13;10;10;8;7;7;7;5	Elongation factor 1-delta	EEF1D	>sp|P29692|EF1D_HUMAN Elongation factor 1-delta OS=Homo sapiens GN=EEF1D PE=1 SV=5;>tr|D3DWK1|D3DWK1_HUMAN Eukaryotic translation elongation factor 1 delta (Guanine nucleotide exchange protein), isoform CRA_b OS=Homo sapiens GN=EEF1D PE=3 SV=1;>tr|B2RAR6|B	23	23	2	76.9	31.121	0	323.31	0.6338	0.83208	32	0.77513	1.0181	51	0.67538	0.82427	34	0.65761	0.93361	39	0.92549	0.97092	41	0.9058	1.0409	53	0.67604	0.82373	34	0.81885	0.93665	34	0.68047	0.82935	30	0.80534	0.94638	33	0.93343	0.99697	44	0.96159	0.99603	42	328640000000	183240000000
Q6LES2;P09525;V9HW59;Q6P452;B4DE02;B4DDZ4;Q59FK3;B4E1S2;Q6MZI0	30;30;28;27;26;23;20;10;7	Annexin;Annexin A4	ANXA4;HEL-S-274	>tr|Q6LES2|Q6LES2_HUMAN Annexin (Fragment) OS=Homo sapiens GN=ANXA4 PE=2 SV=1;>sp|P09525|ANXA4_HUMAN Annexin A4 OS=Homo sapiens GN=ANXA4 PE=1 SV=4;>tr|V9HW59|V9HW59_HUMAN Annexin OS=Homo sapiens GN=HEL-S-274 PE=2 SV=1;>tr|Q6P452|Q6P452_HUMAN Annexin OS=Hom	30	30	30	78.8	36.085	0	323.31	0.75178	0.98143	40	0.70489	0.92456	42	0.79793	0.97101	49	0.65596	0.92699	50	0.90752	0.95572	55	0.8927	1.0286	46	0.81176	0.99752	45	0.85517	0.96474	43	0.82682	0.94957	36	0.84045	0.97727	47	0.96256	1.0257	53	1.0167	1.0515	43	325250000000	166760000000
Q15084	19	Protein disulfide-isomerase A6	PDIA6	>sp|Q15084|PDIA6_HUMAN Protein disulfide-isomerase A6 OS=Homo sapiens GN=PDIA6 PE=1 SV=1	19	19	19	53.6	48.121	0	323.31	0.84286	1.1134	41	1.0066	1.3124	44	0.85456	1.023	42	0.80782	1.1501	42	0.92734	0.9575	39	0.81885	0.94824	38	1.0088	1.2354	37	0.99359	1.1215	41	0.98543	1.1859	39	1.0149	1.1562	39	0.87779	0.93294	45	0.91792	0.96876	37	323880000000	166390000000
P0DMV9;P0DMV8;A8K5I0;A0A0G2JIW1;Q59EJ3;B4DNT8;B4DWK5;B4DFN9;B4DI39;B4E388;B4E1S9;B4DVU9;V9GZ37;B3KTT5;B4DNX1;B4E1T6;B4DNV4;Q9UQC1	41;41;41;41;40;38;37;36;36;32;31;30;27;27;25;22;9;8		HEL-S-103;HSPA1A	>sp|P0DMV9|HS71B_HUMAN Heat shock 70 kDa protein 1B OS=Homo sapiens GN=HSPA1B PE=1 SV=1;>sp|P0DMV8|HS71A_HUMAN Heat shock 70 kDa protein 1A OS=Homo sapiens GN=HSPA1A PE=1 SV=1;>tr|A8K5I0|A8K5I0_HUMAN Epididymis secretory protein Li 103 OS=Homo sapiens GN=H	41	35	21	64	70.051	0	323.31	0.63968	0.83257	52	0.70254	0.91566	56	0.72093	0.86939	56	0.64873	0.92197	54	0.96256	1.002	59	0.80891	0.92141	55	0.75735	0.9386	44	0.79914	0.91769	49	0.70383	0.84889	44	0.82058	0.94312	49	0.9849	1.0493	55	0.97551	1.0056	55	321000000000	176060000000
Q5SRT3;Q53FB0;O00299	19;19;19	Chloride intracellular channel protein 1	CLIC1	>tr|Q5SRT3|Q5SRT3_HUMAN Chloride intracellular channel protein OS=Homo sapiens GN=CLIC1 PE=2 SV=2;>tr|Q53FB0|Q53FB0_HUMAN Chloride intracellular channel protein (Fragment) OS=Homo sapiens PE=2 SV=1;>sp|O00299|CLIC1_HUMAN Chloride intracellular channel prot	19	19	19	85.1	26.922	0	323.31	0.7026	0.92834	46	0.67282	0.87388	48	0.7477	0.90487	43	0.61724	0.87483	48	0.89142	0.93983	45	0.85105	0.96314	47	0.78172	0.95902	42	0.78179	0.89084	46	0.75762	0.89724	46	0.74808	0.88379	43	0.91611	0.96906	48	0.95651	0.98833	48	319570000000	178330000000
P62826;B5MDF5;J3KQE5;F5H018;H0YFC6;B4DV51;Q96QB7;Q0EFC9;A0A087X0W0	16;15;15;14;7;7;4;4;1	GTP-binding nuclear protein Ran	RAN	>sp|P62826|RAN_HUMAN GTP-binding nuclear protein Ran OS=Homo sapiens GN=RAN PE=1 SV=3;>tr|B5MDF5|B5MDF5_HUMAN GTP-binding nuclear protein Ran OS=Homo sapiens GN=RAN PE=1 SV=1;>tr|J3KQE5|J3KQE5_HUMAN GTP-binding nuclear protein Ran (Fragment) OS=Homo sapien	16	16	16	63	24.423	0	286.45	0.71946	0.95605	36	0.71916	0.91947	36	0.77537	0.94659	38	0.62256	0.90249	30	1.0005	1.053	28	0.85942	0.97925	34	0.80186	0.95588	33	0.81823	0.93862	36	0.71116	0.85112	32	0.82704	0.96031	40	0.94189	0.99757	42	0.94887	0.9892	43	314750000000	169410000000
A0A024R3W7;P24534;A4D1M6;C9JZW3;F2Z2G2;F8WF65	15;15;11;4;2;1	Elongation factor 1-beta	EEF1B2;LOC392793	>tr|A0A024R3W7|A0A024R3W7_HUMAN Eukaryotic translation elongation factor 1 beta 2, isoform CRA_a OS=Homo sapiens GN=EEF1B2 PE=3 SV=1;>sp|P24534|EF1B_HUMAN Elongation factor 1-beta OS=Homo sapiens GN=EEF1B2 PE=1 SV=3;>tr|A4D1M6|A4D1M6_HUMAN HCG19809 OS=Homo	15	11	11	73.8	24.763	0	323.31	0.6394	0.84896	28	0.78579	1.033	31	0.70433	0.85837	34	0.66893	0.98194	34	0.92817	0.97871	27	0.89596	1.0129	30	0.68828	0.82066	28	0.8117	0.93459	28	0.70274	0.845	24	0.80213	0.95353	31	0.96674	1.0308	27	0.99467	1.0269	29	311240000000	172780000000
A0A090N8Y2;P13667;C9JMN9	50;50;3	Protein disulfide-isomerase A4	PDIA4	>tr|A0A090N8Y2|A0A090N8Y2_HUMAN Protein disulfide-isomerase A4 OS=Homo sapiens GN=ERP70 PE=2 SV=1;>sp|P13667|PDIA4_HUMAN Protein disulfide-isomerase A4 OS=Homo sapiens GN=PDIA4 PE=1 SV=2	50	50	49	66.7	72.932	0	323.31	0.84572	1.1206	91	0.94728	1.2189	98	0.85149	1.0359	79	0.79732	1.1201	98	0.92244	0.97181	79	0.79924	0.91014	92	1.0098	1.2209	96	0.93383	1.0773	96	0.99826	1.1618	84	0.99498	1.1635	95	0.85464	0.90682	96	0.90579	0.93897	83	309150000000	160510000000
P31947	17	14-3-3 protein sigma	SFN	>sp|P31947|1433S_HUMAN 14-3-3 protein sigma OS=Homo sapiens GN=SFN PE=1 SV=1	17	14	14	66.5	27.774	0	300.7	0.67651	0.89617	25	0.71942	0.93979	24	0.7588	0.92878	21	0.67023	0.95924	29	0.94831	0.9911	25	0.90056	1.0204	27	0.76118	0.93239	18	0.85	0.98286	20	0.77884	0.94607	21	0.8389	0.9663	23	0.99383	1.0547	26	1.0343	1.074	26	308570000000	165450000000
Q6I9V5;P12236;Q59EI9;A0A0S2Z3C4;Q9H0C2;O75961	26;26;24;8;3;2	ADP/ATP translocase 3;ADP/ATP translocase 3, N-terminally processed	SLC25A6	>tr|Q6I9V5|Q6I9V5_HUMAN SLC25A6 protein OS=Homo sapiens GN=SLC25A6 PE=2 SV=1;>sp|P12236|ADT3_HUMAN ADP/ATP translocase 3 OS=Homo sapiens GN=SLC25A6 PE=1 SV=4;>tr|Q59EI9|Q59EI9_HUMAN ADP,ATP carrier protein, liver isoform T2 variant (Fragment) OS=Homo sapie	26	26	6	66.1	32.866	0	284.06	0.99036	1.2852	38	0.98541	1.2864	37	0.99312	1.2115	37	0.80377	1.1675	28	1.0107	1.0663	33	0.89958	1.017	31	1.197	1.4777	29	1.037	1.1697	30	1.1068	1.3482	30	1.0752	1.2798	31	0.97733	1.032	31	0.97186	1.0112	25	307780000000	154170000000
P27348;E9PG15;B4DMT8;Q53S41;B4DY04;Q53RR5;Q3YBA8	17;11;11;9;8;7;2	14-3-3 protein theta	YWHAQ	>sp|P27348|1433T_HUMAN 14-3-3 protein theta OS=Homo sapiens GN=YWHAQ PE=1 SV=1;>tr|E9PG15|E9PG15_HUMAN 14-3-3 protein theta (Fragment) OS=Homo sapiens GN=YWHAQ PE=1 SV=1;>tr|B4DMT8|B4DMT8_HUMAN cDNA FLJ52118, highly similar to 14-3-3 protein theta OS=Homo	17	13	13	56.3	27.764	0	323.31	0.7523	1.0027	28	0.71883	0.94377	28	0.83304	1.0185	30	0.63794	0.91441	33	0.93028	0.96857	23	0.8726	0.98714	28	0.84988	1.0303	22	0.83099	0.96118	30	0.82873	1.0154	26	0.81008	0.95291	26	0.90587	0.96857	29	0.96239	1.0019	22	299720000000	164450000000
Q5JP53;Q5SU16;P07437;B7ZAF0;B4DY90;Q5ST81;B7ZAK1;Q6LC01;Q9BUU9;B4E052;B4DQN9;B4DMU8;Q96B85;B4DXZ5;Q1KSF8;B4DMJ5;Q6P602;A4UCU2;A4UCT2;M0R1I1	28;28;28;27;26;25;24;24;22;22;22;19;18;18;15;14;8;5;5;1	Tubulin beta chain	TUBB;XTP3TPATP1	>tr|Q5JP53|Q5JP53_HUMAN Tubulin beta chain OS=Homo sapiens GN=TUBB PE=1 SV=1;>tr|Q5SU16|Q5SU16_HUMAN Tubulin beta chain OS=Homo sapiens GN=TUBB PE=2 SV=1;>sp|P07437|TBB5_HUMAN Tubulin beta chain OS=Homo sapiens GN=TUBB PE=1 SV=2;>tr|B7ZAF0|B7ZAF0_HUMAN Tub	28	5	4	73.9	47.766	0	216.76	0.74397	0.97991	19	0.7587	0.99699	17	0.80857	0.98101	18	0.6602	0.94317	15	0.97493	1.0238	16	0.89124	1.0107	20	0.78786	0.97665	15	0.8252	0.95265	16	0.80724	0.94034	14	0.82635	0.9717	15	0.99148	1.0475	17	0.96938	0.99997	16	298550000000	160550000000
F8W1R7;G3V1V0;P60660;J3KND3;B7Z6Z4;G3V1Y7	9;9;9;8;8;5	Myosin light polypeptide 6	PDE6H;MYL6	>tr|F8W1R7|F8W1R7_HUMAN Myosin light polypeptide 6 OS=Homo sapiens GN=MYL6 PE=1 SV=1;>tr|G3V1V0|G3V1V0_HUMAN Myosin light polypeptide 6 OS=Homo sapiens GN=MYL6 PE=1 SV=1;>sp|P60660|MYL6_HUMAN Myosin light polypeptide 6 OS=Homo sapiens GN=MYL6 PE=1 SV=2;>tr	9	9	1	64.8	16.29	0	132.29	0.87084	1.1518	24	0.8776	1.1491	28	0.96189	1.1748	24	0.78841	1.1262	26	0.95424	1.004	25	0.92564	1.0494	25	0.99219	1.2041	23	0.94757	1.0902	25	0.88537	1.0718	21	0.95932	1.1312	24	0.98631	1.0444	24	1.05	1.082	25	295880000000	153630000000
Q13263;B2R8R5;M0R0K9;M0R3C0;M0R2I3	44;43;21;8;5	Transcription intermediary factor 1-beta	TRIM28	>sp|Q13263|TIF1B_HUMAN Transcription intermediary factor 1-beta OS=Homo sapiens GN=TRIM28 PE=1 SV=5;>tr|B2R8R5|B2R8R5_HUMAN cDNA, FLJ94025, highly similar to Homo sapiens tripartite motif-containing 28 (TRIM28), mRNA OS=Homo sapiens PE=2 SV=1	44	44	44	76.6	88.549	0	323.31	0.74658	0.96705	79	0.77695	1.0158	75	0.87915	1.0717	78	0.72668	1.0251	81	0.91706	0.95545	62	0.88477	1.017	81	0.82795	0.98828	80	0.97161	1.0933	76	0.81021	0.96232	63	0.88852	1.0388	78	0.96081	1.0158	77	0.9951	1.0318	82	291940000000	156120000000
Q86TY5;Q6FGL0;A0A024R693;Q59FR8;P17931;G3V3R6	14;14;14;14;14;11	Galectin;Galectin-3	LGALS3;hCG_22119	>tr|Q86TY5|Q86TY5_HUMAN Galectin OS=Homo sapiens PE=2 SV=1;>tr|Q6FGL0|Q6FGL0_HUMAN Galectin (Fragment) OS=Homo sapiens GN=LGALS3 PE=2 SV=1;>tr|A0A024R693|A0A024R693_HUMAN Galectin OS=Homo sapiens GN=hCG_22119 PE=4 SV=1;>tr|Q59FR8|Q59FR8_HUMAN Galectin (Fra	14	14	1	84.3	13.897	0	140.57	0.66748	0.88506	33	0.73636	0.96792	34	0.68229	0.84896	34	0.68615	0.98212	34	0.85539	0.90206	39	0.8804	1.0005	36	0.73983	0.92097	36	0.81192	0.92143	37	0.71583	0.84485	38	0.78215	0.92761	34	0.94321	0.99644	33	0.91517	0.96338	38	291350000000	162870000000
Q6FHZ4;P56470;M0QZ93;B4DJR1;B4DKK5	18;18;14;6;6	Galectin;Galectin-4	LGALS4	>tr|Q6FHZ4|Q6FHZ4_HUMAN Galectin OS=Homo sapiens GN=LGALS4 PE=2 SV=1;>sp|P56470|LEG4_HUMAN Galectin-4 OS=Homo sapiens GN=LGALS4 PE=1 SV=1;>tr|M0QZ93|M0QZ93_HUMAN Galectin (Fragment) OS=Homo sapiens GN=LGALS4 PE=1 SV=1	18	18	18	57.3	35.941	0	321.86	0.69865	0.91125	37	0.63028	0.82758	32	0.81013	0.9859	35	0.58085	0.8139	29	0.88758	0.92248	42	0.84532	0.95954	35	0.82281	1.0144	29	0.78228	0.88199	31	0.77756	0.96425	32	0.76653	0.87127	29	0.84372	0.89707	37	0.87168	0.89922	40	287370000000	157600000000
P36578;Q59GY2;B4DMJ6;H3BM89;B4DMJ2;Q53G74;B4DFI6;H3BTP7;H3BU31;B4DP82	26;25;23;18;17;17;15;11;9;8	60S ribosomal protein L4	RPL4	>sp|P36578|RL4_HUMAN 60S ribosomal protein L4 OS=Homo sapiens GN=RPL4 PE=1 SV=5;>tr|Q59GY2|Q59GY2_HUMAN Ribosomal protein L4 variant (Fragment) OS=Homo sapiens PE=2 SV=1;>tr|B4DMJ6|B4DMJ6_HUMAN cDNA FLJ50996, highly similar to 60S ribosomal protein L4 OS=H	26	26	26	47.8	47.697	0	323.31	0.62094	0.82686	58	0.78219	1.015	57	0.74847	0.91292	65	0.70088	0.99043	62	1.3768	1.4524	69	0.95176	1.081	63	0.63423	0.77657	47	0.8489	0.96602	55	0.67162	0.81212	38	0.85592	0.97645	57	0.90753	0.95988	54	0.95625	1.0077	59	285190000000	148760000000
P05091;Q53FB6;B4YAH7;F8VP50;S4R3S4	31;29;16;14;8	Aldehyde dehydrogenase, mitochondrial	ALDH2	>sp|P05091|ALDH2_HUMAN Aldehyde dehydrogenase, mitochondrial OS=Homo sapiens GN=ALDH2 PE=1 SV=2;>tr|Q53FB6|Q53FB6_HUMAN Mitochondrial aldehyde dehydrogenase 2 variant (Fragment) OS=Homo sapiens PE=2 SV=1;>tr|B4YAH7|B4YAH7_HUMAN ALDH2 (Fragment) OS=Homo sap	31	27	25	68.7	56.381	0	323.31	1.0794	1.4141	50	1.0239	1.3327	61	1.0769	1.3041	55	0.85501	1.2133	59	0.92239	0.96187	55	0.84799	0.95484	49	1.2276	1.4911	49	1.0859	1.2326	56	1.2292	1.4587	46	1.149	1.3236	54	0.93474	0.99119	47	0.99771	1.047	47	281480000000	135590000000
A0A1B0GVD5;A0A1B0GWE8;V9HWI3;P07339;A0A1B0GW44;A0A1B0GV23;A0A1B0GVP3;A0A1B0GU92;A0A1B0GU03;C9JH19;H7C469;F8WD96;H7C1V0;F8W787;A0A0S2Z3L4;A0A1B0GV01;A0A1B0GVF1	19;19;19;19;18;18;17;15;15;12;12;10;8;6;5;2;1	Cathepsin D;Cathepsin D light chain;Cathepsin D heavy chain	HEL-S-130P;CTSD	>tr|A0A1B0GVD5|A0A1B0GVD5_HUMAN Cathepsin D OS=Homo sapiens GN=CTSD PE=1 SV=1;>tr|A0A1B0GWE8|A0A1B0GWE8_HUMAN Cathepsin D OS=Homo sapiens GN=CTSD PE=1 SV=1;>tr|V9HWI3|V9HWI3_HUMAN Cathepsin D (Lysosomal aspartyl peptidase), isoform CRA_a OS=Homo sapiens GN	19	19	19	53.8	44.237	0	323.31	1.1697	1.5514	48	1.0127	1.3167	46	1.0556	1.2987	48	0.87572	1.2432	48	0.96036	1.0153	43	0.87761	0.99751	45	1.2817	1.5634	50	1.0093	1.1537	47	1.1353	1.3221	35	1.067	1.2423	48	0.96721	1.0294	49	0.9572	0.9941	40	280440000000	136880000000
P16401;Q14463	7;1	Histone H1.5	HIST1H1B	>sp|P16401|H15_HUMAN Histone H1.5 OS=Homo sapiens GN=HIST1H1B PE=1 SV=3	7	5	5	29.2	22.58	0	44.347	1.0095	1.3617	18	0.89856	1.184	16	1.0065	1.2393	16	0.79146	1.1778	16	1.3866	1.4558	16	0.7563	0.84835	15	1.1033	1.3703	14	1.0134	1.1866	16	1.0653	1.3336	14	1.0762	1.2745	16	0.84386	0.89368	14	0.89455	0.93205	17	277430000000	135810000000
P61981;B3KNB4;B4DE78;B4DHC4	19;17;16;14	14-3-3 protein gamma;14-3-3 protein gamma, N-terminally processed	YWHAG	>sp|P61981|1433G_HUMAN 14-3-3 protein gamma OS=Homo sapiens GN=YWHAG PE=1 SV=2;>tr|B3KNB4|B3KNB4_HUMAN cDNA FLJ14168 fis, clone NT2RP2001440, highly similar to 14-3-3 protein gamma OS=Homo sapiens PE=2 SV=1;>tr|B4DE78|B4DE78_HUMAN cDNA FLJ52141, highly sim	19	15	13	72.5	28.302	0	323.31	0.74593	1.005	22	0.76595	1.0097	25	0.81455	0.98694	26	0.68467	0.98907	34	0.94281	0.99446	26	0.92582	1.0568	36	0.81825	1.0092	26	0.85642	1.0004	27	0.84295	1.0303	24	0.8496	1.0089	28	0.96521	1.0175	29	1.018	1.0556	27	274380000000	146730000000
P18124;A0A024R814;A8MUD9;O95036;C9JIJ5;C9JZ88;D3DWG1	18;17;15;8;6;5;2	60S ribosomal protein L7	RPL7	>sp|P18124|RL7_HUMAN 60S ribosomal protein L7 OS=Homo sapiens GN=RPL7 PE=1 SV=1;>tr|A0A024R814|A0A024R814_HUMAN Ribosomal protein L7, isoform CRA_a OS=Homo sapiens GN=RPL7 PE=4 SV=1;>tr|A8MUD9|A8MUD9_HUMAN 60S ribosomal protein L7 OS=Homo sapiens GN=RPL7 P	18	18	18	56.5	29.225	0	131.8	0.67367	0.90562	37	0.78198	1.0134	39	0.688	0.84673	39	0.67772	0.96316	41	1.1555	1.2329	44	0.93232	1.0715	39	0.76605	0.95899	36	0.86087	0.99391	35	0.66084	0.79506	30	0.84441	0.99969	36	0.86822	0.93662	30	0.96774	1.0047	38	274050000000	147210000000
A0A024R1N4;P12956;B2RDN9;B1AHC9;B4DE32;B4E356;Q6IC76;A8WDG6	41;41;38;37;36;30;14;1	X-ray repair cross-complementing protein 6	XRCC6	>tr|A0A024R1N4|A0A024R1N4_HUMAN X-ray repair complementing defective repair in Chinese hamster cells 6 (Ku autoantigen, 70kDa), isoform CRA_a OS=Homo sapiens GN=XRCC6 PE=4 SV=1;>sp|P12956|XRCC6_HUMAN X-ray repair cross-complementing protein 6 OS=Homo sapie	41	41	41	60.1	69.842	0	323.31	0.86684	1.1349	73	0.78026	1.0159	75	0.96705	1.1678	73	0.73894	1.0471	77	1.0807	1.1382	67	0.86804	0.98932	63	0.9146	1.113	75	0.96862	1.0998	75	0.85598	0.99708	64	0.9759	1.1464	76	0.91543	0.97122	72	0.98377	1.0181	67	272270000000	141690000000
V9HWH9;P31949;B2R5H0	7;7;6	Protein S100;Protein S100-A11;Protein S100-A11, N-terminally processed	HEL-S-43;S100A11	>tr|V9HWH9|V9HWH9_HUMAN Protein S100 OS=Homo sapiens GN=HEL-S-43 PE=2 SV=1;>sp|P31949|S10AB_HUMAN Protein S100-A11 OS=Homo sapiens GN=S100A11 PE=1 SV=2;>tr|B2R5H0|B2R5H0_HUMAN Protein S100 OS=Homo sapiens PE=2 SV=1	7	7	7	80	11.74	0	291.39	0.75131	0.9878	17	0.71029	0.93817	12	0.806	0.98848	19	0.68349	0.9918	19	0.95642	0.99679	16	0.93282	1.0539	18	0.81465	1.0017	16	0.85613	0.99477	17	0.81271	0.99383	14	0.81897	0.9478	16	0.99001	1.0451	15	0.99654	1.029	17	269370000000	147700000000
A8K525;A0A0S2Z4Z9;Q15233;H7C367;C9JYS8;C9IZL7;C9J4X2;A0A0S2Z4E7	38;38;38;25;18;13;6;6	Non-POU domain-containing octamer-binding protein	NONO	>tr|A8K525|A8K525_HUMAN cDNA FLJ76817, highly similar to Homo sapiens non-POU domain containing, octamer-binding (NONO), mRNA OS=Homo sapiens PE=2 SV=1;>tr|A0A0S2Z4Z9|A0A0S2Z4Z9_HUMAN Non-POU domain containing octamer-binding isoform 1 (Fragment) OS=Homo s	38	35	32	69.9	54.287	0	323.31	0.90587	1.2112	50	0.84282	1.0984	49	1.0008	1.2229	59	0.81244	1.1438	53	0.95365	1.0031	47	0.87688	1.0035	62	0.94388	1.129	48	1.0045	1.1435	51	0.88534	1.0601	43	1.0276	1.1882	55	0.97911	1.0353	52	0.97455	1.0114	58	267970000000	135570000000
P39023;Q96QL0;Q8TBW1;Q9NY85;G5E9G0;Q9BT63;Q49AJ9;H7C422;H7C3M2;B5MCW2;B4DN06;F8WCR1	24;23;22;18;18;16;15;15;13;11;8;8	60S ribosomal protein L3	RPL3;rpl3	>sp|P39023|RL3_HUMAN 60S ribosomal protein L3 OS=Homo sapiens GN=RPL3 PE=1 SV=2;>tr|Q96QL0|Q96QL0_HUMAN Ribosomal protein L3 OS=Homo sapiens GN=RPL3 PE=2 SV=1;>tr|Q8TBW1|Q8TBW1_HUMAN Putative uncharacterized protein (Fragment) OS=Homo sapiens PE=2 SV=1;>tr	24	24	2	59.1	46.108	0	286.2	0.67826	0.88843	45	0.7989	1.0408	44	0.74363	0.90489	49	0.71588	1.0235	50	1.2573	1.33	55	0.93392	1.0576	54	0.73699	0.88291	40	0.89007	1.0359	45	0.72415	0.8669	38	0.87088	1.0193	45	0.90201	0.97099	48	0.99754	1.0403	54	266440000000	139490000000
B4DJ51;H0Y7A7;P62158;Q9BRL5;B2RDW0;E7ETZ0;E7EMB3;A8K1M2;Q96HY3;G3V361;G3V226;M0QZ52;F8WBR5;G3V479;P27482;B4DUI9;C9J7T9;P02585	12;12;12;11;11;11;11;10;8;7;6;5;4;4;2;1;1;1	Calmodulin	CALM1;CALM2;CALM3	>tr|B4DJ51|B4DJ51_HUMAN Calmodulin 1 (Phosphorylase kinase, delta), isoform CRA_a OS=Homo sapiens GN=CALM3 PE=1 SV=1;>tr|H0Y7A7|H0Y7A7_HUMAN Calmodulin (Fragment) OS=Homo sapiens GN=CALM2 PE=1 SV=1;>sp|P62158|CALM_HUMAN Calmodulin OS=Homo sapiens GN=CALM1	12	12	12	85.2	16.837	0	323.31	0.8512	1.1298	24	0.86642	1.1347	23	0.97738	1.1908	24	0.76377	1.0616	23	0.91854	0.96821	20	0.88986	1.0064	19	0.98503	1.2257	24	0.93481	1.044	23	0.95934	1.1827	14	0.9459	1.1236	18	0.98853	1.0472	20	1.0171	1.0516	22	266110000000	135460000000
Q96IR1;B2R491;P62701;Q53HV1;Q8TD47;C9JEH7;A4FU11;Q496E4;P22090;Q53HI6;B7Z1M6	20;20;20;18;10;9;9;9;9;7;6	40S ribosomal protein S4;40S ribosomal protein S4, X isoform;40S ribosomal protein S4, Y isoform 2	RPS4X;RPS4Y2	>tr|Q96IR1|Q96IR1_HUMAN RPS4X protein (Fragment) OS=Homo sapiens GN=RPS4X PE=2 SV=2;>tr|B2R491|B2R491_HUMAN 40S ribosomal protein S4 OS=Homo sapiens GN=RPS4X PE=2 SV=1;>sp|P62701|RS4X_HUMAN 40S ribosomal protein S4, X isoform OS=Homo sapiens GN=RPS4X PE=1	20	20	20	69.5	27.259	0	241.75	0.66751	0.88184	49	0.76759	0.98258	47	0.71611	0.88099	45	0.65666	0.92373	48	1.2187	1.295	53	0.90171	1.0322	54	0.7299	0.87583	54	0.79169	0.90071	53	0.73217	0.87297	42	0.82652	0.96527	52	0.84526	0.91075	49	0.87513	0.93092	51	265980000000	143020000000
P49411;H3BNU3	31;3	Elongation factor Tu, mitochondrial	TUFM	>sp|P49411|EFTU_HUMAN Elongation factor Tu, mitochondrial OS=Homo sapiens GN=TUFM PE=1 SV=2	31	31	31	72.8	49.541	0	323.31	1.0479	1.3679	61	1.0462	1.3683	68	1.0372	1.2484	56	0.83587	1.1788	64	0.96375	1.0131	56	0.88281	1.0047	57	1.1865	1.4304	70	1.0378	1.1691	55	1.1475	1.369	47	1.0887	1.2544	62	0.95234	1.0107	57	0.96638	1.0024	56	262990000000	128520000000
P55060;B4DM31;B4DUC5;B4DPS6;B4DM67;B4DS32	42;33;27;22;21;18	Exportin-2	CSE1L	>sp|P55060|XPO2_HUMAN Exportin-2 OS=Homo sapiens GN=CSE1L PE=1 SV=3;>tr|B4DM31|B4DM31_HUMAN cDNA FLJ54022, highly similar to Exportin-2 OS=Homo sapiens PE=2 SV=1;>tr|B4DUC5|B4DUC5_HUMAN cDNA FLJ53202, highly similar to Exportin-2 OS=Homo sapiens PE=2 SV=1;	42	42	42	52.6	110.42	0	323.31	0.63035	0.81193	55	0.68537	0.87833	38	0.66106	0.79219	54	0.57775	0.82469	44	0.96366	0.99763	52	0.86418	0.98304	48	0.69492	0.82242	41	0.77367	0.86808	44	0.72083	0.85414	40	0.76988	0.86461	42	0.93116	0.99688	39	0.92006	0.94821	40	262590000000	134500000000
P23246;Q9BSV4;Q86VG2;Q6PIX2;H0Y9K7;H0Y9U2	38;37;34;22;16;5	Splicing factor, proline- and glutamine-rich	SFPQ	>sp|P23246|SFPQ_HUMAN Splicing factor, proline- and glutamine-rich OS=Homo sapiens GN=SFPQ PE=1 SV=2;>tr|Q9BSV4|Q9BSV4_HUMAN SFPQ protein (Fragment) OS=Homo sapiens GN=SFPQ PE=2 SV=2;>tr|Q86VG2|Q86VG2_HUMAN Splicing factor proline/glutamine-rich (Polypyrim	38	38	35	54.3	76.149	0	323.31	0.93783	1.2131	50	0.83804	1.085	51	1.0259	1.2343	49	0.82927	1.1703	47	0.96812	1.0132	44	0.87478	0.997	56	0.95358	1.1605	52	1.0004	1.1159	47	0.9316	1.0984	38	0.99999	1.1397	56	0.9509	1.0141	50	0.98108	1.0223	50	260910000000	134610000000
A0A024R2Q3;P35222;B4DL06;B4DGU4;B5BU28;B4DSW9;E7EMJ5;G9GAG7;E9PDF9;E7EV28;C9IZ65	40;40;39;39;39;36;4;2;2;2;1	Catenin beta-1	CTNNB1	>tr|A0A024R2Q3|A0A024R2Q3_HUMAN Catenin (Cadherin-associated protein), beta 1, 88kDa, isoform CRA_a OS=Homo sapiens GN=CTNNB1 PE=4 SV=1;>sp|P35222|CTNB1_HUMAN Catenin beta-1 OS=Homo sapiens GN=CTNNB1 PE=1 SV=1;>tr|B4DL06|B4DL06_HUMAN cDNA FLJ59565, highly	40	40	35	64.9	85.496	0	323.31	0.59387	0.7668	68	0.75687	0.98329	71	0.65016	0.78625	76	0.67465	0.94761	78	0.92007	0.96208	76	0.94482	1.0736	89	0.63804	0.76171	61	0.84866	0.95061	76	0.6205	0.73954	59	0.80734	0.92249	68	0.94543	1.0077	70	1.0073	1.044	71	257270000000	143990000000
Q15149;D3DWL0;Q96IE3;E9PMV1;H0YDN1;E9PKG0;E9PIA2;E9PQ28	244;112;54;25;13;8;3;2	Plectin	PLEC	>sp|Q15149|PLEC_HUMAN Plectin OS=Homo sapiens GN=PLEC PE=1 SV=3	244	244	236	56.1	531.78	0	323.31	0.69638	0.88408	142	0.75272	0.95301	153	0.75965	0.90938	147	0.7156	1.0009	147	0.95731	0.99085	175	0.84529	0.97207	161	0.75306	0.88441	137	0.85286	0.95534	143	0.75005	0.8665	124	0.82552	0.92307	144	0.97336	1.0447	146	0.97156	1.0196	160	253410000000	132620000000
A0A140VJI3;P16444;Q6I9V1;H3BQS5;H3BP43	25;25;24;5;5	Dipeptidase 1;Dipeptidase	DPEP1	>tr|A0A140VJI3|A0A140VJI3_HUMAN Dipeptidase OS=Homo sapiens PE=2 SV=1;>sp|P16444|DPEP1_HUMAN Dipeptidase 1 OS=Homo sapiens GN=DPEP1 PE=1 SV=3;>tr|Q6I9V1|Q6I9V1_HUMAN Dipeptidase OS=Homo sapiens GN=DPEP1 PE=2 SV=1	25	25	25	72	45.673	0	323.31	0.97619	1.2691	42	0.92387	1.2138	43	1.0592	1.28	42	0.76837	1.0839	52	0.85365	0.89155	38	0.8115	0.91837	52	1.1465	1.3844	44	1.0066	1.1438	40	1.2115	1.4355	36	1.0415	1.2089	43	0.83743	0.89377	39	0.93585	0.97472	46	252210000000	126670000000
Q5RKT7;B2RDW1;P62979;Q8WYN9	8;8;8;6	Ubiquitin-40S ribosomal protein S27a;Ubiquitin;40S ribosomal protein S27a	RPS27A;HEL112	>tr|Q5RKT7|Q5RKT7_HUMAN Ribosomal protein S27a OS=Homo sapiens GN=RPS27A PE=2 SV=1;>tr|B2RDW1|B2RDW1_HUMAN Epididymis luminal protein 112 OS=Homo sapiens GN=HEL112 PE=2 SV=1;>sp|P62979|RS27A_HUMAN Ubiquitin-40S ribosomal protein S27a OS=Homo sapiens GN=RPS	8	8	3	52.6	17.905	0	212.14	0.75648	1.0217	19	0.82219	1.052	24	0.79759	0.97112	22	0.65862	0.92688	26	0.98644	1.0361	20	0.88341	0.99738	30	0.84522	0.97888	26	0.85061	0.96248	28	0.93362	1.059	20	0.85762	0.97826	21	0.94495	1.0154	24	0.94107	0.98679	23	251990000000	131090000000
Q53G71;V9HW88;P27797;B4E2Y9;B4DHR1;K7EJB9;K7EL50;A0A0F7WAP3;A0A142IK94;A0A142IKA2;A0A142IKA1	26;26;26;18;15;13;5;2;2;1;1	Calreticulin	HEL-S-99n;CALR	>tr|Q53G71|Q53G71_HUMAN Calreticulin variant (Fragment) OS=Homo sapiens PE=2 SV=1;>tr|V9HW88|V9HW88_HUMAN Calreticulin, isoform CRA_b OS=Homo sapiens GN=HEL-S-99n PE=2 SV=1;>sp|P27797|CALR_HUMAN Calreticulin OS=Homo sapiens GN=CALR PE=1 SV=1;>tr|B4E2Y9|B4E	26	26	26	82.5	46.918	0	323.31	0.82851	1.0884	53	0.96681	1.2458	67	0.84738	0.99606	64	0.84096	1.177	62	0.89881	0.9529	65	0.86359	0.97776	51	1.0293	1.2506	51	0.92923	1.0763	54	0.94485	1.0521	42	0.9875	1.1518	58	0.83633	0.9101	54	0.91962	0.99409	63	249460000000	127420000000
V9HWH7;P31939;B2R7P8;B4DP06;H7C1S2;C9JLK0;F8WEF0	41;41;40;32;13;12;6	Bifunctional purine biosynthesis protein PURH;Phosphoribosylaminoimidazolecarboxamide formyltransferase;IMP cyclohydrolase	HEL-S-70p;ATIC	>tr|V9HWH7|V9HWH7_HUMAN Epididymis secretory sperm binding protein Li 70p OS=Homo sapiens GN=HEL-S-70p PE=2 SV=1;>sp|P31939|PUR9_HUMAN Bifunctional purine biosynthesis protein PURH OS=Homo sapiens GN=ATIC PE=1 SV=3;>tr|B2R7P8|B2R7P8_HUMAN cDNA, FLJ93545, h	41	41	41	87.5	64.615	0	323.31	0.67731	0.88378	61	0.70771	0.91778	69	0.73909	0.88936	78	0.66457	0.93065	71	0.94384	0.99326	79	0.89258	1.0181	73	0.75325	0.90832	52	0.7923	0.90451	60	0.69864	0.8094	58	0.81373	0.91775	69	0.97463	1.04	62	0.92517	0.95585	69	247840000000	138100000000
Q6NXR8;P61247;D6RAT0;A8K4W0;D6RG13;D6RB09;B7Z3M5;E9PFI5;H0Y9Y4;H0Y8L7;D6R9B6;D6RAS7;D6RED7;D6RI02;D6RGE0	20;20;18;18;17;15;14;14;14;13;11;10;8;6;5	40S ribosomal protein S3a	RPS3A	>tr|Q6NXR8|Q6NXR8_HUMAN 40S ribosomal protein S3a OS=Homo sapiens GN=RPS3A PE=2 SV=1;>sp|P61247|RS3A_HUMAN 40S ribosomal protein S3a OS=Homo sapiens GN=RPS3A PE=1 SV=2;>tr|D6RAT0|D6RAT0_HUMAN 40S ribosomal protein S3a OS=Homo sapiens GN=RPS3A PE=1 SV=1;>tr	20	20	20	59.8	29.975	0	299.96	0.68411	0.89626	42	0.74849	0.97548	41	0.74141	0.90348	35	0.64523	0.90958	40	1.171	1.232	46	0.89363	1.019	45	0.73662	0.91032	36	0.82913	0.954	36	0.75096	0.90016	35	0.84404	0.98398	40	0.85111	0.89965	41	0.95575	0.99175	38	247270000000	134410000000
Q6IAT1;P50395;B4DLV7;Q5SX87;Q8TB95;Q5SX91;V9GYF8;Q5SX90;Q5SX86;V9GYJ7	35;35;33;19;14;12;9;9;9;8	Rab GDP dissociation inhibitor beta	GDI2	>tr|Q6IAT1|Q6IAT1_HUMAN Epididymis secretory sperm binding protein Li 46e OS=Homo sapiens GN=GDI2 PE=2 SV=1;>sp|P50395|GDIB_HUMAN Rab GDP dissociation inhibitor beta OS=Homo sapiens GN=GDI2 PE=1 SV=2;>tr|B4DLV7|B4DLV7_HUMAN cDNA FLJ60299, highly similar to	35	35	11	82.5	50.663	0	323.31	0.70238	0.94722	57	0.70112	0.88969	63	0.74565	0.90544	55	0.61747	0.86944	61	0.93787	0.986	66	0.89031	1.0136	62	0.77934	0.93368	59	0.8119	0.93241	73	0.77201	0.92418	51	0.79204	0.91564	63	0.93664	1.0033	72	0.93536	0.96916	73	246260000000	133690000000
A0A024R7T3;P52597;B4DKS8;A0A1B0GW42	22;22;17;7	Heterogeneous nuclear ribonucleoprotein F;Heterogeneous nuclear ribonucleoprotein F, N-terminally processed	HNRPF;HNRNPF	>tr|A0A024R7T3|A0A024R7T3_HUMAN Heterogeneous nuclear ribonucleoprotein F, isoform CRA_a OS=Homo sapiens GN=HNRPF PE=4 SV=1;>sp|P52597|HNRPF_HUMAN Heterogeneous nuclear ribonucleoprotein F OS=Homo sapiens GN=HNRNPF PE=1 SV=3;>tr|B4DKS8|B4DKS8_HUMAN cDNA FL	22	22	20	71.3	45.671	0	323.31	0.7896	1.0197	50	0.80585	1.0545	44	0.86549	1.0379	45	0.76142	1.0643	44	0.94606	1.0011	48	0.90445	1.0302	52	0.82249	0.98629	42	0.95772	1.0839	45	0.81484	0.96456	39	0.94926	1.0918	47	0.9598	1.0245	50	0.99183	1.0322	52	240760000000	126440000000
Q8TBK5;Q8N5Z7;A0A024RBK3;Q9HBB3;Q02878;B2R4K7;B4DRX3;F8VZ45;U3KQR5;F8VR69;F8VZA3;F8VWR1;F8VU16	24;24;24;24;24;23;21;9;9;7;2;2;2	60S ribosomal protein L6	RPL6	>tr|Q8TBK5|Q8TBK5_HUMAN 60S ribosomal protein L6 OS=Homo sapiens GN=RPL6 PE=2 SV=1;>tr|Q8N5Z7|Q8N5Z7_HUMAN 60S ribosomal protein L6 OS=Homo sapiens GN=RPL6 PE=2 SV=1;>tr|A0A024RBK3|A0A024RBK3_HUMAN 60S ribosomal protein L6 OS=Homo sapiens GN=RPL6 PE=3 SV=1	24	24	24	51.7	32.741	0	274.15	0.66175	0.87219	31	0.77502	1.0304	32	0.69636	0.83947	38	0.65767	0.93038	30	1.137	1.1999	42	0.86734	0.97658	31	0.77143	0.93428	26	0.8659	0.99637	30	0.74997	0.88993	30	0.87758	1.0162	36	0.89869	0.94823	29	0.93589	0.97186	32	240420000000	127470000000
P23396;Q53G83;E9PL09;E9PPU1;F2Z2S8;H0YCJ7;Q9NQS8;H0YEU2;H0YF32;A7E2S3;E9PQ96;E9PJH4;E9PK82;E9PSF4;E9PQX2;H0YES8;E9PJN9	25;23;22;16;14;14;14;14;12;12;9;9;9;7;3;1;1	40S ribosomal protein S3	RPS3	>sp|P23396|RS3_HUMAN 40S ribosomal protein S3 OS=Homo sapiens GN=RPS3 PE=1 SV=2;>tr|Q53G83|Q53G83_HUMAN Ribosomal protein S3 variant (Fragment) OS=Homo sapiens PE=2 SV=1;>tr|E9PL09|E9PL09_HUMAN 40S ribosomal protein S3 OS=Homo sapiens GN=RPS3 PE=1 SV=1;>tr	25	25	25	84	26.688	0	272.63	0.6657	0.89169	45	0.69786	0.90327	54	0.71236	0.88358	50	0.61061	0.86384	55	0.96964	1.0184	50	0.82551	0.94942	50	0.75706	0.93183	44	0.80471	0.91872	52	0.72349	0.8852	52	0.79622	0.93815	47	0.84956	0.91197	47	0.91642	0.95447	50	239580000000	131710000000
P62081;B5MCP9;Q59FS3	15;12;2	40S ribosomal protein S7	RPS7	>sp|P62081|RS7_HUMAN 40S ribosomal protein S7 OS=Homo sapiens GN=RPS7 PE=1 SV=1;>tr|B5MCP9|B5MCP9_HUMAN 40S ribosomal protein S7 OS=Homo sapiens GN=RPS7 PE=1 SV=1	15	15	15	65.5	22.127	0	304.51	0.59369	0.76655	24	0.74215	0.9777	29	0.70726	0.85903	24	0.64492	0.9325	24	0.98264	1.0215	24	0.91371	1.0367	22	0.6224	0.74616	19	0.80086	0.92309	25	0.64195	0.79616	19	0.79807	0.93433	22	0.983	1.0399	26	0.97047	1.0034	23	234810000000	129890000000
V9HWC6;P23284	13;13	Peptidyl-prolyl cis-trans isomerase;Peptidyl-prolyl cis-trans isomerase B	HEL-S-39;PPIB	>tr|V9HWC6|V9HWC6_HUMAN Peptidyl-prolyl cis-trans isomerase OS=Homo sapiens GN=HEL-S-39 PE=2 SV=1;>sp|P23284|PPIB_HUMAN Peptidyl-prolyl cis-trans isomerase B OS=Homo sapiens GN=PPIB PE=1 SV=2	13	13	13	54.3	22.742	0	185.78	0.87135	1.1339	39	0.98569	1.2831	42	0.87087	1.0622	28	0.79913	1.1207	34	0.94844	0.99526	28	0.87162	0.98116	35	1.0454	1.279	34	0.97196	1.1058	36	1.0088	1.2036	30	1.0197	1.1875	37	0.9372	0.99527	38	0.88675	0.91492	37	234340000000	121260000000
B7Z4V2;V9HW84;P38646;Q8N1C8;B7Z4T3;B7Z1V7;A1XP52;H0YBG6;Q2F839;D6RJI2;D6RA73;H0Y8S0	40;40;40;39;29;27;20;8;8;7;5;5	Stress-70 protein, mitochondrial	HEL-S-124m;HSPA9	>tr|B7Z4V2|B7Z4V2_HUMAN cDNA FLJ51907, highly similar to Stress-70 protein, mitochondrial OS=Homo sapiens PE=2 SV=1;>tr|V9HW84|V9HW84_HUMAN Epididymis secretory sperm binding protein Li 124m OS=Homo sapiens GN=HEL-S-124m PE=2 SV=1;>sp|P38646|GRP75_HUMAN St	40	39	39	63.2	72.4	0	323.31	0.92076	1.193	68	1.0712	1.4063	68	0.96241	1.1565	60	0.87462	1.231	72	0.97782	1.0214	60	0.90837	1.0265	77	1.0688	1.296	74	1.0735	1.2108	69	1.0363	1.2082	60	1.1194	1.3016	67	0.95887	1.0289	75	0.99325	1.0301	70	231540000000	115120000000
D3DPU2;B2RDY9;Q01518;B4DNW7;B4DI38;B4DNA3;B4DUZ8;B4DNY3;Q5T0R1;Q5T0R7;Q5T0R6;Q5T0R5;Q5T0R4;Q5T0R3;Q5T0R2;Q5T0R9;Q5T0S3;Q5T0R8;B7Z385;Q5JPJ8;A0A087X0J3;A0A087WZ15;E9PDI2;B7Z4M3;P40123	33;31;31;29;29;28;26;25;13;12;12;12;12;12;12;12;8;5;1;1;1;1;1;1;1	Adenylyl cyclase-associated protein;Adenylyl cyclase-associated protein 1	CAP1	>tr|D3DPU2|D3DPU2_HUMAN Adenylyl cyclase-associated protein OS=Homo sapiens GN=CAP1 PE=2 SV=1;>tr|B2RDY9|B2RDY9_HUMAN Adenylyl cyclase-associated protein OS=Homo sapiens PE=2 SV=1;>sp|Q01518|CAP1_HUMAN Adenylyl cyclase-associated protein 1 OS=Homo sapiens	33	33	33	79.6	51.672	0	323.31	0.64455	0.84173	45	0.72746	0.94989	48	0.75013	0.89325	51	0.67751	0.95581	46	0.94427	0.99238	53	0.88913	1.0068	59	0.73704	0.8832	42	0.77461	0.88416	44	0.75809	0.881	44	0.80075	0.91161	37	0.95637	1.0193	46	0.92451	0.95682	48	228730000000	124700000000
P62424;Q9BY74;Q5T8U2;Q5T8U3	16;9;9;9	60S ribosomal protein L7a	RPL7A;RP-L7a	>sp|P62424|RL7A_HUMAN 60S ribosomal protein L7a OS=Homo sapiens GN=RPL7A PE=1 SV=2;>tr|Q9BY74|Q9BY74_HUMAN Ribosomal protein L7a (Fragment) OS=Homo sapiens GN=RP-L7a PE=2 SV=1;>tr|Q5T8U2|Q5T8U2_HUMAN 60S ribosomal protein L7a OS=Homo sapiens GN=RPL7A PE=1	16	16	16	50.8	29.995	0	253.75	0.66547	0.88309	35	0.75495	0.99054	44	0.72896	0.88106	40	0.65324	0.92127	36	1.3044	1.3854	42	0.83715	0.95567	39	0.74249	0.89396	34	0.83317	0.96514	27	0.80619	0.94246	36	0.84138	0.99424	38	0.83679	0.89592	29	0.94322	0.97029	32	228000000000	122700000000
Q5VXV3;Q01105;B2REB7	12;12;1	Protein SET	SET	>tr|Q5VXV3|Q5VXV3_HUMAN SET OS=Homo sapiens GN=SET PE=2 SV=1;>sp|Q01105|SET_HUMAN Protein SET OS=Homo sapiens GN=SET PE=1 SV=3	12	12	3	50.7	33.488	0	323.31	0.77986	1.0602	24	0.79722	1.0338	24	0.8897	1.0902	17	0.73503	1.0479	27	0.9351	0.97281	22	0.88895	1.0115	24	0.86446	1.0548	19	0.94402	1.1022	19	0.84336	0.99974	17	0.9184	1.1037	20	0.9623	1.0302	22	1.0475	1.0823	20	227760000000	120550000000
Q6NTA2;P14866;B2R959;M0QXS5;B4DPK8;M0R1W6;B4DVF8;M0QYL7;M0R076	28;28;26;24;8;7;5;5;3	Heterogeneous nuclear ribonucleoprotein L	HNRNPL	>tr|Q6NTA2|Q6NTA2_HUMAN HNRNPL protein (Fragment) OS=Homo sapiens GN=HNRNPL PE=2 SV=2;>sp|P14866|HNRPL_HUMAN Heterogeneous nuclear ribonucleoprotein L OS=Homo sapiens GN=HNRNPL PE=1 SV=2;>tr|B2R959|B2R959_HUMAN cDNA, FLJ94229, highly similar to Homo sapien	28	28	18	74.1	61.926	0	323.31	0.8574	1.1369	45	0.80212	1.0366	51	0.9586	1.1721	47	0.83815	1.1782	66	0.93	0.97268	44	0.87601	0.9941	61	0.87738	1.0562	43	0.97015	1.1034	51	0.89857	1.0468	32	1.0024	1.1524	62	0.9639	1.0292	61	0.98664	1.0293	48	226860000000	116580000000
B7Z6P1;P68133;P68032;A8K3K1;D2JYH4;P63267;P62736;B3KW67;Q7Z7J6;A6NL76;Q13707;B4DUI8;F8WB63;B8ZZJ2;C9JFL5;F6UVQ4;F6QUT6;B7Z6I1	15;15;15;14;14;14;14;13;12;12;10;10;8;8;8;8;8;8	Actin, alpha skeletal muscle;Actin, alpha cardiac muscle 1;Actin, gamma-enteric smooth muscle;Actin, aortic smooth muscle	ACTA1;ACTC1;ACTA2;ACTG2	>tr|B7Z6P1|B7Z6P1_HUMAN cDNA FLJ53662, highly similar to Actin, alpha skeletal muscle OS=Homo sapiens PE=2 SV=1;>sp|P68133|ACTS_HUMAN Actin, alpha skeletal muscle OS=Homo sapiens GN=ACTA1 PE=1 SV=1;>sp|P68032|ACTC_HUMAN Actin, alpha cardiac muscle 1 OS=Hom	15	1	1	36.7	38.579	0	48.516	0.8095	1.0662	12	0.85087	1.1237	10	0.84464	1.0269	11	0.7486	1.1102	8	0.95307	0.99571	13	0.89455	1.0034	10	0.88432	1.0923	11	0.90523	1.0568	13	0.86727	1.0585	12	0.88261	1.0705	11	0.93645	0.99134	11	0.94509	0.97833	9	226560000000	118470000000
V9HW37;P48643;Q9BU08;B4DZT5;E7ENZ3;B7ZAR1;B4DXI1;E9PCA1;B4DYC8;B4DDU6;B4DE30;B4DX08;Q96GI1;B4DZY9;Q9HB74;H0Y914;D6RIZ7	39;39;38;36;35;35;35;35;34;34;32;31;27;15;13;4;3	T-complex protein 1 subunit epsilon	HEL-S-69;CCT5	>tr|V9HW37|V9HW37_HUMAN Epididymis secretory protein Li 69 OS=Homo sapiens GN=HEL-S-69 PE=2 SV=1;>sp|P48643|TCPE_HUMAN T-complex protein 1 subunit epsilon OS=Homo sapiens GN=CCT5 PE=1 SV=1;>tr|Q9BU08|Q9BU08_HUMAN Putative uncharacterized protein (Fragment)	39	39	39	82.6	59.67	0	323.31	0.59666	0.77412	48	0.76053	1.0026	50	0.64428	0.7821	56	0.67949	0.96757	58	0.92721	0.96872	45	0.8878	1.0175	58	0.65946	0.78875	61	0.78336	0.87858	59	0.67417	0.78045	44	0.79914	0.92139	57	0.97099	1.0377	56	0.96158	0.99168	73	225010000000	123340000000
V9HWJ2;O75874;B2R5M8;Q6FI37;V9HW78;Q0QER2;Q6FIA4;C9J4N6;B4DXS4;C9JLU6;A0A0A0U6N4;C9JJE5;Q9H302	24;24;23;23;23;22;21;11;11;5;4;3;1	Isocitrate dehydrogenase [NADP];Isocitrate dehydrogenase [NADP] cytoplasmic	HEL-S-26;IDH1;HEL-216	>tr|V9HWJ2|V9HWJ2_HUMAN Isocitrate dehydrogenase [NADP] OS=Homo sapiens GN=HEL-S-26 PE=2 SV=1;>sp|O75874|IDHC_HUMAN Isocitrate dehydrogenase [NADP] cytoplasmic OS=Homo sapiens GN=IDH1 PE=1 SV=2;>tr|B2R5M8|B2R5M8_HUMAN Isocitrate dehydrogenase [NADP] OS=Hom	24	22	22	63.5	46.659	0	323.31	0.89438	1.1599	42	0.78588	1.0288	34	0.94812	1.1497	40	0.71517	1.0024	45	0.99935	1.0491	37	0.94616	1.0689	42	0.97289	1.176	37	0.85796	0.97019	36	0.95812	1.121	39	0.84178	0.98898	41	0.99199	1.0552	35	0.97636	1.006	34	224290000000	118620000000
A0A024R9C1;P11940;E7EQV3;A0A087WTT1;E7ERJ7;B4DQX0;B4DZW4;B3KT93;A0A024R9E2;Q5VX58;Q3ZCS4;Q9H361;H0YAR2;Q2VIP3;H0YAP2;H0YBN4;E5RGH3;E5RJB9;E5RH24;H0YB86;H0YAS6;H0YB75;H0YAS7;H0YC10;E5RHG7;L0R533;H0YAW6;E5RGC4;E5RFD8;A8K8J2;B4DM75;Q96DU9	37;37;36;35;34;34;33;33;30;21;21;21;20;20;10;10;9;8;7;7;7;7;5;3;3;2;2;1;1;1;1;1	Polyadenylate-binding protein 1;Polyadenylate-binding protein 3	PABPC1;PABPC3	>tr|A0A024R9C1|A0A024R9C1_HUMAN Polyadenylate-binding protein OS=Homo sapiens GN=PABPC1 PE=3 SV=1;>sp|P11940|PABP1_HUMAN Polyadenylate-binding protein 1 OS=Homo sapiens GN=PABPC1 PE=1 SV=2;>tr|E7EQV3|E7EQV3_HUMAN Polyadenylate-binding protein OS=Homo sapie	37	37	19	63.2	70.67	0	323.31	0.57718	0.74954	35	0.76422	0.98648	55	0.64093	0.77297	42	0.64217	0.91405	62	0.98183	1.0297	60	0.90198	1.0222	58	0.64987	0.787	54	0.82867	0.93993	56	0.6608	0.78757	42	0.80975	0.93496	65	0.94047	1.0086	54	1.0002	1.0359	55	222570000000	123410000000
A0A024RDF4;A0A024RDF3;Q14103;H0Y8G5;H0YA96;Q12771;B4DTC3;A0A024RDB4;B4E0W4;D6RAF8;D6RF44;D6RD83;D6RBQ9	17;17;17;16;15;15;15;15;10;10;6;5;5	Heterogeneous nuclear ribonucleoprotein D0	HNRPD;HNRNPD	>tr|A0A024RDF4|A0A024RDF4_HUMAN Heterogeneous nuclear ribonucleoprotein D (AU-rich element RNA binding protein 1, 37kDa), isoform CRA_e OS=Homo sapiens GN=HNRPD PE=4 SV=1;>tr|A0A024RDF3|A0A024RDF3_HUMAN Heterogeneous nuclear ribonucleoprotein D (AU-rich el	17	17	15	44.8	32.834	0	232.23	0.91623	1.226	32	0.87941	1.1448	27	1.0176	1.231	35	0.83521	1.2124	31	0.99879	1.0415	36	0.90192	1.0151	27	0.92861	1.1463	33	1.0537	1.2161	29	0.93546	1.1189	26	1.046	1.2349	30	0.9713	1.0332	32	1.0234	1.0591	33	220610000000	111800000000
B2RB23;P42765;A0A0B4J2A4;B3KNP8;K7EME0;K7EJ68;K7EJB1;K7ER88	24;24;23;23;18;4;3;2	3-ketoacyl-CoA thiolase, mitochondrial	ACAA2	>tr|B2RB23|B2RB23_HUMAN cDNA, FLJ95265, highly similar to Homo sapiens acetyl-Coenzyme A acyltransferase 2 (mitochondrial 3-oxoacyl-Coenzyme A thiolase) (ACAA2), nuclear gene encoding mitochondrial protein, mRNA OS=Homo sapiens PE=2 SV=1;>sp|P42765|THIM_HU	24	24	24	86.1	42.009	0	323.31	1.2461	1.631	42	1.0821	1.3737	38	1.3028	1.5936	49	0.91154	1.2791	44	0.95005	1.0043	39	0.87536	1.0068	31	1.443	1.7556	44	1.1242	1.2965	35	1.4838	1.7974	38	1.1475	1.3088	32	0.99771	1.0739	31	1.0628	1.1027	34	219350000000	100570000000
A0A024R6W0;P00505;B3KUZ8;A8K482;B4DY39	27;27;26;24;7	Aspartate aminotransferase;Aspartate aminotransferase, mitochondrial	GOT2	>tr|A0A024R6W0|A0A024R6W0_HUMAN Aspartate aminotransferase OS=Homo sapiens GN=GOT2 PE=4 SV=1;>sp|P00505|AATM_HUMAN Aspartate aminotransferase, mitochondrial OS=Homo sapiens GN=GOT2 PE=1 SV=3;>tr|B3KUZ8|B3KUZ8_HUMAN Aspartate aminotransferase OS=Homo sapien	27	27	27	68.8	47.475	0	323.31	1.0558	1.3991	52	1.1618	1.5108	59	1.0362	1.2788	55	0.88253	1.2447	57	0.98923	1.0345	52	0.95253	1.0769	52	1.1874	1.441	52	1.1378	1.3063	60	1.2371	1.4754	48	1.1573	1.3323	53	0.94027	1.0103	59	1.0054	1.0511	56	219180000000	103980000000
D9IAI1;P30086;A0A0K0K1J6;B4DRT4;V9HW05	11;11;9;8;5	Phosphatidylethanolamine-binding protein 1;Hippocampal cholinergic neurostimulating peptide	PEBP1	>tr|D9IAI1|D9IAI1_HUMAN Epididymis secretory protein Li 34 OS=Homo sapiens GN=PEBP1 PE=2 SV=1;>sp|P30086|PEBP1_HUMAN Phosphatidylethanolamine-binding protein 1 OS=Homo sapiens GN=PEBP1 PE=1 SV=3;>tr|A0A0K0K1J6|A0A0K0K1J6_HUMAN Epididymis secretory protein	11	11	11	80.7	21.057	0	287.29	0.80973	1.0649	30	0.74323	0.95953	30	0.85006	1.0551	25	0.66669	0.95488	32	0.92809	0.959	31	0.90532	1.0253	34	0.87357	1.0771	29	0.79048	0.91664	31	0.87079	1.0194	26	0.79419	0.94676	30	0.93569	1.0001	31	0.96941	1.0091	36	218710000000	119010000000
C9J9K3;A0A024R2P0;A0A0C4DG17;P08865;Q96RS2;A0A024R7P5;A0A024RCF2	14;14;14;14;10;9;1	40S ribosomal protein SA	RPSA;LOC388524	>tr|C9J9K3|C9J9K3_HUMAN 40S ribosomal protein SA (Fragment) OS=Homo sapiens GN=RPSA PE=1 SV=8;>tr|A0A024R2P0|A0A024R2P0_HUMAN 40S ribosomal protein SA OS=Homo sapiens GN=RPSA PE=3 SV=1;>tr|A0A0C4DG17|A0A0C4DG17_HUMAN 40S ribosomal protein SA OS=Homo sapien	14	14	7	68.1	29.404	0	323.31	0.63974	0.8383	43	0.75575	0.98348	35	0.7016	0.86068	37	0.64243	0.93067	37	0.92248	0.97444	38	0.91775	1.0427	38	0.7081	0.86328	34	0.80017	0.9139	34	0.62383	0.74007	24	0.78656	0.92432	32	0.95143	1.0113	37	0.98429	1.0376	36	215650000000	119290000000
Q1KMD3;H3BQZ7	36;35	Heterogeneous nuclear ribonucleoprotein U-like protein 2	HNRNPUL2;HNRNPUL2-BSCL2	>sp|Q1KMD3|HNRL2_HUMAN Heterogeneous nuclear ribonucleoprotein U-like protein 2 OS=Homo sapiens GN=HNRNPUL2 PE=1 SV=1;>tr|H3BQZ7|H3BQZ7_HUMAN HCG2044799 OS=Homo sapiens GN=HNRNPUL2-BSCL2 PE=4 SV=1	36	36	36	53.3	85.104	0	323.31	0.97562	1.2767	49	0.89277	1.1617	48	1.0987	1.3449	54	0.87727	1.2495	57	0.9985	1.0487	60	0.91631	1.0403	55	1.0576	1.2662	45	1.0217	1.1508	56	0.98667	1.1706	42	1.0797	1.2475	54	0.98549	1.0553	52	1.0636	1.094	45	215550000000	114880000000
A8K4Z4;A0A024RBS2;P05388;Q6NSF2;F8VWS0;Q53HK9;Q53HW2;F8VW21;F8VU65;F8VZS0;B4E3D5;F8VPE8;G3V210;F8VQY6;F8VRK7;Q8NHW5;F8VS58;F8VWV4;F8W1K8;Q3MHV2	15;15;15;14;14;14;14;12;12;11;11;10;10;9;9;9;8;7;4;4	60S acidic ribosomal protein P0;60S acidic ribosomal protein P0-like	RPLP0;RPLP0P6	>tr|A8K4Z4|A8K4Z4_HUMAN 60S acidic ribosomal protein P0 OS=Homo sapiens PE=2 SV=1;>tr|A0A024RBS2|A0A024RBS2_HUMAN 60S acidic ribosomal protein P0 OS=Homo sapiens GN=RPLP0 PE=3 SV=1;>sp|P05388|RLA0_HUMAN 60S acidic ribosomal protein P0 OS=Homo sapiens GN=RP	15	15	15	58.4	34.239	0	322.53	0.66762	0.86905	34	0.7125	0.9396	33	0.70099	0.8558	39	0.63083	0.90863	38	0.92776	0.97582	36	0.83358	0.95141	39	0.75011	0.91936	39	0.77774	0.88881	38	0.71126	0.85879	35	0.77167	0.9135	33	0.91169	0.97226	34	0.92909	0.96212	36	214840000000	119410000000
A0A140VK76;E9PF18;B3KTT6;Q16836;B2RB06;A0A0A0MSE2	15;15;15;15;14;14	Hydroxyacyl-coenzyme A dehydrogenase, mitochondrial	HADH	>tr|A0A140VK76|A0A140VK76_HUMAN Testis secretory sperm-binding protein Li 203a OS=Homo sapiens PE=2 SV=1;>tr|E9PF18|E9PF18_HUMAN Hydroxyacyl-coenzyme A dehydrogenase, mitochondrial OS=Homo sapiens GN=HADH PE=1 SV=1;>tr|B3KTT6|B3KTT6_HUMAN cDNA FLJ38699 fis	15	15	15	62.4	34.293	0	323.31	1.1475	1.5058	32	1.0167	1.3223	35	1.1126	1.3474	30	0.87135	1.2381	35	0.93049	0.96435	27	0.88339	1.004	29	1.3064	1.5957	36	0.94637	1.0953	33	1.2764	1.4817	29	1.0624	1.2282	35	0.92825	0.98491	37	0.90014	0.94409	30	212770000000	103340000000
Q53GL5;P48735;Q13584;B4DSZ6;H0YL11	25;25;20;17;10	Isocitrate dehydrogenase [NADP], mitochondrial;Isocitrate dehydrogenase [NADP]	IDH2	>tr|Q53GL5|Q53GL5_HUMAN Isocitrate dehydrogenase 2 (NADP+), mitochondrial variant (Fragment) OS=Homo sapiens PE=2 SV=1;>sp|P48735|IDHP_HUMAN Isocitrate dehydrogenase [NADP], mitochondrial OS=Homo sapiens GN=IDH2 PE=1 SV=2;>tr|Q13584|Q13584_HUMAN Isocitrate	25	25	23	52.4	50.91	0	320.36	1.2476	1.6077	51	1.0867	1.4135	63	1.2638	1.5605	56	0.90623	1.2777	54	1.0234	1.0799	53	0.90569	1.0334	54	1.3985	1.7169	51	1.0485	1.1688	49	1.3065	1.5335	47	1.0966	1.247	59	0.93738	0.99715	51	0.95765	0.99502	60	210200000000	100530000000
Q14974;B2RBR9;B7Z752;B7Z5M1;J3KTM9;J3QR48;J3QKQ5;J3QRG4;J3KS06	39;38;30;29;29;8;6;2;1	Importin subunit beta-1	KPNB1	>sp|Q14974|IMB1_HUMAN Importin subunit beta-1 OS=Homo sapiens GN=KPNB1 PE=1 SV=2;>tr|B2RBR9|B2RBR9_HUMAN cDNA, FLJ95650, highly similar to Homo sapiens karyopherin (importin) beta 1 (KPNB1), mRNA OS=Homo sapiens PE=2 SV=1;>tr|B7Z752|B7Z752_HUMAN cDNA FLJ50	39	39	39	55.1	97.169	0	323.31	0.64751	0.84988	51	0.73252	0.94189	49	0.74254	0.89217	44	0.62086	0.86588	55	0.9668	1.0085	59	0.89555	1.0138	43	0.73972	0.87928	59	0.80348	0.90111	59	0.75396	0.90485	58	0.78413	0.88413	62	0.94365	1.0134	59	0.93962	0.97256	56	210180000000	116560000000
Q5JR94;P62241;Q5JR95;Q9BS10	17;17;15;8	40S ribosomal protein S8	RPS8	>tr|Q5JR94|Q5JR94_HUMAN 40S ribosomal protein S8 OS=Homo sapiens GN=RPS8 PE=2 SV=1;>sp|P62241|RS8_HUMAN 40S ribosomal protein S8 OS=Homo sapiens GN=RPS8 PE=1 SV=2;>tr|Q5JR95|Q5JR95_HUMAN 40S ribosomal protein S8 OS=Homo sapiens GN=RPS8 PE=1 SV=1	17	17	17	60.6	24.205	0	323.31	0.65839	0.86194	40	0.75104	0.98312	37	0.75155	0.91772	34	0.66293	0.95166	37	1.2693	1.3346	38	0.87231	0.98221	34	0.70757	0.86575	29	0.85238	0.97746	35	0.63985	0.76919	27	0.79985	0.94101	31	0.84612	0.89285	31	0.94175	0.9867	36	210090000000	113460000000
G3V4W0;B4DY08;B2R5W2;G3V4C1;B2R603;G3V2Q1;A8K9A4;P07910;B3KX96;G3V576;G3V2D6;D3DPI2;B4DQQ2;G3V251;G3V555;G3V5V7;G3V575;G3V5X6;G3V3K6;Q6PKD2;P0DMR1;B7ZW38;A0A0G2JPF8;A0A0G2JNQ3;O60812;B2RXH8;B4DMJ1;B4DSU6;G3V4M8;G3V2H6;Q569J8;E5RG71;B3KT61;B3KSX3;Q86SE5	22;22;22;22;19;19;19;19;18;17;14;14;12;11;11;11;11;10;10;9;9;9;9;9;9;9;8;8;6;5;4;1;1;1;1	Heterogeneous nuclear ribonucleoproteins C1/C2	HNRNPC;hCG_1641229	>tr|G3V4W0|G3V4W0_HUMAN Heterogeneous nuclear ribonucleoproteins C1/C2 (Fragment) OS=Homo sapiens GN=HNRNPC PE=1 SV=1;>tr|B4DY08|B4DY08_HUMAN Heterogeneous nuclear ribonucleoproteins C1/C2 OS=Homo sapiens GN=HNRNPC PE=1 SV=1;>tr|B2R5W2|B2R5W2_HUMAN Heterog	22	22	22	56.5	28.916	0	147.78	0.86139	1.1258	35	0.78272	1.0279	31	0.99529	1.2	32	0.82341	1.1656	33	0.96595	1.0143	39	0.90604	1.0382	34	0.87408	1.0614	38	0.97334	1.1246	30	0.89441	1.0753	33	0.97743	1.1502	31	0.9619	1.0324	31	0.98822	1.0249	33	208970000000	112040000000
Q92621;B4DE72;Q6P486;Q4VBX7;Q6DKH1;B4DM61;U3KPX2;U3KQ47;U3KQ97	35;13;9;5;5;4;4;2;2	Nuclear pore complex protein Nup205	NUP205	>sp|Q92621|NU205_HUMAN Nuclear pore complex protein Nup205 OS=Homo sapiens GN=NUP205 PE=1 SV=3	35	35	35	21.4	227.92	0	198.92	0.99398	1.2724	12	1.0256	1.2663	15	0.9465	1.1248	11	0.81437	1.1383	15	0.97882	1.0193	18	0.88542	1.0179	17	1.0554	1.2127	13	0.92632	1.0025	13	1.0165	1.1494	13	1.0312	1.1618	14	0.95182	1.0151	8	0.89485	0.93663	16	205910000000	92662000000
V9HWG1;Q13228;B4DPI7;A6PVX1;H0Y532;F2Z2W8;F8WCR4;Q9H8A8;C9JVL0;F8WBA9	33;33;22;15;14;10;10;10;7;1	Selenium-binding protein 1	HEL-S-134P;SELENBP1	>tr|V9HWG1|V9HWG1_HUMAN Epididymis secretory sperm binding protein Li 134P OS=Homo sapiens GN=HEL-S-134P PE=2 SV=1;>sp|Q13228|SBP1_HUMAN Selenium-binding protein 1 OS=Homo sapiens GN=SELENBP1 PE=1 SV=2;>tr|B4DPI7|B4DPI7_HUMAN cDNA FLJ52715, highly similar	33	33	33	80.5	52.39	0	323.31	1.0581	1.3761	54	0.73383	0.93701	52	1.2069	1.4621	62	0.65168	0.91405	55	0.79617	0.83401	46	0.86118	0.98393	61	1.2204	1.4616	53	0.86092	0.9715	47	1.3182	1.5689	50	0.85235	0.97623	55	0.84673	0.90782	51	1.0034	1.0462	60	205810000000	105450000000
V9HW56;P67936;B4DVY2;K7EMU5;B4DTB1;K7EPV9;K7EP68;K7EPB9;U3KQK2;H0YL80	29;29;23;15;15;14;11;8;7;5	Tropomyosin alpha-4 chain	HEL-S-108;TPM4	>tr|V9HW56|V9HW56_HUMAN Epididymis secretory protein Li 108 OS=Homo sapiens GN=HEL-S-108 PE=2 SV=1;>sp|P67936|TPM4_HUMAN Tropomyosin alpha-4 chain OS=Homo sapiens GN=TPM4 PE=1 SV=3;>tr|B4DVY2|B4DVY2_HUMAN cDNA FLJ54184, highly similar to Tropomyosin alpha-	29	29	8	69.4	28.521	0	323.31	0.77444	1.0379	43	0.84156	1.0875	45	0.8029	0.97789	45	0.77032	1.103	49	0.93347	0.98818	44	0.92309	1.0552	42	0.80442	0.9892	45	0.84823	0.99454	48	0.79783	0.96348	45	0.85282	0.99004	45	0.96387	1.0486	42	1.0031	1.0418	47	205440000000	112640000000
Q14204;B4DSR6;H0YJ21;Q6P2H7;Q9NRC3;Q92862	207;9;8;6;4;3	Cytoplasmic dynein 1 heavy chain 1	DYNC1H1	>sp|Q14204|DYHC1_HUMAN Cytoplasmic dynein 1 heavy chain 1 OS=Homo sapiens GN=DYNC1H1 PE=1 SV=5	207	207	207	51.6	532.4	0	323.31	0.76666	0.97337	143	0.68951	0.88025	132	0.81526	0.97586	168	0.61455	0.85511	148	0.94336	0.98179	159	0.82118	0.95053	142	0.83423	0.97859	143	0.81725	0.91164	148	0.80657	0.95349	115	0.7988	0.88844	144	0.9322	0.9993	158	0.93083	0.96935	141	203650000000	108210000000
A0A024R5K8;P50454;B4DN87;A8K259;E9PPV6;E9PR70;E9PK86;E9PMI5;Q9NPA9;E9PKH2;E9PNX1;E9PJH8;E9PIG2;E9PRS3;E9PQ34;H0YEP8;E9PLA6	23;23;22;22;19;18;14;14;11;10;10;6;6;6;5;2;2	Serpin H1	SERPINH1	>tr|A0A024R5K8|A0A024R5K8_HUMAN Serpin peptidase inhibitor, clade H (Heat shock protein 47), member 1, (Collagen binding protein 1), isoform CRA_a OS=Homo sapiens GN=SERPINH1 PE=3 SV=1;>sp|P50454|SERPH_HUMAN Serpin H1 OS=Homo sapiens GN=SERPINH1 PE=1 SV=2;	23	23	23	60.8	46.44	0	323.31	0.80935	1.0349	53	0.89473	1.169	52	0.80377	0.98248	51	0.74635	1.0616	59	0.94135	0.99107	50	0.76541	0.86726	48	0.96718	1.1711	45	0.9557	1.0894	54	0.96376	1.1302	45	1.0217	1.1852	58	0.87415	0.93716	51	0.93327	0.96587	52	201260000000	107320000000
E9KL35;P63244;J3KPE3;D6RHH4;H0Y8W2;H0YAF8;D6RAC2;D6R9Z1;H0YAM7;D6R9L0;D6REE5;D6RFX4;B4DVD2;D6RAU2;E9PD14;D6RFZ9;B4E0C3;D6RBD0;H0Y8R5;D6RF23;D6RGK8;D6R909;B4DWC6;H0Y9P0;D6RHJ5;D6RDI0;I3QNU9	22;22;19;16;16;15;15;14;14;14;14;13;12;11;11;11;10;9;7;6;5;5;5;4;4;2;2	Guanine nucleotide-binding protein subunit beta-2-like 1;Guanine nucleotide-binding protein subunit beta-2-like 1, N-terminally processed	GNB2L1	>tr|E9KL35|E9KL35_HUMAN Epididymis tissue sperm binding protein Li 3a OS=Homo sapiens PE=1 SV=1;>sp|P63244|RACK1_HUMAN Receptor of activated protein C kinase 1 OS=Homo sapiens GN=RACK1 PE=1 SV=3;>tr|J3KPE3|J3KPE3_HUMAN Receptor of-activated protein C kinas	22	22	22	73.5	35.076	0	323.31	0.67169	0.87442	41	0.76469	1.004	48	0.68606	0.8221	39	0.6804	0.97864	42	0.92344	0.96228	48	0.90014	1.0243	47	0.77425	0.95703	38	0.81951	0.94209	41	0.73144	0.86342	38	0.81567	0.93316	33	0.98323	1.0456	44	0.98155	1.0186	45	199170000000	108110000000
A0A024RCA7;P05387;H0YDD8	6;6;2	60S acidic ribosomal protein P2	RPLP2	>tr|A0A024RCA7|A0A024RCA7_HUMAN Ribosomal protein, large, P2, isoform CRA_a OS=Homo sapiens GN=RPLP2 PE=3 SV=1;>sp|P05387|RLA2_HUMAN 60S acidic ribosomal protein P2 OS=Homo sapiens GN=RPLP2 PE=1 SV=1	6	6	6	76.5	11.665	0	235.05	0.67365	0.89201	18	0.77012	0.99647	17	0.73309	0.88798	21	0.67868	0.9625	17	0.94969	1.0009	19	0.89666	1.0218	17	0.77209	0.93937	16	0.80566	0.93645	13	0.76513	0.94022	13	0.85119	1.0131	17	0.98274	1.0487	16	1.016	1.0499	15	194470000000	103150000000
A2VCK8;P62328;CON__P21752;Q0P5T0;Q0P5U7;Q0P5Q0;Q0P5P4;Q0P5N8;D6W5K2	2;2;1;1;1;1;1;1;1	Thymosin beta-4;Hematopoietic system regulatory peptide	TMSB4X;TMSB10	>tr|A2VCK8|A2VCK8_HUMAN Thymosin beta 4, X-linked OS=Homo sapiens GN=TMSB4X PE=2 SV=1;>sp|P62328|TYB4_HUMAN Thymosin beta-4 OS=Homo sapiens GN=TMSB4X PE=1 SV=2;>P21752 SWISS-PROT:P21752 (Bos taurus) Thymosin beta-9;>tr|Q0P5T0|Q0P5T0_HUMAN TMSB4X protein (F	2	2	1	40.9	5.0526	0	35.568	0.68441	0.90951	4	0.69314	0.9343	5	0.76317	0.94367	4	0.63348	0.97617	5	0.86014	0.90012	4	0.87912	1.0126	4	0.73692	0.88491	6	0.81811	0.94853	5	0.77664	0.91713	5	0.76591	0.92481	5	0.98516	1.08	7	0.9571	1.0081	6	194200000000	108130000000
Q86UY0;Q6EHZ3;Q658S9;Q8NBS9;A0A024QZV0	21;21;21;21;19	Thioredoxin domain-containing protein 5	TXNDC5;STRF8;DKFZp666I134;hCG_1811539	>tr|Q86UY0|Q86UY0_HUMAN TXNDC5 protein OS=Homo sapiens GN=TXNDC5 PE=2 SV=1;>tr|Q6EHZ3|Q6EHZ3_HUMAN Putative uncharacterized protein STRF8 OS=Homo sapiens GN=STRF8 PE=2 SV=1;>tr|Q658S9|Q658S9_HUMAN Putative uncharacterized protein DKFZp666I134 (Fragment) OS	21	21	21	69.4	40.369	0	323.31	0.81374	1.0463	40	1.0263	1.3339	42	0.80595	0.97038	40	0.82085	1.1586	47	0.93203	0.97527	36	0.84595	0.96475	38	0.97063	1.1682	39	1.0075	1.1363	45	0.96099	1.1477	37	1.0512	1.2009	38	0.94669	1.0117	35	0.93902	0.98052	38	192510000000	100610000000
P62280;M0QZC5;M0R1H5;M0R1H6	14;13;5;4	40S ribosomal protein S11	RPS11	>sp|P62280|RS11_HUMAN 40S ribosomal protein S11 OS=Homo sapiens GN=RPS11 PE=1 SV=3;>tr|M0QZC5|M0QZC5_HUMAN 40S ribosomal protein S11 OS=Homo sapiens GN=RPS11 PE=1 SV=1	14	14	14	62	18.431	0	111.63	0.67587	0.88472	30	0.75522	0.95831	30	0.75022	0.92077	27	0.64364	0.91987	35	1.1601	1.2207	34	0.83653	0.95628	29	0.73582	0.8833	26	0.8191	0.94077	33	0.73762	0.89944	24	0.81983	0.93826	30	0.8919	0.94535	30	0.97545	1.0052	25	191210000000	97944000000
V9HWC7;P30041;A4UCS6;B4DUK1	20;20;8;5	Peroxiredoxin-6	HEL-S-128m;PRDX6	>tr|V9HWC7|V9HWC7_HUMAN Epididymis secretory sperm binding protein Li 128m OS=Homo sapiens GN=HEL-S-128m PE=2 SV=1;>sp|P30041|PRDX6_HUMAN Peroxiredoxin-6 OS=Homo sapiens GN=PRDX6 PE=1 SV=3	20	20	20	83	25.035	0	271.99	0.70972	0.94074	30	0.70394	0.91967	34	0.78458	0.94759	33	0.63582	0.91901	43	0.94099	0.99031	33	0.88704	1.0096	38	0.81221	0.99186	27	0.82276	0.94569	34	0.81467	0.98417	28	0.81409	0.96095	33	0.94115	1.0014	38	0.97261	1.0114	38	189720000000	104950000000
P12429;D6RA82;D6RFG5;D6RCA8;D6RAZ8;D6RFJ9	25;22;11;7;6;4	Annexin A3;Annexin	ANXA3	>sp|P12429|ANXA3_HUMAN Annexin A3 OS=Homo sapiens GN=ANXA3 PE=1 SV=3;>tr|D6RA82|D6RA82_HUMAN Annexin OS=Homo sapiens GN=ANXA3 PE=1 SV=1	25	25	25	74.9	36.375	0	323.31	0.8882	1.1479	40	0.79144	1.0205	36	0.9326	1.1147	37	0.72987	1.0203	39	0.97413	1.0279	34	0.96536	1.0911	41	0.90891	1.0884	39	0.87267	0.98203	43	0.85453	1.017	33	0.83812	0.95172	31	0.99713	1.0531	34	1.0173	1.0525	37	189500000000	97251000000
P63241;I3L397;I3L504;Q6IS14;F8WCJ1;C9J7B5;C9J4W5;Q9GZV4	11;10;10;8;5;5;5;5	Eukaryotic translation initiation factor 5A-1;Eukaryotic translation initiation factor 5A-1-like	EIF5A;EIF5AL1	>sp|P63241|IF5A1_HUMAN Eukaryotic translation initiation factor 5A-1 OS=Homo sapiens GN=EIF5A PE=1 SV=2;>tr|I3L397|I3L397_HUMAN Eukaryotic translation initiation factor 5A (Fragment) OS=Homo sapiens GN=EIF5A PE=1 SV=8;>tr|I3L504|I3L504_HUMAN Eukaryotic tra	11	11	11	85.1	16.832	0	323.31	0.63481	0.83893	27	0.72714	0.96631	32	0.67898	0.84788	30	0.65625	0.94385	31	0.92131	0.98167	30	0.92516	1.0535	33	0.72215	0.87983	27	0.82351	0.95227	30	0.71388	0.85581	28	0.81477	0.94709	31	0.97439	1.0557	30	0.9756	1.0233	27	187450000000	103430000000
A0A024R4M0;P46781;B5MCT8;C9JM19;B7Z732;A5D904;F2Z3C0;A8MXK4	18;18;14;14;14;13;3;3	40S ribosomal protein S9	RPS9	>tr|A0A024R4M0|A0A024R4M0_HUMAN 40S ribosomal protein S9 OS=Homo sapiens GN=RPS9 PE=1 SV=1;>sp|P46781|RS9_HUMAN 40S ribosomal protein S9 OS=Homo sapiens GN=RPS9 PE=1 SV=3;>tr|B5MCT8|B5MCT8_HUMAN 40S ribosomal protein S9 OS=Homo sapiens GN=RPS9 PE=1 SV=1;>t	18	18	18	57.2	22.591	0	68.523	0.6742	0.88992	27	0.7405	0.96637	37	0.72344	0.88273	32	0.63692	0.90745	31	1.1035	1.1599	44	0.88137	1.0071	33	0.74857	0.91648	29	0.81931	0.93442	31	0.80591	0.96081	23	0.8067	0.93641	33	0.84146	0.89944	33	0.85495	0.89679	31	186770000000	99528000000
M0R0F0;A0A024R4Q8;P46782;Q53G25;M0R0R2;M0QZN2;Q59EK8	15;15;15;14;14;10;2	40S ribosomal protein S5;40S ribosomal protein S5, N-terminally processed	RPS5	>tr|M0R0F0|M0R0F0_HUMAN 40S ribosomal protein S5 (Fragment) OS=Homo sapiens GN=RPS5 PE=1 SV=1;>tr|A0A024R4Q8|A0A024R4Q8_HUMAN Ribosomal protein S5, isoform CRA_a OS=Homo sapiens GN=RPS5 PE=3 SV=1;>sp|P46782|RS5_HUMAN 40S ribosomal protein S5 OS=Homo sapien	15	15	15	72.5	22.391	0	298.6	0.63753	0.83245	26	0.67939	0.8901	23	0.70514	0.8401	28	0.6259	0.87956	24	0.98682	1.0717	25	0.89029	1.0161	26	0.72004	0.85701	22	0.78464	0.89111	24	0.76459	0.9145	20	0.79543	0.91305	21	0.92084	0.99495	20	0.91275	0.94425	25	186560000000	102790000000
F8VPD4;P27708;Q53SY7;H7C2E4;H7C3Z5;H7BZB3;G1UI39;Q5R210;Q5R208;Q5R206;A8K134;A0A024R454;P31327;Q53SZ4;Q5R207;Q5R209	78;78;77;9;7;7;6;3;3;3;3;3;3;1;1;1	CAD protein;Glutamine-dependent carbamoyl-phosphate synthase;Aspartate carbamoyltransferase;Dihydroorotase	CAD	>tr|F8VPD4|F8VPD4_HUMAN CAD protein OS=Homo sapiens GN=CAD PE=1 SV=1;>sp|P27708|PYR1_HUMAN CAD protein OS=Homo sapiens GN=CAD PE=1 SV=3;>tr|Q53SY7|Q53SY7_HUMAN Putative uncharacterized protein CAD (Fragment) OS=Homo sapiens GN=CAD PE=3 SV=1	78	78	78	51.3	236.02	0	323.31	0.64103	0.81698	71	0.71238	0.91026	93	0.63808	0.76738	78	0.5812	0.81795	76	0.9782	1.0219	91	0.82856	0.95317	86	0.71872	0.85001	86	0.75953	0.84391	84	0.6493	0.76532	62	0.78618	0.8985	88	0.96313	1.0258	90	0.89163	0.92439	90	183320000000	105320000000
E9PHY5;O43491;E9PK52;E9PII3;Q59FD8;I6L9B1;Q6R5J7;B4DJ76;E9PQD2;E9PRG1;E9PIG0;H0Y5B0;E9PQN0;E9PJP4;O60642;Q9UG62;Q9H1C6;E9PMV8;Q6ZSX4;B2RB02;A0A1B0GTF8;B3KY28;A8K968;A0A0A0MRA8;Q9Y2J2;E9PPC9;E9PMG5;E9PN54;Q96HL7;A0A0A0MSA4;J3QS55;J3KT37	51;50;44;39;37;36;15;14;12;11;11;11;10;8;7;7;7;7;6;5;5;5;5;5;5;4;4;3;3;3;2;1	Band 4.1-like protein 2	EPB41L2	>tr|E9PHY5|E9PHY5_HUMAN Band 4.1-like protein 2 OS=Homo sapiens GN=EPB41L2 PE=1 SV=1;>sp|O43491|E41L2_HUMAN Band 4.1-like protein 2 OS=Homo sapiens GN=EPB41L2 PE=1 SV=1;>tr|E9PK52|E9PK52_HUMAN Band 4.1-like protein 2 OS=Homo sapiens GN=EPB41L2 PE=1 SV=1;>t	51	51	49	66.7	104.36	0	323.31	0.60258	0.77362	59	0.81346	1.0589	78	0.6366	0.76148	55	0.70483	0.9862	73	0.94982	0.98665	58	0.8897	1.0159	73	0.6654	0.79686	44	0.8938	1.0075	74	0.6963	0.79923	46	0.87418	0.99877	74	0.91919	0.98659	75	0.96282	0.99921	80	182890000000	99494000000
A0A024RD93;P22234;E9PBS1;B4DGX3;D6RF62	26;26;24;19;18	Multifunctional protein ADE2;Phosphoribosylaminoimidazole-succinocarboxamide synthase;Phosphoribosylaminoimidazole carboxylase	PAICS	>tr|A0A024RD93|A0A024RD93_HUMAN Phosphoribosylaminoimidazole carboxylase, phosphoribosylaminoimidazole succinocarboxamide synthetase, isoform CRA_c OS=Homo sapiens GN=PAICS PE=3 SV=1;>sp|P22234|PUR6_HUMAN Multifunctional protein ADE2 OS=Homo sapiens GN=PAI	26	26	26	69.2	47.079	0	323.31	0.60101	0.80138	33	0.66468	0.85854	41	0.67055	0.81064	36	0.57884	0.82229	39	0.93365	0.97616	29	0.87128	0.99566	43	0.67106	0.82843	28	0.76771	0.87962	34	0.71461	0.85768	23	0.77993	0.89448	33	0.8908	0.95189	33	0.92213	0.94831	43	182210000000	104450000000
K7ELL7;B4DJQ5;A0A024R7F1;P14314;A0A0S2Z4W7;A0A0S2Z4D8;K7EPW7;A2VCQ4;A0A0S2Z4A0;K7EKX1;K7EJ70;A0A0C4DGP4;K7EIP3;K7EL27	26;26;25;25;19;18;12;11;9;7;7;6;2;1	Glucosidase 2 subunit beta	PRKCSH	>tr|K7ELL7|K7ELL7_HUMAN Glucosidase 2 subunit beta OS=Homo sapiens GN=PRKCSH PE=1 SV=1;>tr|B4DJQ5|B4DJQ5_HUMAN cDNA FLJ59211, highly similar to Glucosidase 2 subunit beta OS=Homo sapiens PE=2 SV=1;>tr|A0A024R7F1|A0A024R7F1_HUMAN Protein kinase C substrate	26	26	26	56.1	60.192	0	323.31	0.92374	1.1923	52	1.0337	1.3564	46	0.92801	1.1213	48	0.82721	1.1688	57	0.95423	1.0013	45	0.85017	0.96917	50	1.1175	1.3463	44	1.0269	1.1602	46	1.0742	1.2824	58	1.0544	1.2086	50	0.94499	0.99873	49	0.9723	1.0088	49	181410000000	90875000000
A0A024R3Q3;P84077;A0A024R0Y6;P61204;F5H423;B4DJC8;B4DN70;B4DEB9;B4E190;F5H0C7;H0YGG7;F5H1V1;F5H6T5;F8WDB3	11;11;10;10;8;7;7;7;6;4;2;1;1;1	ADP-ribosylation factor 1;ADP-ribosylation factor 3	ARF1;ARF3	>tr|A0A024R3Q3|A0A024R3Q3_HUMAN ADP-ribosylation factor 1, isoform CRA_a OS=Homo sapiens GN=ARF1 PE=3 SV=1;>sp|P84077|ARF1_HUMAN ADP-ribosylation factor 1 OS=Homo sapiens GN=ARF1 PE=1 SV=2;>tr|A0A024R0Y6|A0A024R0Y6_HUMAN ADP-ribosylation factor 3, isoform	11	11	7	69.1	20.697	0	222.29	0.70088	0.9282	13	0.73547	0.95555	25	0.72786	0.89371	21	0.63807	0.9153	27	0.89877	0.95817	25	0.87282	1.001	32	0.75935	0.94657	25	0.81221	0.91811	21	0.75393	0.89271	16	0.79953	0.93949	22	0.92185	0.98195	24	0.93072	0.96148	19	180820000000	100190000000
V9HWC2;Q99497;K7ELW0;K7EN27	17;17;16;10	Protein DJ-1	HEL-S-67p;PARK7	>tr|V9HWC2|V9HWC2_HUMAN Epididymis secretory sperm binding protein Li 67p OS=Homo sapiens GN=HEL-S-67p PE=2 SV=1;>sp|Q99497|PARK7_HUMAN Protein deglycase DJ-1 OS=Homo sapiens GN=PARK7 PE=1 SV=2;>tr|K7ELW0|K7ELW0_HUMAN Protein deglycase DJ-1 OS=Homo sapiens	17	17	17	89.4	19.891	0	323.31	0.75777	1.0046	26	0.73833	0.96728	37	0.84513	1.0165	38	0.65587	0.93881	36	0.92087	0.97064	35	0.85781	0.98906	41	0.82204	0.9913	37	0.78525	0.90175	36	0.81047	0.9554	41	0.79672	0.93379	35	0.94728	1.0054	42	0.93967	0.97116	39	179810000000	96735000000
A0A0A0MSS8;P42330;S4R3Z2;S4R3D5;B4DKT3;P17516	27;27;26;10;8;7	Aldo-keto reductase family 1 member C3	AKR1C3	>tr|A0A0A0MSS8|A0A0A0MSS8_HUMAN Aldo-keto reductase family 1 member C3 OS=Homo sapiens GN=AKR1C3 PE=1 SV=1;>sp|P42330|AK1C3_HUMAN Aldo-keto reductase family 1 member C3 OS=Homo sapiens GN=AKR1C3 PE=1 SV=4;>tr|S4R3Z2|S4R3Z2_HUMAN Aldo-keto reductase family	27	27	2	80.5	36.867	0	323.31	1.0131	1.3031	50	0.68535	0.87745	51	0.99854	1.2272	48	0.59135	0.83412	52	1.0924	1.1503	54	0.80675	0.93201	55	1.1107	1.3298	49	0.72943	0.83912	47	0.99422	1.1679	25	0.73072	0.84249	43	1.1119	1.1953	49	0.86375	0.9096	42	179790000000	95149000000
A0A024RB85;Q9UQ80;A8K6Y1;Q6PIN5;Q05D08;F8VR77;F8W0A3;H0YIN7;F8VZ69	26;26;25;25;23;15;8;7;2	Proliferation-associated protein 2G4	PA2G4	>tr|A0A024RB85|A0A024RB85_HUMAN Proliferation-associated 2G4, 38kDa, isoform CRA_a OS=Homo sapiens GN=PA2G4 PE=4 SV=1;>sp|Q9UQ80|PA2G4_HUMAN Proliferation-associated protein 2G4 OS=Homo sapiens GN=PA2G4 PE=1 SV=3;>tr|A8K6Y1|A8K6Y1_HUMAN cDNA FLJ75526, high	26	26	26	74.6	43.786	0	323.31	0.66387	0.86179	42	0.7446	0.97969	37	0.72434	0.87518	37	0.65379	0.92647	42	0.9489	0.99368	39	0.87059	0.99088	47	0.71819	0.89466	28	0.81514	0.92395	40	0.73131	0.85746	41	0.80537	0.92998	41	0.96097	1.0235	43	0.94454	0.97693	41	179080000000	98308000000
V9HW96;P78371;F5GWF6;F8VQ14;B7Z4R3;Q9H369	37;37;34;30;30;10	T-complex protein 1 subunit beta	HEL-S-100n;CCT2	>tr|V9HW96|V9HW96_HUMAN Chaperonin containing TCP1, subunit 2 (Beta), isoform CRA_b OS=Homo sapiens GN=HEL-S-100n PE=2 SV=1;>sp|P78371|TCPB_HUMAN T-complex protein 1 subunit beta OS=Homo sapiens GN=CCT2 PE=1 SV=4;>tr|F5GWF6|F5GWF6_HUMAN T-complex protein 1	37	37	37	83.9	57.488	0	323.31	0.6048	0.78129	51	0.74128	0.96346	61	0.6463	0.77683	54	0.6495	0.9218	61	0.89598	0.93545	48	0.91381	1.0415	59	0.66298	0.80385	50	0.78895	0.88435	58	0.64236	0.74389	43	0.78973	0.89866	58	0.93393	0.99795	53	0.92959	0.96367	61	178470000000	101000000000
O60701;Q9NQ81;Q9NQ82;E7ETF4;E7EV97;E7ER83;E7ER95;D6RHF4;Q9NY20;E9PBD2	36;12;10;10;10;8;4;2;2;2	UDP-glucose 6-dehydrogenase	UGDH	>sp|O60701|UGDH_HUMAN UDP-glucose 6-dehydrogenase OS=Homo sapiens GN=UGDH PE=1 SV=1	36	36	36	78.5	55.023	0	323.31	0.70993	0.92238	52	0.70456	0.91344	53	0.79294	0.94777	42	0.67149	0.94314	53	0.94769	1.0028	50	0.84624	0.96678	58	0.84328	1.02	47	0.87929	0.99135	52	0.81289	0.96538	42	0.8499	0.98061	43	0.93727	1.0113	47	0.98697	1.0216	54	176160000000	96986000000
P15880;Q3KQT6;Q8N5L9;Q6IPX5;H0YEN5;Q8J014;E9PMM9;E9PQD7;I3L404;E9PPT0;Q8NI61;E9PM36;Q9BSW5;O60249;D3DU83;A4D0Y7;H3BNG3;H0YE27;Q6ZNN8	17;16;16;16;15;15;11;11;10;9;9;9;7;5;3;3;2;1;1	40S ribosomal protein S2	RPS2;rps2;OK/KNS-cl.7	>sp|P15880|RS2_HUMAN 40S ribosomal protein S2 OS=Homo sapiens GN=RPS2 PE=1 SV=2;>tr|Q3KQT6|Q3KQT6_HUMAN Ribosomal protein S2 OS=Homo sapiens GN=RPS2 PE=2 SV=1;>tr|Q8N5L9|Q8N5L9_HUMAN Ribosomal protein S2 OS=Homo sapiens GN=RPS2 PE=2 SV=1;>tr|Q6IPX5|Q6IPX5_	17	17	12	57	31.324	0	99.01	0.67965	0.89296	26	0.72677	0.94539	22	0.69231	0.83495	24	0.61451	0.87294	29	1.0658	1.1267	41	0.87214	1.0043	30	0.74404	0.91179	23	0.8098	0.91875	29	0.70932	0.87456	24	0.80936	0.94821	24	0.78617	0.84026	25	0.92486	0.95811	24	175710000000	96373000000
P27635;X1WI28;X5D2T3;F8W7C6;A0A087WV22;H7C123;H7C2C5;Q96L21;B8A6G2;X5D7P1;X5D2W5;A6QRI9;H7C2U2	17;16;16;13;13;8;8;8;6;6;6;6;1	60S ribosomal protein L10	RPL10	>sp|P27635|RL10_HUMAN 60S ribosomal protein L10 OS=Homo sapiens GN=RPL10 PE=1 SV=4;>tr|X1WI28|X1WI28_HUMAN 60S ribosomal protein L10 (Fragment) OS=Homo sapiens GN=RPL10 PE=1 SV=7;>tr|X5D2T3|X5D2T3_HUMAN Ribosomal protein L10 isoform A (Fragment) OS=Homo sa	17	17	17	59.3	24.604	0	323.31	0.67721	0.89479	39	0.76366	1.0009	41	0.71724	0.86938	48	0.65786	0.92315	44	1.2312	1.2935	48	0.88561	1.016	40	0.74334	0.87945	41	0.81116	0.91395	35	0.70161	0.83553	46	0.82102	0.9337	41	0.85028	0.91369	43	0.97995	1.0195	43	175170000000	94091000000
E9KL44;P40939;B4DRH6;B4DDZ5;H0YFD6;V9GZL3	38;38;35;31;11;2	Trifunctional enzyme subunit alpha, mitochondrial;Long-chain enoyl-CoA hydratase;Long chain 3-hydroxyacyl-CoA dehydrogenase	HADHA	>tr|E9KL44|E9KL44_HUMAN Epididymis tissue sperm binding protein Li 14m OS=Homo sapiens PE=2 SV=1;>sp|P40939|ECHA_HUMAN Trifunctional enzyme subunit alpha, mitochondrial OS=Homo sapiens GN=HADHA PE=1 SV=2;>tr|B4DRH6|B4DRH6_HUMAN cDNA FLJ54509, highly simila	38	38	38	62.5	82.999	0	323.31	1.1665	1.4975	52	0.99581	1.2906	55	1.1594	1.3824	51	0.82589	1.1742	58	1.0724	1.1219	54	0.84345	0.96264	50	1.303	1.5763	59	1.0179	1.14	54	1.3283	1.5736	44	1.0989	1.2783	58	0.94144	1.0052	52	0.98174	1.019	53	175090000000	87117000000
B0ZBD0;Q8WVX7;P39019;A0A075B6E2;M0R2L9;M0QXK4;M0QYF7;M0R140	12;12;12;7;4;4;4;4	40S ribosomal protein S19	RPS19	>tr|B0ZBD0|B0ZBD0_HUMAN 40S ribosomal protein S19 OS=Homo sapiens GN=RPS19 PE=2 SV=1;>tr|Q8WVX7|Q8WVX7_HUMAN Ribosomal protein S19 (Fragment) OS=Homo sapiens PE=2 SV=1;>sp|P39019|RS19_HUMAN 40S ribosomal protein S19 OS=Homo sapiens GN=RPS19 PE=1 SV=2;>tr|A	12	12	12	62.1	16.06	0	68.546	0.66603	0.88047	20	0.76952	0.99218	21	0.74802	0.91577	17	0.64602	0.93896	19	1.0735	1.1199	21	0.86096	0.98907	22	0.73714	0.89602	22	0.85012	0.98024	27	0.69378	0.82252	20	0.83378	0.96972	24	0.94155	1.0036	24	0.958	0.99329	26	174740000000	93821000000
A2RUM7;P46777;B3KTM6;Q5T7N0;Q9BUV4;Q8WYP1;R4GNJ2	16;16;15;5;3;2;1	60S ribosomal protein L5	RPL5	>tr|A2RUM7|A2RUM7_HUMAN Ribosomal protein L5 OS=Homo sapiens GN=RPL5 PE=2 SV=1;>sp|P46777|RL5_HUMAN 60S ribosomal protein L5 OS=Homo sapiens GN=RPL5 PE=1 SV=3;>tr|B3KTM6|B3KTM6_HUMAN Ribosomal protein L5, isoform CRA_b OS=Homo sapiens GN=RPL5 PE=2 SV=1	16	16	1	48.1	34.362	0	173.87	0.68394	0.89852	34	0.73872	0.96378	27	0.71823	0.86686	31	0.63784	0.89554	30	1.1323	1.1934	30	0.85902	0.97322	34	0.74839	0.90881	31	0.848	0.9634	38	0.73523	0.87724	27	0.83904	0.9551	31	0.89136	0.94563	32	0.94891	0.98583	31	174290000000	98039000000
Q53GX7;P26639;B2RDX5;Q5M7Z9;B4DKZ9;B3KTN2;D6R9F8;D6RCA5;D6RDJ6;D6RBR8;D6RJ97;D6RHV7;D6RCS6	43;43;42;41;34;34;8;7;7;3;1;1;1	Threonine--tRNA ligase, cytoplasmic	TARS	>tr|Q53GX7|Q53GX7_HUMAN Threonyl-tRNA synthetase variant (Fragment) OS=Homo sapiens PE=2 SV=1;>sp|P26639|SYTC_HUMAN Threonine--tRNA ligase, cytoplasmic OS=Homo sapiens GN=TARS PE=1 SV=3;>tr|B2RDX5|B2RDX5_HUMAN cDNA, FLJ96812, highly similar to Homo sapiens	43	43	41	61.5	83.444	0	323.31	0.68246	0.87487	54	0.7186	0.93037	59	0.71232	0.86435	61	0.63117	0.88606	61	0.96171	1.0039	71	0.85935	0.98944	65	0.75024	0.89533	56	0.81903	0.92351	64	0.7223	0.87464	38	0.82498	0.94035	59	0.93808	1.0249	55	0.95233	0.99824	73	174040000000	93543000000
Q9Y490;B4DGF3	101;1	Talin-1	TLN1	>sp|Q9Y490|TLN1_HUMAN Talin-1 OS=Homo sapiens GN=TLN1 PE=1 SV=3	101	101	90	55.5	269.76	0	323.31	0.68558	0.86056	80	0.72878	0.93679	93	0.75595	0.89821	86	0.65696	0.92356	87	0.99211	1.0335	92	0.88035	0.99895	106	0.76484	0.89918	80	0.81397	0.91947	81	0.75099	0.86692	77	0.81429	0.9188	77	0.97927	1.0452	90	0.96776	1.0063	79	173050000000	94086000000
P62269;A0A0G2JQH2;Q5GGW2;J3JS69	16;4;4;3	40S ribosomal protein S18	RPS18	>sp|P62269|RS18_HUMAN 40S ribosomal protein S18 OS=Homo sapiens GN=RPS18 PE=1 SV=3	16	16	16	59.2	17.718	0	94.206	0.67787	0.89836	25	0.77978	1.0234	22	0.74264	0.90978	30	0.66883	0.96732	23	1.1295	1.2134	33	0.878	0.99032	23	0.74848	0.90761	21	0.81742	0.93798	29	0.7578	0.90516	20	0.83699	0.98999	27	0.91921	0.99188	22	0.94976	0.99003	23	172600000000	93591000000
O43390;B2R7W4;B4DMB1;Q0VGD6;B4DT28;B4DMD1;Q7Z334	29;27;26;26;19;14;3	Heterogeneous nuclear ribonucleoprotein R	HNRNPR;HNRPR	>sp|O43390|HNRPR_HUMAN Heterogeneous nuclear ribonucleoprotein R OS=Homo sapiens GN=HNRNPR PE=1 SV=1;>tr|B2R7W4|B2R7W4_HUMAN cDNA, FLJ93632, highly similar to Homo sapiens heterogeneous nuclear ribonucleoprotein R (HNRPR), mRNA OS=Homo sapiens PE=2 SV=1;>t	29	29	4	53.6	70.942	0	318.71	0.97708	1.2753	47	0.88401	1.1469	57	0.96002	1.1711	43	0.80812	1.1507	54	1.1222	1.1734	51	0.89222	1.0134	48	0.99079	1.1866	46	1.0404	1.1647	44	0.94407	1.1132	40	1.0594	1.2093	54	0.97007	1.0381	49	1.0125	1.0488	44	172410000000	87483000000
P15924;Q4LE79;B4E2A0;B4DKX6;B4DWT7;G1UI31;Q6ZP16	138;113;62;41;20;6;5	Desmoplakin	DSP;DSP variant protein	>sp|P15924|DESP_HUMAN Desmoplakin OS=Homo sapiens GN=DSP PE=1 SV=3;>tr|Q4LE79|Q4LE79_HUMAN DSP variant protein (Fragment) OS=Homo sapiens GN=DSP variant protein PE=2 SV=1	138	138	138	49.4	331.77	0	323.31	0.70235	0.89987	86	0.80116	1.0235	106	0.83002	0.99036	104	0.74565	1.0383	114	0.94435	0.97733	95	0.84352	0.96885	108	0.85982	1.0049	103	0.88618	0.98672	99	0.82694	0.95013	88	0.87194	0.98667	85	1.0042	1.0615	113	0.99304	1.0291	108	172060000000	90962000000
A0A024R1A3;P22314;B4DDE4;B4DL67;Q5JRR6;B3KUJ2;Q5JRR9;Q5JRS0;Q5JRS2;Q5JRS1;Q5JRS3;Q8WY81;Q712V1	47;47;25;24;15;15;11;11;9;8;8;3;1	Ubiquitin-like modifier-activating enzyme 1	UBE1;UBA1	>tr|A0A024R1A3|A0A024R1A3_HUMAN Testicular secretory protein Li 63 OS=Homo sapiens GN=UBE1 PE=2 SV=1;>sp|P22314|UBA1_HUMAN Ubiquitin-like modifier-activating enzyme 1 OS=Homo sapiens GN=UBA1 PE=1 SV=3;>tr|B4DDE4|B4DDE4_HUMAN cDNA FLJ54582, highly similar t	47	47	47	58.8	117.85	0	323.31	0.76943	0.98243	47	0.69335	0.90779	43	0.84185	0.99869	48	0.65195	0.9119	49	0.92592	0.9607	65	0.86977	0.98714	51	0.83462	0.99656	51	0.83348	0.94585	51	0.73092	0.85957	46	0.80909	0.91512	52	0.92819	0.99054	54	0.97138	1.0112	48	171390000000	88749000000
B4DDB6;B4E3E6;Q65ZQ3;Q66K53;Q8NFG3;H7C1J8	22;19;12;2;1;1		HNRPA3;D10S102	>tr|B4DDB6|B4DDB6_HUMAN Heterogeneous nuclear ribonucleoprotein A3, isoform CRA_a OS=Homo sapiens GN=HNRPA3 PE=2 SV=1;>tr|B4E3E6|B4E3E6_HUMAN cDNA FLJ58832, highly similar to Heterogeneous nuclear ribonucleoprotein A3 OS=Homo sapiens PE=2 SV=1;>tr|Q65ZQ3|Q	22	19	2	49.4	37.029	0	323.31	0.89198	1.1994	38	0.94074	1.1968	48	0.97323	1.1969	41	0.87539	1.2259	49	0.98581	1.0348	27	0.90006	1.0278	51	0.96921	1.1632	39	1.0865	1.2481	44	0.95308	1.1521	41	1.1122	1.2747	41	1.0321	1.1065	43	1.0936	1.1334	45	169110000000	80797000000
A0A140VJL2;P54868;B7Z784;B7Z7M8	27;27;16;12	Hydroxymethylglutaryl-CoA synthase, mitochondrial	HMGCS2	>tr|A0A140VJL2|A0A140VJL2_HUMAN Testicular tissue protein Li 88 OS=Homo sapiens PE=2 SV=1;>sp|P54868|HMCS2_HUMAN Hydroxymethylglutaryl-CoA synthase, mitochondrial OS=Homo sapiens GN=HMGCS2 PE=1 SV=1;>tr|B7Z784|B7Z784_HUMAN cDNA FLJ51350, highly similar to	27	27	26	65.6	56.635	0	323.31	1.3785	1.7736	37	1.0679	1.4022	40	1.3987	1.6998	34	0.90506	1.2809	36	0.95286	0.99349	36	0.86492	0.97612	31	1.5821	1.9467	31	1.0841	1.2228	35	1.5721	1.8627	25	1.1179	1.2786	34	0.90174	0.96168	26	0.99811	1.0357	29	168620000000	76367000000
A0A024R7C7;Q12906;F4ZW64;A8K590;Q59GP7;B4DFG4;K7EQR9	38;38;37;36;25;22;10	Interleukin enhancer-binding factor 3	ILF3	>tr|A0A024R7C7|A0A024R7C7_HUMAN Interleukin enhancer binding factor 3, 90kDa, isoform CRA_d OS=Homo sapiens GN=ILF3 PE=4 SV=1;>sp|Q12906|ILF3_HUMAN Interleukin enhancer-binding factor 3 OS=Homo sapiens GN=ILF3 PE=1 SV=3;>tr|F4ZW64|F4ZW64_HUMAN NF90a OS=Hom	38	38	1	51.9	95.337	0	323.31	0.97079	1.2489	57	0.81876	1.0594	59	1.0489	1.2562	60	0.79897	1.1361	67	1.091	1.1477	60	0.88167	1.02	61	1.0033	1.2098	63	0.99835	1.1147	62	1.0233	1.2002	55	1.0153	1.1435	64	0.89614	0.96952	64	0.97062	1.0056	61	165760000000	83438000000
P07814;V9GYZ6;Q3KQZ8;B4DKX5;H6WCP5;B4DP50;V9GZ76	77;46;46;44;40;27;6	Bifunctional glutamate/proline--tRNA ligase;Glutamate--tRNA ligase;Proline--tRNA ligase	EPRS	>sp|P07814|SYEP_HUMAN Bifunctional glutamate/proline--tRNA ligase OS=Homo sapiens GN=EPRS PE=1 SV=5;>tr|V9GYZ6|V9GYZ6_HUMAN Bifunctional glutamate/proline--tRNA ligase (Fragment) OS=Homo sapiens GN=EPRS PE=1 SV=1;>tr|Q3KQZ8|Q3KQZ8_HUMAN EPRS protein (Fragm	77	77	76	59.7	170.59	0	323.31	0.72729	0.92567	81	0.71389	0.91594	92	0.75153	0.91668	86	0.62647	0.87634	90	0.99464	1.0438	89	0.84579	0.972	87	0.76598	0.9015	82	0.83738	0.94562	87	0.79289	0.93138	72	0.80924	0.92097	83	0.92508	1.007	87	0.94124	0.97344	94	164770000000	90358000000
P04844;B2RE46;B4DJL0;Q5JYR7;Q5JYR4;F2Z3K5;H0Y5M1;Q5JYR3	21;20;10;8;7;5;4;3	Dolichyl-diphosphooligosaccharide--protein glycosyltransferase subunit 2	RPN2	>sp|P04844|RPN2_HUMAN Dolichyl-diphosphooligosaccharide--protein glycosyltransferase subunit 2 OS=Homo sapiens GN=RPN2 PE=1 SV=3;>tr|B2RE46|B2RE46_HUMAN cDNA, FLJ96923, highly similar to Homo sapiens ribophorin II (RPN2), mRNA OS=Homo sapiens PE=2 SV=1	21	21	21	48.8	69.283	0	323.31	0.91226	1.189	36	0.97076	1.2711	42	0.8866	1.0629	40	0.76805	1.0858	36	0.97318	1.0187	36	0.77083	0.87861	34	1.0774	1.3213	38	0.9651	1.0935	37	1.0076	1.1751	36	1.0303	1.1797	37	0.91001	0.96944	35	0.88863	0.91484	31	163460000000	83658000000
P25398	9	40S ribosomal protein S12	RPS12	>sp|P25398|RS12_HUMAN 40S ribosomal protein S12 OS=Homo sapiens GN=RPS12 PE=1 SV=3	9	9	9	71.2	14.515	0	240.91	0.70403	0.92089	27	0.77838	0.98856	29	0.76038	0.93022	24	0.71079	1.0073	28	0.94984	1.0006	27	0.91681	1.0288	25	0.76974	0.93941	25	0.85551	0.99042	24	0.78471	0.94659	20	0.82179	0.94384	28	1.0029	1.0664	26	0.98815	1.0317	25	162770000000	90003000000
E7DVW5;Q01469;I6L8B7;A8MUU1	11;11;7;1	Fatty acid-binding protein, epidermal	FABP5	>tr|E7DVW5|E7DVW5_HUMAN Fatty acid binding protein 5 (Psoriasis-associated) OS=Homo sapiens GN=FABP5 PE=3 SV=1;>sp|Q01469|FABP5_HUMAN Fatty acid-binding protein, epidermal OS=Homo sapiens GN=FABP5 PE=1 SV=3;>tr|I6L8B7|I6L8B7_HUMAN Fatty acid-binding protei	11	11	11	72.6	15.164	0	147.55	0.64785	0.85858	27	0.73996	0.98148	33	0.69922	0.86232	23	0.63749	0.92252	37	0.98472	1.0292	26	0.90828	1.0569	33	0.72209	0.86922	35	0.8211	0.9454	33	0.72376	0.86339	25	0.81032	0.9408	37	1.0286	1.1103	33	1.0117	1.0422	33	162530000000	91466000000
Q6NZ55;A8K4C8;P26373;J3QSB4;O60250;J3KS98;H3BUK8;H3BTH3;B4DGL7	12;12;12;7;3;3;2;2;2	60S ribosomal protein L13	RPL13	>tr|Q6NZ55|Q6NZ55_HUMAN 60S ribosomal protein L13 OS=Homo sapiens GN=RPL13 PE=2 SV=1;>tr|A8K4C8|A8K4C8_HUMAN 60S ribosomal protein L13 OS=Homo sapiens GN=RPL13 PE=2 SV=1;>sp|P26373|RL13_HUMAN 60S ribosomal protein L13 OS=Homo sapiens GN=RPL13 PE=1 SV=4;>tr	12	12	12	45	24.265	0	108.61	0.63893	0.85048	21	0.74898	0.98257	19	0.70457	0.8671	30	0.67044	0.94645	26	1.3756	1.4894	28	0.89072	1.0059	19	0.73573	0.90188	21	0.82462	0.92309	26	0.70362	0.87247	18	0.80924	0.97258	26	0.87734	0.93915	18	0.96051	1.0296	18	162170000000	86400000000
H3BLZ8;Q59F66;Q92841;B4DZQ7;A0A0U1RQJ0	32;32;32;22;3	Probable ATP-dependent RNA helicase DDX17	DDX17	>tr|H3BLZ8|H3BLZ8_HUMAN Probable ATP-dependent RNA helicase DDX17 OS=Homo sapiens GN=DDX17 PE=1 SV=1;>tr|Q59F66|Q59F66_HUMAN DEAD box polypeptide 17 isoform p82 variant (Fragment) OS=Homo sapiens PE=2 SV=1;>sp|Q92841|DDX17_HUMAN Probable ATP-dependent RNA	32	31	21	51	80.439	0	323.31	0.78429	1.0156	53	0.75872	0.99452	47	0.90762	1.0958	54	0.7635	1.076	54	0.94726	0.99395	66	0.88416	1.0285	51	0.85838	1.0442	53	0.94331	1.068	55	0.88067	1.0509	57	0.94639	1.069	52	0.98764	1.057	51	0.98698	1.0316	53	161570000000	85348000000
Q9BTQ7;A0A024R1Q8;P62829;J3KT29;C9JD32;B9ZVP7;J3KTJ3;J3QQT9;A4D142	10;10;10;8;7;6;4;1;1	60S ribosomal protein L23	RPL23	>tr|Q9BTQ7|Q9BTQ7_HUMAN Similar to ribosomal protein L23 (Fragment) OS=Homo sapiens PE=2 SV=1;>tr|A0A024R1Q8|A0A024R1Q8_HUMAN Ribosomal protein L23, isoform CRA_b OS=Homo sapiens GN=RPL23 PE=3 SV=1;>sp|P62829|RL23_HUMAN 60S ribosomal protein L23 OS=Homo sa	10	10	10	70.1	14.149	0	126.23	0.65591	0.87023	20	0.71953	0.93855	22	0.70494	0.87099	19	0.65337	0.91552	20	1.1456	1.2111	22	0.90929	1.0495	22	0.68653	0.83648	22	0.8049	0.90602	23	0.69906	0.83627	19	0.82897	0.9508	21	0.9193	0.97634	18	0.92265	0.97391	18	160900000000	86002000000
Q8N4D0;Q53G30;A0A024R0K5;P06731;T2HVB7;A0A087WYX0;T2HUW8;M0QX98;M0QXV9;Q68DM9;P78448;M0R3J1;Q13982;M0QXR5;B7Z5B4;Q13984;Q0Z7S6;P40198;P31997	10;10;10;10;7;7;6;5;5;5;4;3;2;1;1;1;1;1;1	Carcinoembryonic antigen-related cell adhesion molecule 5	CEACAM5;DKFZp781M2392	>tr|Q8N4D0|Q8N4D0_HUMAN Carcinoembryonic antigen-related cell adhesion molecule 5 OS=Homo sapiens GN=CEACAM5 PE=2 SV=1;>tr|Q53G30|Q53G30_HUMAN Carcinoembryonic antigen-related cell adhesion molecule 5 variant (Fragment) OS=Homo sapiens PE=2 SV=1;>tr|A0A024	10	10	8	20.8	76.781	0	319.57	0.85359	1.1472	23	1.0121	1.3211	26	0.84071	0.99844	26	0.93281	1.3419	25	0.95023	0.99381	22	0.86989	0.98437	27	1.0915	1.3352	22	1.171	1.3175	25	1.0668	1.2371	23	1.1986	1.4116	26	1.0779	1.1468	24	1.077	1.1155	24	160490000000	78516000000
V9HWH1;P30740;B4E3A8;C9J7N5;B4DDY9;A0A0C4DGW9;O75830	24;24;23;1;1;1;1	Leukocyte elastase inhibitor	HEL57;SERPINB1	>tr|V9HWH1|V9HWH1_HUMAN Epididymis luminal protein 57 OS=Homo sapiens GN=HEL57 PE=2 SV=1;>sp|P30740|ILEU_HUMAN Leukocyte elastase inhibitor OS=Homo sapiens GN=SERPINB1 PE=1 SV=1;>tr|B4E3A8|B4E3A8_HUMAN cDNA FLJ53963, highly similar to Leukocyte elastase in	24	24	23	64.4	42.741	0	323.31	0.76311	0.99698	38	0.68972	0.8942	38	0.8298	1.0023	41	0.6146	0.87251	34	0.98514	1.0241	46	0.88034	1.0065	38	0.82685	0.97788	30	0.7966	0.89827	37	0.75185	0.88525	34	0.77824	0.89173	34	0.96062	1.0255	34	0.95019	0.98404	39	159180000000	87006000000
A0A024RCM3;Q13838;Q5STU3;A0A0G2JJZ9;F6WLT2;A0A140T9X3;B4DP52;A0A0A0MT12;F6TRA5;Q59G92;A0A140T9X9;A0A140T996;F6S4E6;F6UJC5;A0A140TA18;B4DIJ6;B4DIZ8;A0A140T973;A0A140T9K1;A0A140T9L4;F6R6M7;H0Y400;F6QYI9;A0A0G2JJL7;H0YCC6;Q7KYK3;A0A0G2JHN7;F6U6E2;F6S2B7;A0A140T9K2;A0A140T9N3;K7EN69;B4DH55;K7ENP6;K7EL56;K7EIL8;F6SXL5;B4DF34	26;26;25;21;20;20;20;16;16;16;15;15;15;15;15;13;12;11;11;10;9;7;7;7;6;6;5;5;5;4;4;4;4;3;3;3;3;2	Spliceosome RNA helicase DDX39B	hCG_2005638;DDX39B	>tr|A0A024RCM3|A0A024RCM3_HUMAN HCG2005638, isoform CRA_a OS=Homo sapiens GN=hCG_2005638 PE=4 SV=1;>sp|Q13838|DX39B_HUMAN Spliceosome RNA helicase DDX39B OS=Homo sapiens GN=DDX39B PE=1 SV=1;>tr|Q5STU3|Q5STU3_HUMAN Spliceosome RNA helicase DDX39B OS=Homo sa	26	26	12	62.4	48.991	0	323.31	0.85277	1.0987	46	0.78619	1.0053	42	0.96309	1.1724	47	0.73456	1.0366	43	1.0009	1.0613	42	0.88495	1.0079	40	0.90773	1.0825	47	0.97452	1.1088	41	0.81597	0.96376	36	0.96369	1.1105	40	0.97468	1.0444	41	1.0133	1.0532	45	158910000000	81101000000
Q53GN4;Q59ER5;V9HWG7;Q53H17;O75083;B3KXN4;D6RD66;B4DY05;B4DS71;B4DZX5;Q9BZT4	32;32;31;31;31;25;18;15;5;4;1	WD repeat-containing protein 1	WDR1;HEL-S-52	>tr|Q53GN4|Q53GN4_HUMAN WD repeat domain 1, isoform CRA_a (Fragment) OS=Homo sapiens GN=WDR1 PE=2 SV=1;>tr|Q59ER5|Q59ER5_HUMAN WD repeat-containing protein 1 isoform 1 variant (Fragment) OS=Homo sapiens PE=2 SV=1;>tr|V9HWG7|V9HWG7_HUMAN Epididymis secretor	32	32	32	70.6	66.179	0	323.31	0.76835	0.99751	48	0.7715	1.0016	54	0.81902	0.99401	55	0.65845	0.92198	39	0.93515	0.97079	51	0.89619	1.0133	41	0.82518	0.97479	51	0.79602	0.90682	50	0.75977	0.89254	38	0.77465	0.88832	51	0.9576	1.0245	56	0.93813	0.97262	57	158320000000	84317000000
Q59ET3;B2R9K8;A0A024RDL1;P40227;B4DPJ8;A1JUI8;B4DN39;J3KRI6	24;24;24;24;23;22;15;1	T-complex protein 1 subunit zeta	CCT6A	>tr|Q59ET3|Q59ET3_HUMAN Chaperonin containing TCP1, subunit 6A isoform a variant (Fragment) OS=Homo sapiens PE=2 SV=1;>tr|B2R9K8|B2R9K8_HUMAN cDNA, FLJ94440, highly similar to Homo sapiens chaperonin containing TCP1, subunit 6A (zeta 1)(CCT6A), mRNA OS=Hom	24	24	18	56.5	57.761	0	323.31	0.61586	0.81583	35	0.74116	0.96497	35	0.70514	0.84906	35	0.63615	0.91363	32	0.93652	0.99124	37	0.88921	1.0096	32	0.66912	0.82186	30	0.78627	0.89725	37	0.65344	0.79295	27	0.79761	0.91722	32	0.93471	1.0018	41	0.91402	0.94778	34	158240000000	87661000000
A8K3C3;P50991;B7Z9L0;B7Z2Z8;B7Z2F4	32;32;29;27;23	T-complex protein 1 subunit delta	CCT4	>tr|A8K3C3|A8K3C3_HUMAN T-complex protein 1 subunit delta OS=Homo sapiens PE=2 SV=1;>sp|P50991|TCPD_HUMAN T-complex protein 1 subunit delta OS=Homo sapiens GN=CCT4 PE=1 SV=4;>tr|B7Z9L0|B7Z9L0_HUMAN T-complex protein 1 subunit delta OS=Homo sapiens PE=2 SV=	32	32	32	66.4	57.952	0	323.31	0.57497	0.72656	39	0.70043	0.91389	38	0.65669	0.78983	44	0.64498	0.90751	44	0.93145	0.97194	46	0.86157	0.99063	54	0.65287	0.78493	33	0.79085	0.90449	38	0.61902	0.72551	34	0.81566	0.9223	42	0.92289	0.99333	42	0.94094	0.98116	47	158060000000	90338000000
B3KX11;P49368;Q59H77;B4DUR8;Q2TU64;Q5SZX6;E9PRC8;Q5SZX9;Q5SZW8;E9PQ35;E9PM09	31;31;30;29;29;11;10;6;6;5;5	T-complex protein 1 subunit gamma	CCT3	>tr|B3KX11|B3KX11_HUMAN T-complex protein 1 subunit gamma OS=Homo sapiens PE=2 SV=1;>sp|P49368|TCPG_HUMAN T-complex protein 1 subunit gamma OS=Homo sapiens GN=CCT3 PE=1 SV=4;>tr|Q59H77|Q59H77_HUMAN T-complex protein 1 subunit gamma (Fragment) OS=Homo sapie	31	31	31	69.5	57.945	0	323.31	0.59029	0.76162	40	0.68469	0.90232	45	0.64863	0.7849	49	0.62152	0.8781	54	0.91735	0.95337	48	0.83214	0.94938	51	0.6561	0.79986	38	0.78663	0.88034	49	0.65437	0.75971	33	0.76471	0.86996	44	0.89738	0.95137	53	0.85968	0.89789	46	157810000000	89610000000
A0A024RB99;V9HW06;P34897;Q5HYG8;Q53ET4;B4DJQ3;B4DP88;B4E1G2;Q5BJF5;B4DW25;B4DJ63;B4DWA7;B4DLV4;H0YIZ0;G3V2Y4;G3V5L0;G3V4W5;G3V540;G3V2W0;G3V241;G3V3Y8;G3V4T0;G3V4X0;G3V2E4;G3V2D2;G3V2Y1;G3V3C6	31;31;31;30;30;29;26;26;26;24;23;23;21;18;16;12;12;10;7;6;6;6;6;6;2;1;1	Serine hydroxymethyltransferase;Serine hydroxymethyltransferase, mitochondrial	SHMT2;HEL-S-51e;DKFZp686P09201	>tr|A0A024RB99|A0A024RB99_HUMAN Serine hydroxymethyltransferase OS=Homo sapiens GN=SHMT2 PE=3 SV=1;>tr|V9HW06|V9HW06_HUMAN Serine hydroxymethyltransferase OS=Homo sapiens GN=HEL-S-51e PE=2 SV=1;>sp|P34897|GLYM_HUMAN Serine hydroxymethyltransferase, mitocho	31	31	30	67.7	53.454	0	323.31	0.99698	1.2883	62	1.0104	1.3164	65	0.9746	1.1862	58	0.83627	1.1904	51	0.98461	1.0348	38	0.86236	0.98491	50	1.1244	1.3781	49	1.0088	1.1309	58	1.1121	1.3198	50	1.0799	1.2464	54	0.93425	0.99305	51	0.93584	0.96695	54	155480000000	76783000000
A8K335;Q92820;B4DVI2	14;14;8	Gamma-glutamyl hydrolase	GGH	>tr|A8K335|A8K335_HUMAN cDNA FLJ76254, highly similar to Homo sapiens gamma-glutamyl hydrolase (GGH), mRNA OS=Homo sapiens PE=2 SV=1;>sp|Q92820|GGH_HUMAN Gamma-glutamyl hydrolase OS=Homo sapiens GN=GGH PE=1 SV=2;>tr|B4DVI2|B4DVI2_HUMAN cDNA FLJ55415, highl	14	14	14	46.5	36.047	0	235.16	1.115	1.4719	36	1.0067	1.3138	37	1.0996	1.3425	30	0.8844	1.2515	38	0.9796	1.026	28	0.83007	0.94839	35	1.2983	1.5727	35	1.0253	1.1712	37	1.2149	1.4297	28	1.0495	1.2263	39	0.94361	0.99737	33	0.96892	1.0048	34	155320000000	75445000000
V9HW12;P32119;B4DF70;A6NIW5;A0A024R7F2	16;16;12;8;1	Peroxiredoxin-2	HEL-S-2a;PRDX2	>tr|V9HW12|V9HW12_HUMAN Epididymis secretory sperm binding protein Li 2a OS=Homo sapiens GN=HEL-S-2a PE=2 SV=1;>sp|P32119|PRDX2_HUMAN Peroxiredoxin-2 OS=Homo sapiens GN=PRDX2 PE=1 SV=5;>tr|B4DF70|B4DF70_HUMAN cDNA FLJ60461, highly similar to Peroxiredoxin-	16	15	15	65.7	21.892	0	323.31	0.75414	1.0134	27	0.71987	0.9041	23	0.80346	0.97302	31	0.64976	0.91522	21	0.98154	1.0336	32	0.89477	1.0182	26	0.8391	1.0044	19	0.76431	0.8771	24	0.7416	0.89436	28	0.78777	0.90252	21	0.91206	1.0119	21	0.95238	1.0056	22	153040000000	83156000000
A0A0R4J2E8;A8MXP9;P43243;Q68D11;D6REM6;D6R991;H0Y8T4;Q5CZA7;B3KM87;B4DRS1;B4DF66;Q9H4N1;Q68E03;D6R8Z5;D6RCM3;D6REK4;D6RBI2;D6RBK5;D6RE02;D6RIA2;D6RAM9;D6RAY2	36;36;36;34;33;24;16;15;15;15;14;12;7;4;3;3;3;3;3;3;2;2	Matrin-3	MATR3;DKFZp686K23100	>tr|A0A0R4J2E8|A0A0R4J2E8_HUMAN Matrin-3 OS=Homo sapiens GN=MATR3 PE=1 SV=1;>tr|A8MXP9|A8MXP9_HUMAN Matrin-3 OS=Homo sapiens GN=MATR3 PE=1 SV=1;>sp|P43243|MATR3_HUMAN Matrin-3 OS=Homo sapiens GN=MATR3 PE=1 SV=2;>tr|Q68D11|Q68D11_HUMAN Putative uncharacteri	36	36	34	54.2	94.622	0	323.31	0.91725	1.1587	41	0.88212	1.1533	37	0.98041	1.1715	42	0.84363	1.1831	38	0.96044	1.0068	43	0.89875	1.0187	43	0.92163	1.09	38	0.97506	1.1139	37	0.88255	1.0371	30	0.99788	1.1277	40	1.024	1.0853	41	1.0018	1.0539	37	153010000000	82472000000
A0A024R2Q4;P61313;B4DLP4;E7EQV9;E7ENU7;E7EX53;B4DEN1;E7ERA2;Q76N55;Q96S84;A4D1Q5	16;16;12;12;11;8;6;4;2;1;1	Ribosomal protein L15;60S ribosomal protein L15	RPL15	>tr|A0A024R2Q4|A0A024R2Q4_HUMAN Ribosomal protein L15 OS=Homo sapiens GN=RPL15 PE=3 SV=1;>sp|P61313|RL15_HUMAN 60S ribosomal protein L15 OS=Homo sapiens GN=RPL15 PE=1 SV=2;>tr|B4DLP4|B4DLP4_HUMAN Ribosomal protein L15 OS=Homo sapiens PE=2 SV=1;>tr|E7EQV9|E	16	16	16	54.9	24.146	0	53.722	0.64955	0.85423	18	0.74418	0.94144	27	0.74161	0.90241	25	0.65777	0.92477	23	1.186	1.2513	26	0.96959	1.1037	24	0.76207	0.90067	20	0.83499	0.9311	29	0.73005	0.87634	20	0.82713	0.93303	27	0.81714	0.87146	21	0.95935	0.98588	20	151930000000	81854000000
Q13151	12	Heterogeneous nuclear ribonucleoprotein A0	HNRNPA0	>sp|Q13151|ROA0_HUMAN Heterogeneous nuclear ribonucleoprotein A0 OS=Homo sapiens GN=HNRNPA0 PE=1 SV=1	12	12	12	51.5	30.84	0	263.58	0.93351	1.2211	18	0.90688	1.1915	19	1.0439	1.2555	20	0.87241	1.2299	21	1.0284	1.0741	21	0.88822	1.0089	18	1.0078	1.2333	18	1.0866	1.2357	20	1.0058	1.2233	20	1.0993	1.2794	19	1.022	1.0671	17	1.0383	1.0823	19	151490000000	74249000000
A0A024R5K1;Q9BR76;Q9NSK3;A0A087WW53;F5H390;Q59F81;B4DIU2;F5H0D2;Q2NNQ8;A9Z1Z3	27;27;19;11;11;11;11;3;1;1	Coronin;Coronin-1B	CORO1B;DKFZp762I166	>tr|A0A024R5K1|A0A024R5K1_HUMAN Coronin OS=Homo sapiens GN=CORO1B PE=3 SV=1;>sp|Q9BR76|COR1B_HUMAN Coronin-1B OS=Homo sapiens GN=CORO1B PE=1 SV=1;>tr|Q9NSK3|Q9NSK3_HUMAN Putative uncharacterized protein DKFZp762I166 (Fragment) OS=Homo sapiens GN=DKFZp762I1	27	27	26	46.8	54.234	0	323.31	0.75673	0.98314	38	0.72085	0.92443	38	0.81859	0.98584	39	0.63736	0.90833	35	0.93636	1.0012	43	0.89203	1.0189	35	0.81506	1.0048	38	0.76794	0.86638	38	0.79295	0.93959	33	0.79822	0.90772	35	0.92828	1.0021	42	0.90799	0.96123	45	149580000000	81682000000
P50990;Q53HU0;Q7Z759;H7C4C8;H7C2U0	40;39;36;19;10	T-complex protein 1 subunit theta	CCT8	>sp|P50990|TCPQ_HUMAN T-complex protein 1 subunit theta OS=Homo sapiens GN=CCT8 PE=1 SV=4;>tr|Q53HU0|Q53HU0_HUMAN Chaperonin containing TCP1, subunit 8 (Theta) variant (Fragment) OS=Homo sapiens PE=2 SV=1;>tr|Q7Z759|Q7Z759_HUMAN CCT8 protein OS=Homo sapien	40	40	40	75.2	59.62	0	323.31	0.61919	0.80004	37	0.67483	0.87045	37	0.6902	0.828	52	0.61021	0.86728	49	0.93142	0.97183	49	0.84979	0.96657	58	0.69382	0.82648	41	0.74849	0.83771	50	0.65077	0.76401	41	0.76504	0.86458	46	0.87493	0.92295	51	0.91309	0.94418	47	148510000000	78521000000
A8K7N0;E7EPB3;A0PJ62;B7Z6S8;Q6IPH7;P50914;A8K3Q9	10;9;9;9;9;9;8	60S ribosomal protein L14	RPL14	>tr|A8K7N0|A8K7N0_HUMAN cDNA FLJ75556, highly similar to Homo sapiens ribosomal protein L14, mRNA OS=Homo sapiens PE=2 SV=1;>tr|E7EPB3|E7EPB3_HUMAN 60S ribosomal protein L14 OS=Homo sapiens GN=RPL14 PE=1 SV=1;>tr|A0PJ62|A0PJ62_HUMAN RPL14 protein (Fragment	10	10	10	41.7	23.646	0	70.701	0.69601	0.92229	26	0.77191	1.0142	27	0.73789	0.88668	28	0.64879	0.92187	26	1.3753	1.4351	26	0.83665	0.94514	25	0.77117	0.94253	28	0.85815	0.97352	28	0.76508	0.9295	23	0.87179	1.0069	31	0.84372	0.89433	29	0.91643	0.94577	28	147200000000	78096000000
Q5U0I6;P62820;B7Z8M7;E7END7;Q96RD8;Q92927;B3KTE3;H0YMN7;Q59EP4;H0YNE9;B4DMS1;Q92930;H0YLJ8;H0YL94;G5ELZ6;G5ELZ5;G5EMR8;P59190	16;16;14;13;8;3;3;3;3;3;3;3;1;1;1;1;1;1	Ras-related protein Rab-1A	RAB1A	>tr|Q5U0I6|Q5U0I6_HUMAN H.sapiens ras-related Hrab1A protein OS=Homo sapiens GN=RAB1A PE=2 SV=1;>sp|P62820|RAB1A_HUMAN Ras-related protein Rab-1A OS=Homo sapiens GN=RAB1A PE=1 SV=3;>tr|B7Z8M7|B7Z8M7_HUMAN cDNA FLJ57768, highly similar to Ras-related protei	16	16	8	77.1	22.677	0	253.45	0.72674	0.96074	15	0.80034	1.0552	21	0.81047	0.95007	20	0.71267	0.99979	22	0.91228	0.95369	21	0.82721	0.94341	29	0.85051	1.0002	19	0.90027	1.0367	15	0.75793	0.9197	18	0.89695	1.0788	21	0.86295	0.91607	22	0.92361	0.95753	18	145080000000	77265000000
O95373;B3KQG6;B3KNG9;E9PLB2;E9PLJ0	37;23;6;3;2	Importin-7	IPO7	>sp|O95373|IPO7_HUMAN Importin-7 OS=Homo sapiens GN=IPO7 PE=1 SV=1;>tr|B3KQG6|B3KQG6_HUMAN cDNA FLJ90427 fis, clone NT2RP3000481, highly similar to Importin-7 OS=Homo sapiens PE=2 SV=1	37	37	36	48.6	119.52	0	323.31	0.57775	0.75021	42	0.68023	0.88235	49	0.59845	0.72446	43	0.61002	0.86479	50	0.95883	1.0275	47	0.86215	0.98317	43	0.6604	0.77639	45	0.76804	0.87195	45	0.646	0.7709	31	0.77644	0.87306	47	0.97661	1.0403	48	0.91172	0.94982	50	144620000000	82186000000
P04843;Q53EP4;Q6IBR0;Q96HX3;B4DL99;B7Z4L4;B4DNJ5;F8WF32	39;38;38;37;32;30;25;6	Dolichyl-diphosphooligosaccharide--protein glycosyltransferase subunit 1	RPN1	>sp|P04843|RPN1_HUMAN Dolichyl-diphosphooligosaccharide--protein glycosyltransferase subunit 1 OS=Homo sapiens GN=RPN1 PE=1 SV=1;>tr|Q53EP4|Q53EP4_HUMAN Dolichyl-diphosphooligosaccharide--protein glycosyltransferase subunit 1 (Fragment) OS=Homo sapiens PE=	39	39	39	65.6	68.569	0	323.31	0.93269	1.2144	47	1.0056	1.2905	57	0.92205	1.1054	50	0.79592	1.1344	55	0.98475	1.0239	45	0.82935	0.94727	55	1.1375	1.3527	56	0.98179	1.1065	58	1.0462	1.2538	38	1.0485	1.1999	56	0.91598	0.97356	57	0.92024	0.96106	46	142840000000	73383000000
A0A140VK49;Q7KZF4;B2R5U1;Q59FF0;B3KU67;B4E299;H7C597	48;48;47;47;45;43;9	Staphylococcal nuclease domain-containing protein 1	SND1	>tr|A0A140VK49|A0A140VK49_HUMAN Staphylococcal nuclease domain containing 1, isoform CRA_b OS=Homo sapiens GN=SND1 PE=2 SV=1;>sp|Q7KZF4|SND1_HUMAN Staphylococcal nuclease domain-containing protein 1 OS=Homo sapiens GN=SND1 PE=1 SV=1;>tr|B2R5U1|B2R5U1_HUMAN	48	48	19	67	102	0	323.31	0.64828	0.83749	52	0.71638	0.92409	52	0.7013	0.84452	58	0.62157	0.87339	53	0.93551	0.99147	57	0.86846	0.99769	53	0.71387	0.8534	61	0.81124	0.91565	57	0.71895	0.85037	53	0.78638	0.89493	57	0.90527	0.96575	62	0.93707	0.9803	65	142130000000	80922000000
P51858;A8K8G0;B7Z958;B7Z525	20;17;17;16	Hepatoma-derived growth factor	HDGF	>sp|P51858|HDGF_HUMAN Hepatoma-derived growth factor OS=Homo sapiens GN=HDGF PE=1 SV=1;>tr|A8K8G0|A8K8G0_HUMAN cDNA FLJ75113 OS=Homo sapiens PE=2 SV=1;>tr|B7Z958|B7Z958_HUMAN cDNA FLJ53700, highly similar to Hepatoma-derived growth factor OS=Homo sapiens P	20	20	3	73.8	26.788	0	276.97	0.8797	1.1458	32	0.78876	0.99977	33	1.0174	1.2244	33	0.72652	1.0468	27	0.91209	0.95236	26	0.88952	1.0059	33	0.94927	1.1175	31	0.95291	1.0916	28	0.99301	1.1893	30	0.87749	1.0151	32	0.95993	1.0238	32	1.0123	1.0597	32	141520000000	72747000000
Q59G75;P41252;A0A0A0MSX9;Q7Z3U5;J3KR24;Q7Z355;Q6P0M4;B4DVX2;Q7L4K8;Q5TCD1;Q9P1N9;Q5TCC6;Q5TCC9	53;53;51;50;48;46;41;30;21;14;11;3;1	Isoleucine--tRNA ligase, cytoplasmic	IARS;DKFZp686L0869;DKFZp686L17145	>tr|Q59G75|Q59G75_HUMAN Isoleucyl-tRNA synthetase, cytoplasmic variant (Fragment) OS=Homo sapiens PE=2 SV=1;>sp|P41252|SYIC_HUMAN Isoleucine--tRNA ligase, cytoplasmic OS=Homo sapiens GN=IARS PE=1 SV=2;>tr|A0A0A0MSX9|A0A0A0MSX9_HUMAN Isoleucine--tRNA ligase	53	53	53	48.3	146.34	0	323.31	0.72683	0.9153	37	0.74303	0.94441	44	0.79726	0.95007	48	0.65033	0.90871	45	0.99852	1.0375	50	0.89246	1.0237	45	0.83242	0.97411	46	0.84841	0.95015	47	0.74088	0.8706	42	0.83164	0.94732	45	0.94508	1.0148	52	0.96804	1.0033	48	138960000000	73956000000
V9HWB5;Q15181;Q5SQT6	20;20;9	Inorganic pyrophosphatase	HEL-S-66p;PPA1	>tr|V9HWB5|V9HWB5_HUMAN Epididymis secretory sperm binding protein Li 66p OS=Homo sapiens GN=HEL-S-66p PE=2 SV=1;>sp|Q15181|IPYR_HUMAN Inorganic pyrophosphatase OS=Homo sapiens GN=PPA1 PE=1 SV=2	20	20	20	76.8	32.66	0	323.31	0.73646	0.94752	44	0.75277	0.95707	37	0.77329	0.94409	41	0.67314	0.95607	43	0.92377	0.96868	46	0.91099	1.0319	33	0.78352	0.9226	42	0.82117	0.93271	41	0.78137	0.9144	40	0.79704	0.91125	47	0.97029	1.0353	40	0.96226	1.0077	44	138160000000	75824000000
B8ZZQ6;V9HVW6;Q8TBK9;Q86YS2;Q53S24;P06454;Q15202;Q15204;Q15200;B8ZZA1;B8ZZW7;H7C2N1;Q15203;Q7KZ52;Q7Z4R6;Q9UMZ1;Q9NYD3;Q15254;V9HVW7	8;8;8;8;8;8;7;7;6;6;6;6;4;4;4;2;2;2;2	Prothymosin alpha;Prothymosin alpha, N-terminally processed;Thymosin alpha-1	PTMA;PTMAP7	>tr|B8ZZQ6|B8ZZQ6_HUMAN Prothymosin alpha OS=Homo sapiens GN=PTMA PE=1 SV=1;>tr|V9HVW6|V9HVW6_HUMAN Uncharacterized protein OS=Homo sapiens PE=4 SV=1;>tr|Q8TBK9|Q8TBK9_HUMAN Prothymosin, alpha OS=Homo sapiens GN=PTMA PE=2 SV=1;>tr|Q86YS2|Q86YS2_HUMAN Proth	8	8	8	40.2	11.758	0	323.31	0.73432	0.99687	14	0.75409	0.90053	10	0.83274	1.0053	13	0.69574	0.96127	10	0.88595	0.929	5	0.89467	1.0197	19	0.82706	0.99556	17	0.84531	0.97094	12	0.8199	1.0087	16	0.83969	0.95342	13	0.89874	0.95857	11	0.96626	1.0151	13	137740000000	73129000000
A0A0S2Z3L0;P13804;A0A0S2Z3M4;H0YLU7;H0YK49;H0YNX6;H0YL12;H0YL83;H0YM12	19;19;17;16;13;13;11;4;1	Electron transfer flavoprotein subunit alpha, mitochondrial	ETFA	>tr|A0A0S2Z3L0|A0A0S2Z3L0_HUMAN Electron-transfer-flavoprotein alpha polypeptide isoform 1 (Fragment) OS=Homo sapiens GN=ETFA PE=2 SV=1;>sp|P13804|ETFA_HUMAN Electron transfer flavoprotein subunit alpha, mitochondrial OS=Homo sapiens GN=ETFA PE=1 SV=1;>tr|	19	19	7	74.5	35.079	0	246.91	1.0729	1.3716	28	1.0511	1.3788	31	1.086	1.2985	26	0.88809	1.2415	29	0.95993	1.0029	27	0.83071	0.93871	29	1.1324	1.3743	36	0.96629	1.0981	30	1.1249	1.336	28	1.0637	1.2193	34	0.94414	1.0028	28	0.94613	0.97948	31	137290000000	66671000000
P62917;E9PKZ0;E9PKU4;B4DVG7;G3V1A1;E9PP36	19;17;16;14;13;10	60S ribosomal protein L8	RPL8	>sp|P62917|RL8_HUMAN 60S ribosomal protein L8 OS=Homo sapiens GN=RPL8 PE=1 SV=2;>tr|E9PKZ0|E9PKZ0_HUMAN 60S ribosomal protein L8 (Fragment) OS=Homo sapiens GN=RPL8 PE=1 SV=1;>tr|E9PKU4|E9PKU4_HUMAN 60S ribosomal protein L8 (Fragment) OS=Homo sapiens GN=RPL	19	19	19	54.9	28.024	0	298.6	0.65915	0.8671	26	0.7835	1.0246	29	0.70877	0.86956	21	0.70571	0.98938	26	1.4244	1.5018	42	0.88924	1.0129	27	0.73431	0.89053	28	0.87589	0.97737	32	0.72034	0.86505	22	0.85054	0.99585	25	0.90223	0.96279	27	0.95262	1.0087	33	137270000000	72833000000
Q53HV2;Q99832;Q6IBT3;B7Z7I4;B7Z1C9;F8WAM2;F8WBP8	29;29;28;24;21;6;1	T-complex protein 1 subunit eta	CCT7	>tr|Q53HV2|Q53HV2_HUMAN Chaperonin containing TCP1, subunit 7 (Eta) variant (Fragment) OS=Homo sapiens PE=2 SV=1;>sp|Q99832|TCPH_HUMAN T-complex protein 1 subunit eta OS=Homo sapiens GN=CCT7 PE=1 SV=2;>tr|Q6IBT3|Q6IBT3_HUMAN CCT7 protein OS=Homo sapiens GN	29	29	29	62.2	59.34	0	323.31	0.58682	0.75109	36	0.7173	0.91621	51	0.64321	0.77504	40	0.63901	0.89554	45	0.97078	1.02	48	0.90108	1.0351	46	0.64325	0.77545	34	0.81554	0.92269	46	0.63224	0.71396	31	0.82007	0.93001	46	0.93988	1.0108	43	0.94591	0.99224	48	136340000000	74872000000
Q53G64;Q4JM46;B2R7D7;Q4JM47;O95994;B5MC07;C9J3E2;H7C3Z9;B4DKU8;H7C040;B5MC62;Q8TD06	7;7;7;7;7;6;5;4;1;1;1;1	Anterior gradient protein 2 homolog	AGR2	>tr|Q53G64|Q53G64_HUMAN Anterior gradient 2 homolog (Fragment) OS=Homo sapiens PE=2 SV=1;>tr|Q4JM46|Q4JM46_HUMAN AGR2 OS=Homo sapiens GN=AGR2 PE=2 SV=1;>tr|B2R7D7|B2R7D7_HUMAN cDNA, FLJ93394, highly similar to Homo sapiens anterior gradient 2 homolog (Xeno	7	7	7	56.6	19.963	0	156.27	0.83725	1.0908	15	1.0194	1.3266	16	0.95279	1.1551	12	0.83354	1.1654	17	1.0117	1.0657	12	0.91025	1.0314	23	1.0722	1.3443	19	1.0011	1.1419	16	0.90222	1.0559	17	1.096	1.3175	14	0.90775	0.9603	15	0.96934	1.0064	16	136290000000	67728000000
A8K401;P35232;Q6PUJ7;Q6FHP5;Q53FV0;C9JW96;C9JZ20;E7ESE2;E9PCW0;D6RBK0;A8K9G2;Q9BSE8	23;23;22;22;21;19;15;15;15;9;3;2	Prohibitin	PHB;HEL-S-54e	>tr|A8K401|A8K401_HUMAN Prohibitin, isoform CRA_a OS=Homo sapiens GN=PHB PE=2 SV=1;>sp|P35232|PHB_HUMAN Prohibitin OS=Homo sapiens GN=PHB PE=1 SV=1;>tr|Q6PUJ7|Q6PUJ7_HUMAN Epididymis luminal protein 215 OS=Homo sapiens GN=HEL-215 PE=2 SV=1;>tr|Q6FHP5|Q6FHP	23	23	23	89	29.804	0	249.02	0.98725	1.3039	32	0.98571	1.2729	30	0.96364	1.1636	32	0.86344	1.2258	37	0.99723	1.0555	29	0.83845	0.95076	30	1.132	1.3911	27	0.9935	1.1185	29	1.1884	1.389	22	1.0741	1.2315	31	0.97152	1.0478	30	0.89261	0.94994	31	135720000000	68101000000
CON__P12763;B7Z8Q2;P02765;B7Z556;C9JV77	12;3;3;2;1			>P12763 SWISS-PROT:P12763 (Bos taurus) Alpha-2-HS-glycoprotein precursor	12	12	12	43.2	38.418	0	232.9	0.070743	0.091895	19	0.053929	0.070752	28	0.10375	0.12342	21	0.05184	0.073974	30	0.048983	0.051184	18	0.057373	0.065236	26	0.06234	0.072985	20	0.049323	0.056462	25	0.08154	0.095986	22	0.05229	0.060389	28	0.076146	0.080869	15	0.056999	0.060132	21	135010000000	131380000000
P68366;C9JJQ8;C9JEV8;C9JQ00;C9JDL2	32;11;10;10;7	Tubulin alpha-4A chain	TUBA4A	>sp|P68366|TBA4A_HUMAN Tubulin alpha-4A chain OS=Homo sapiens GN=TUBA4A PE=1 SV=1	32	13	9	81	49.924	0	263.18	0.74891	0.96155	26	0.76102	0.98391	29	0.79075	0.96433	26	0.66455	0.93224	24	0.98554	1.0071	25	0.91827	1.0395	26	0.85194	1.0228	26	0.81267	0.91381	25	0.82172	0.96554	19	0.81741	0.93559	27	0.94434	0.99922	29	0.96526	0.99695	28	132930000000	72488000000
Q6FHF5;P12004;Q6FI35;B4DUA2;Q7Z6A3;Q7Z6A2;Q7Z6A1	17;17;16;5;2;2;2	Proliferating cell nuclear antigen	PCNA	>tr|Q6FHF5|Q6FHF5_HUMAN Proliferating cell nuclear antigen (Fragment) OS=Homo sapiens GN=PCNA PE=2 SV=1;>sp|P12004|PCNA_HUMAN Proliferating cell nuclear antigen OS=Homo sapiens GN=PCNA PE=1 SV=1;>tr|Q6FI35|Q6FI35_HUMAN Proliferating cell nuclear antigen OS	17	17	17	73.9	28.705	0	323.31	0.5807	0.75464	27	0.82219	1.0559	35	0.63969	0.76735	29	0.71727	1.027	32	0.98419	1.0357	27	0.96487	1.0895	33	0.61061	0.7459	26	0.86637	0.98293	31	0.63367	0.74907	25	0.8496	0.98294	28	1.0027	1.0692	32	0.97698	1.0059	33	132290000000	72834000000
V9HWA6;P60981;F6RFD5;B7Z9M9	13;13;12;10	Destrin	HEL32;DSTN	>tr|V9HWA6|V9HWA6_HUMAN Epididymis luminal protein 32 OS=Homo sapiens GN=HEL32 PE=2 SV=1;>sp|P60981|DEST_HUMAN Destrin OS=Homo sapiens GN=DSTN PE=1 SV=3;>tr|F6RFD5|F6RFD5_HUMAN Destrin OS=Homo sapiens GN=DSTN PE=1 SV=1;>tr|B7Z9M9|B7Z9M9_HUMAN cDNA, FLJ7889	13	12	12	68.5	18.506	0	177.3	0.7534	0.96567	21	0.70347	0.92467	25	0.8282	1.0143	25	0.66653	0.95637	23	0.95175	0.99728	19	0.89705	1.009	31	0.76963	0.95305	14	0.77159	0.86419	15	0.85936	1.0274	14	0.77906	0.91964	18	0.95338	1.0058	21	0.89873	0.93044	21	131650000000	72019000000
K7ELC2;P62841;K7EM56;A0A0B4J2B4;S4R417;K7EQJ5;K7EJ78;S4R456	6;6;5;5;5;4;3;2	40S ribosomal protein S15	RPS15	>tr|K7ELC2|K7ELC2_HUMAN 40S ribosomal protein S15 OS=Homo sapiens GN=RPS15 PE=1 SV=1;>sp|P62841|RS15_HUMAN 40S ribosomal protein S15 OS=Homo sapiens GN=RPS15 PE=1 SV=2;>tr|K7EM56|K7EM56_HUMAN 40S ribosomal protein S15 OS=Homo sapiens GN=RPS15 PE=1 SV=2;>tr	6	6	6	61.2	17.723	0	302.08	0.62648	0.80147	18	0.74011	0.95016	21	0.69015	0.85393	19	0.62118	0.90178	21	0.92122	1.042	19	0.80594	0.92328	9	0.66616	0.80365	14	0.7598	0.87877	18	0.68166	0.80185	8	0.77426	0.92788	15	0.92112	1.0371	21	0.91937	0.99353	20	131510000000	72882000000
P21796;B3KTS5;C9JI87;B4DEI3	20;17;13;10	Voltage-dependent anion-selective channel protein 1	VDAC1	>sp|P21796|VDAC1_HUMAN Voltage-dependent anion-selective channel protein 1 OS=Homo sapiens GN=VDAC1 PE=1 SV=2;>tr|B3KTS5|B3KTS5_HUMAN cDNA FLJ38670 fis, clone HSYRA2000190, highly similar to Voltage-dependent anion-selective channel protein 1 OS=Homo sapie	20	20	20	76.7	30.772	0	315.27	1.1033	1.4431	37	1.072	1.402	34	1.0928	1.3233	33	0.89152	1.2683	34	1.0065	1.0572	31	0.90511	1.0286	28	1.2202	1.4817	31	1.0556	1.1919	27	1.205	1.4211	33	1.1056	1.3256	25	0.97417	1.0394	32	0.96402	1.0005	29	131460000000	63660000000
P63313	2	Thymosin beta-10	TMSB10	>sp|P63313|TYB10_HUMAN Thymosin beta-10 OS=Homo sapiens GN=TMSB10 PE=1 SV=2	2	1	1	47.7	5.0256	0	7.5858	0.70111	0.92454	4	0.70626	0.9507	4	0.75136	0.9298	4	0.63816	0.93021	6	0.99803	1.0266	4	0.8857	1.0146	4	0.77244	0.93023	4	0.80388	0.93806	4	0.7379	0.86955	6	0.76063	0.91293	6	1.0072	1.1043	6	1.0022	1.0591	4	130690000000	72317000000
P62750;H7BY10;K7EJV9;K7ERT8;A8MUS3;K7EMA7;O95014;Q53RC5;B9EJE3;REV__Q969S3	8;7;7;7;7;4;1;1;1;1	60S ribosomal protein L23a	RPL23A	>sp|P62750|RL23A_HUMAN 60S ribosomal protein L23a OS=Homo sapiens GN=RPL23A PE=1 SV=1;>tr|H7BY10|H7BY10_HUMAN 60S ribosomal protein L23a (Fragment) OS=Homo sapiens GN=RPL23A PE=1 SV=1;>tr|K7EJV9|K7EJV9_HUMAN 60S ribosomal protein L23a (Fragment) OS=Homo sa	8	8	8	51.3	17.695	0	50.185	0.65728	0.8623	18	0.77045	1.0076	22	0.73529	0.91246	18	0.68707	1.0021	17	1.2083	1.2906	19	0.89549	1.0174	16	0.71699	0.88365	16	0.8664	0.9956	20	0.75315	0.92807	11	0.87081	1.0146	17	0.98028	1.0424	11	0.99593	1.034	18	130390000000	70725000000
A0A024R5F4;P50416;B2RAQ8;H3BMD2;H3BP22;H3BUV7;H3BUJ0;A2RRE8;Q53FV7;A8K5K1;A5PLL0;A0A024R4W7;Q92523;Q8WZ48;H7C0S1	38;38;37;4;4;4;3;2;2;2;2;2;2;1;1	Carnitine O-palmitoyltransferase 1, liver isoform	CPT1A	>tr|A0A024R5F4|A0A024R5F4_HUMAN Carnitine palmitoyltransferase 1A (Liver), isoform CRA_a OS=Homo sapiens GN=CPT1A PE=3 SV=1;>sp|P50416|CPT1A_HUMAN Carnitine O-palmitoyltransferase 1, liver isoform OS=Homo sapiens GN=CPT1A PE=1 SV=2;>tr|B2RAQ8|B2RAQ8_HUMAN	38	38	38	56.8	88.367	0	323.31	0.90402	1.1704	43	0.90348	1.1798	44	0.94124	1.1376	45	0.75957	1.0737	47	0.94203	0.97391	36	0.80513	0.91682	42	1.1224	1.3575	48	0.93771	1.0563	42	1.0699	1.2593	40	0.99412	1.1189	45	0.88231	0.93544	40	0.88895	0.91547	39	130280000000	67074000000
P49748;Q53HR2;B4DEA8;B3KPA6;B3KPX1;G3V1M7;B4DYY0;K7EQP4;J3QRJ8;K7EJW8;J3KSR4;J3QKU9;A0A077H1I5;J3KS89;K7EMF8	38;37;36;35;21;15;11;9;7;6;6;5;4;3;1	Very long-chain specific acyl-CoA dehydrogenase, mitochondrial	ACADVL	>sp|P49748|ACADV_HUMAN Very long-chain specific acyl-CoA dehydrogenase, mitochondrial OS=Homo sapiens GN=ACADVL PE=1 SV=1;>tr|Q53HR2|Q53HR2_HUMAN Acyl-Coenzyme A dehydrogenase, very long chain variant (Fragment) OS=Homo sapiens PE=2 SV=1;>tr|B4DEA8|B4DEA8_	38	38	38	67.2	70.389	0	323.31	1.0069	1.2918	41	0.96853	1.2601	52	1.0436	1.2501	44	0.81041	1.135	53	0.91905	0.9528	43	0.79803	0.90971	39	1.2022	1.4558	50	0.95233	1.0645	52	1.1436	1.338	41	1.0098	1.1562	54	0.90382	0.96086	43	0.93285	0.95814	55	130050000000	64814000000
G3V203;A0A024QZD1;J3QQ67;Q07020;Q0QEW2;H0YHA7;F8VUA6;F8VYV2;A0A075B7A0;F8VXR6	10;10;10;10;9;9;7;7;7;1	60S ribosomal protein L18	RPL18	>tr|G3V203|G3V203_HUMAN 60S ribosomal protein L18 OS=Homo sapiens GN=RPL18 PE=1 SV=1;>tr|A0A024QZD1|A0A024QZD1_HUMAN Ribosomal protein L18, isoform CRA_c OS=Homo sapiens GN=RPL18 PE=4 SV=1;>tr|J3QQ67|J3QQ67_HUMAN 60S ribosomal protein L18 (Fragment) OS=Hom	10	10	3	48.8	18.756	0	68.529	0.63467	0.87026	15	0.72964	0.93405	15	0.67162	0.83653	16	0.60191	0.84839	15	1.2333	1.3207	16	0.87443	1.0107	15	0.75168	0.91893	19	0.81719	0.94457	15	0.58745	0.73147	12	0.82265	0.96905	18	0.77418	0.85275	17	0.92231	0.98152	12	129880000000	69109000000
Q9Y6C9;Q53G34;B4DHQ0	15;14;3	Mitochondrial carrier homolog 2	MTCH2	>sp|Q9Y6C9|MTCH2_HUMAN Mitochondrial carrier homolog 2 OS=Homo sapiens GN=MTCH2 PE=1 SV=1;>tr|Q53G34|Q53G34_HUMAN Mitochondrial carrier homolog 2 variant (Fragment) OS=Homo sapiens PE=2 SV=1	15	15	5	51.2	33.331	0	323.31	1.0367	1.3438	31	0.93404	1.2158	32	1.0628	1.2716	40	0.76621	1.0883	28	0.97284	1.0243	38	0.79691	0.91656	34	1.2189	1.4833	39	0.97553	1.1098	40	1.2481	1.4554	33	1.0442	1.1945	37	0.84286	0.89643	34	0.93626	0.97047	32	127920000000	63337000000
H0YN26;Q6PKH8;Q08AJ6;P39687;Q3KPI8;Q1AHP8;H7BZ09;O95626;O43423	12;12;12;12;7;6;4;2;2	Acidic leucine-rich nuclear phosphoprotein 32 family member A	ANP32A	>tr|H0YN26|H0YN26_HUMAN Acidic leucine-rich nuclear phosphoprotein 32 family member A OS=Homo sapiens GN=ANP32A PE=1 SV=1;>tr|Q6PKH8|Q6PKH8_HUMAN ANP32A protein (Fragment) OS=Homo sapiens GN=ANP32A PE=2 SV=1;>tr|Q08AJ6|Q08AJ6_HUMAN ANP32A protein OS=Homo s	12	12	9	73.4	19.997	0	323.31	0.803	1.0708	25	0.75957	0.9877	31	0.91918	1.1033	23	0.69905	0.9966	31	0.8943	0.95174	29	0.86764	0.99041	22	0.86038	1.0429	37	0.89677	1.0233	29	0.83614	1.0127	20	0.88289	1.0382	32	0.97442	1.0482	29	0.95315	0.99383	32	127530000000	68686000000
B5BUB5;P05455;E7ERC4;Q14730;E9PGX9;E9PFL9;Q9UMH6;Q9UMH5;Q9UMH7;Q2F832	23;23;13;13;8;8;3;3;2;2	Lupus La protein	SSB	>tr|B5BUB5|B5BUB5_HUMAN Autoantigen La (Fragment) OS=Homo sapiens GN=SSB PE=2 SV=1;>sp|P05455|LA_HUMAN Lupus La protein OS=Homo sapiens GN=SSB PE=1 SV=2;>tr|E7ERC4|E7ERC4_HUMAN Lupus La protein (Fragment) OS=Homo sapiens GN=SSB PE=1 SV=1;>tr|Q14730|Q14730_	23	23	23	53.4	46.867	0	165.38	0.81577	1.0628	32	0.78686	1.005	32	0.92355	1.1121	35	0.74327	1.0384	34	0.9552	1.0001	30	0.89963	1.0224	33	0.86532	1.0372	29	0.97037	1.0913	34	0.9011	1.0706	25	0.95003	1.1065	30	0.9982	1.0678	31	1.006	1.0368	35	126850000000	61711000000
B4DGF1;B2RU10;B2RU06;Q4LE58;Q04637;E7EX73;E9PGM1;E7EUU4;B4DSI9;Q96I65;C9JF13;C9J6B6;C9K073;C9J2Z7;H7C044;H7C0V6;F8WCF2;C9JHW9;O95065;C9JWH7;C9J556;C9JSU8;B1AN91;B1AN92;C9JWW9	59;59;59;59;58;57;57;57;56;34;24;21;17;15;13;5;2;2;2;1;1;1;1;1;1	Eukaryotic translation initiation factor 4 gamma 1	EIF4G1;EIF4G1 variant protein	>tr|B4DGF1|B4DGF1_HUMAN cDNA FLJ56479, highly similar to Eukaryotic translation initiation factor 4 gamma 1 OS=Homo sapiens PE=2 SV=1;>tr|B2RU10|B2RU10_HUMAN EIF4G1 protein OS=Homo sapiens GN=EIF4G1 PE=2 SV=1;>tr|B2RU06|B2RU06_HUMAN EIF4G1 protein OS=Homo	59	59	53	43.1	172.16	0	323.31	0.54906	0.71287	43	0.70265	0.91047	58	0.57168	0.68784	56	0.60362	0.84906	55	0.99928	1.0433	65	0.88249	1.0127	63	0.61443	0.72703	42	0.77967	0.8686	64	0.61537	0.7259	42	0.78432	0.88097	59	0.94584	1.0006	58	0.93152	0.96872	55	125740000000	68985000000
V9HWJ7;A0A024RDT4;P13796;Q53FI1;Q59GX5;Q5TBN3;Q5TBN5	34;34;34;33;27;10;2	Plastin-2	HEL-S-37;LCP1	>tr|V9HWJ7|V9HWJ7_HUMAN Epididymis secretory protein Li 37 OS=Homo sapiens GN=HEL-S-37 PE=2 SV=1;>tr|A0A024RDT4|A0A024RDT4_HUMAN Lymphocyte cytosolic protein 1 (L-plastin), isoform CRA_a OS=Homo sapiens GN=LCP1 PE=4 SV=1;>sp|P13796|PLSL_HUMAN Plastin-2 OS=	34	34	19	69.2	70.289	0	323.31	0.87724	1.1185	46	0.73662	0.93389	42	0.87091	1.0336	40	0.70578	0.99934	37	1.0624	1.099	41	0.98983	1.1273	45	0.86424	1.0334	49	0.83951	0.94054	53	0.8079	0.92896	37	0.79936	0.91034	47	1.0556	1.1178	56	0.94401	0.9832	46	125290000000	67656000000
Q7Z612;A0A024R608;P05386;Q6ICQ4;Q6FG99	3;3;3;2;1	60S acidic ribosomal protein P1	RPLP1	>tr|Q7Z612|Q7Z612_HUMAN Acidic ribosomal phosphoprotein P1 OS=Homo sapiens PE=2 SV=1;>tr|A0A024R608|A0A024R608_HUMAN Ribosomal protein, large, P1, isoform CRA_a OS=Homo sapiens GN=RPLP1 PE=3 SV=1;>sp|P05386|RLA1_HUMAN 60S acidic ribosomal protein P1 OS=Hom	3	3	3	75.2	11.399	0	293.52	0.57655	0.76715	8	0.69403	0.90997	8	0.65139	0.78717	13	0.64009	0.9339	12	0.79628	0.82965	9	0.81758	0.93322	9	0.66842	0.80092	6	0.66137	0.79696	7	0.6571	0.78174	9	0.71128	0.8444	6	0.86146	0.91886	9	0.87542	0.91113	9	125270000000	68725000000
J3KQ32;Q9NTK5;B4DK14;Q53SQ6;Q53SW9;C9JCJ9;C9JTK6	23;23;15;13;9;6;6	Obg-like ATPase 1	OLA1;PTD004	>tr|J3KQ32|J3KQ32_HUMAN Obg-like ATPase 1 OS=Homo sapiens GN=OLA1 PE=1 SV=1;>sp|Q9NTK5|OLA1_HUMAN Obg-like ATPase 1 OS=Homo sapiens GN=OLA1 PE=1 SV=2;>tr|B4DK14|B4DK14_HUMAN cDNA FLJ58890, highly similar to GTP-binding protein PTD004 OS=Homo sapiens PE=2 S	23	23	23	62.3	46.937	0	166.46	0.64902	0.84079	22	0.66245	0.86448	21	0.72006	0.86052	32	0.60954	0.84146	28	0.94626	0.99458	30	0.85732	0.96931	27	0.69516	0.87151	21	0.79462	0.90022	22	0.73522	0.8609	20	0.77018	0.89772	26	0.94878	0.99396	31	0.92538	0.95226	25	125080000000	69653000000
P52209;B4E2U0;B4DL86;B4DV68;K7EM49;A9Z1X1;K7EPF6;K7EMN2;K7ELN9	27;24;21;15;12;12;11;10;9	6-phosphogluconate dehydrogenase, decarboxylating	PGD	>sp|P52209|6PGD_HUMAN 6-phosphogluconate dehydrogenase, decarboxylating OS=Homo sapiens GN=PGD PE=1 SV=3;>tr|B4E2U0|B4E2U0_HUMAN 6-phosphogluconate dehydrogenase, decarboxylating OS=Homo sapiens PE=2 SV=1;>tr|B4DL86|B4DL86_HUMAN 6-phosphogluconate dehydrog	27	27	27	70.4	53.139	0	323.31	0.76135	0.98555	41	0.66673	0.8484	36	0.80276	0.9703	35	0.61955	0.86906	31	1.0226	1.055	51	0.87988	1.0025	36	0.85735	1.0298	37	0.78858	0.89107	36	0.85813	1.0084	33	0.79354	0.88337	34	0.92308	0.98391	39	0.91419	0.94497	35	125070000000	68403000000
O14950	14	Myosin regulatory light chain 12B	MYL12B	>sp|O14950|ML12B_HUMAN Myosin regulatory light chain 12B OS=Homo sapiens GN=MYL12B PE=1 SV=2	14	14	1	72.1	19.779	0	323.31	0.85241	1.1327	24	0.8445	1.0905	19	0.91594	1.118	30	0.77111	1.0827	31	0.9377	0.98458	26	0.89321	1.0126	28	0.92049	1.144	22	0.91821	1.0232	22	0.95901	1.1558	16	0.90918	1.0614	26	0.94724	1.0109	23	1.0104	1.0476	24	124370000000	64451000000
Q00796;V9HW89;H0YLA4;B4DKI2;H0YKB3	24;23;21;17;6	Sorbitol dehydrogenase	SORD;HEL-S-95n	>sp|Q00796|DHSO_HUMAN Sorbitol dehydrogenase OS=Homo sapiens GN=SORD PE=1 SV=4;>tr|V9HW89|V9HW89_HUMAN Epididymis secretory sperm binding protein Li 95n OS=Homo sapiens GN=HEL-S-95n PE=2 SV=1;>tr|H0YLA4|H0YLA4_HUMAN Sorbitol dehydrogenase OS=Homo sapiens G	24	24	24	74.2	38.324	0	323.31	0.69803	0.91028	42	0.68696	0.87944	41	0.76218	0.91661	45	0.62298	0.86757	48	0.91401	0.95275	38	0.84517	0.97814	43	0.7545	0.92109	42	0.79491	0.89886	46	0.80784	0.96794	38	0.80844	0.91128	38	0.90572	0.97818	38	0.91694	0.95653	50	124100000000	68682000000
Q9H4A4;Q7RU04;A6NKB8;C9JMZ3;A0A087WU27;A0A087WUS4;H7C2T3	38;35;34;13;12;10;4	Aminopeptidase B	RNPEP	>sp|Q9H4A4|AMPB_HUMAN Aminopeptidase B OS=Homo sapiens GN=RNPEP PE=1 SV=2;>tr|Q7RU04|Q7RU04_HUMAN Aminopeptidase B OS=Homo sapiens GN=RNPEP PE=4 SV=1;>tr|A6NKB8|A6NKB8_HUMAN Aminopeptidase B OS=Homo sapiens GN=RNPEP PE=1 SV=1	38	38	38	72.2	72.595	0	323.31	0.8432	1.0868	45	0.6448	0.81587	48	0.92383	1.1004	54	0.58626	0.82377	44	0.89373	0.9398	60	0.8201	0.9395	40	0.9019	1.0799	41	0.76074	0.85866	46	0.92211	1.0724	38	0.76076	0.87042	35	0.83132	0.90031	45	0.88636	0.9261	45	123850000000	64914000000
Q71UI9;P0C0S5;C9J0D1;C9J386	6;6;5;3	Histone H2A.V;Histone H2A.Z;Histone H2A	H2AFV;H2AFZ	>sp|Q71UI9|H2AV_HUMAN Histone H2A.V OS=Homo sapiens GN=H2AFV PE=1 SV=3;>sp|P0C0S5|H2AZ_HUMAN Histone H2A.Z OS=Homo sapiens GN=H2AFZ PE=1 SV=2;>tr|C9J0D1|C9J0D1_HUMAN Histone H2A OS=Homo sapiens GN=H2AFV PE=1 SV=1;>tr|C9J386|C9J386_HUMAN Histone H2A OS=Homo	6	4	4	53.9	13.509	0	235.76	1.1352	1.4871	16	1.0024	1.331	16	1.1034	1.347	15	0.84334	1.2214	12	1.1666	1.2189	14	0.75124	0.84581	10	1.2483	1.5014	6	0.97443	1.0952	13	1.2325	1.4698	16	1.0702	1.2851	12	0.89543	0.9484	11	0.72488	0.74777	11	123480000000	51160000000
E7EVA0;P27816;B4DM10;A0A024R2V0;A0A024R2V2;A0A024R2S1;Q86Y04;Q6NX68;H7C4C5;Q05D06;B5MEG9;H7C456;H0Y2V1;F8W9U4;B4DSQ1;Q8NDS5;A0A0J9YVV8;A0A0J9YW37	50;50;32;25;24;24;20;17;16;15;15;12;12;10;9;5;4;4	Microtubule-associated protein;Microtubule-associated protein 4	MAP4	>tr|E7EVA0|E7EVA0_HUMAN Microtubule-associated protein OS=Homo sapiens GN=MAP4 PE=1 SV=1;>sp|P27816|MAP4_HUMAN Microtubule-associated protein 4 OS=Homo sapiens GN=MAP4 PE=1 SV=3;>tr|B4DM10|B4DM10_HUMAN cDNA FLJ58263, highly similar to Microtubule-associate	50	50	50	26.1	245.44	0	323.31	0.67231	0.86829	44	0.72589	0.94814	44	0.73636	0.88194	54	0.62369	0.87871	49	1.0357	1.075	59	0.84847	0.9587	52	0.76184	0.90586	45	0.80133	0.90904	42	0.72458	0.86161	54	0.80429	0.91688	48	0.923	0.98989	46	0.97031	1.001	49	122580000000	67039000000
Q8WUM4;Q4W4Y1;B7Z5C1;B4DHD2;C9IZF9;F8WEQ7;F8WBR8;F8WDK9	53;51;39;38;8;5;5;5	Programmed cell death 6-interacting protein	PDCD6IP;DRIP4	>sp|Q8WUM4|PDC6I_HUMAN Programmed cell death 6-interacting protein OS=Homo sapiens GN=PDCD6IP PE=1 SV=1;>tr|Q4W4Y1|Q4W4Y1_HUMAN Dopamine receptor interacting protein 4 OS=Homo sapiens GN=DRIP4 PE=2 SV=1;>tr|B7Z5C1|B7Z5C1_HUMAN cDNA FLJ56126, highly similar	53	53	53	66.9	96.022	0	323.31	0.7508	0.96749	63	0.73398	0.94066	55	0.84911	1.017	66	0.64204	0.90052	53	0.97335	1.0145	52	0.87962	1.0091	52	0.83949	0.98684	58	0.83858	0.94408	54	0.8402	0.99293	58	0.83223	0.93223	56	0.95516	1.0149	64	0.95635	0.98943	54	122260000000	64733000000
P62906;Q1JQ76;A0A024RCW3	13;10;5	60S ribosomal protein L10a;Ribosomal protein	RPL10A	>sp|P62906|RL10A_HUMAN 60S ribosomal protein L10a OS=Homo sapiens GN=RPL10A PE=1 SV=2;>tr|Q1JQ76|Q1JQ76_HUMAN Ribosomal protein (Fragment) OS=Homo sapiens GN=RPL10A PE=2 SV=1	13	13	13	53	24.831	0	239.79	0.71712	0.94054	26	0.72639	0.95729	22	0.71567	0.87951	28	0.62157	0.87839	31	1.1695	1.2001	39	0.86996	0.99063	24	0.78091	0.9511	22	0.87123	0.99748	30	0.74314	0.87593	28	0.82031	0.96042	25	0.77425	0.8243	26	0.93453	0.97044	29	122190000000	65753000000
Q6FHU2;Q53G35;P18669;Q6FHK8;Q6P6D7;Q0D2Q6;B4DKL5;B4DMJ7;P15259;B7Z9E5;B4DJA4;A4D2J6;Q8N0Y7;B7ZW15	14;14;14;13;13;13;12;8;7;6;6;6;5;2	Phosphoglycerate mutase;Phosphoglycerate mutase 1;Phosphoglycerate mutase 2	PGAM1;hCG_2015269;PGAM2	>tr|Q6FHU2|Q6FHU2_HUMAN Phosphoglycerate mutase (Fragment) OS=Homo sapiens GN=PGAM1 PE=2 SV=1;>tr|Q53G35|Q53G35_HUMAN Phosphoglycerate mutase (Fragment) OS=Homo sapiens PE=2 SV=1;>sp|P18669|PGAM1_HUMAN Phosphoglycerate mutase 1 OS=Homo sapiens GN=PGAM1 PE=	14	14	14	57.1	28.804	0	323.31	0.73038	0.93999	37	0.71842	0.92985	30	0.78336	0.9498	32	0.65492	0.91629	37	0.90716	0.95292	30	0.94311	1.068	33	0.77668	0.94715	28	0.80291	0.9077	30	0.74384	0.89689	33	0.79079	0.89933	32	0.9162	0.98228	36	0.8948	0.93034	35	121760000000	67267000000
O75367;Q59FH0;B4DJC3;D6RCF2;Q9HA11;A0A024QZP6;Q9P0M6;Q5SQT3	20;11;11;6;2;2;2;1	Core histone macro-H2A.1;Histone H2A	H2AFY	>sp|O75367|H2AY_HUMAN Core histone macro-H2A.1 OS=Homo sapiens GN=H2AFY PE=1 SV=4;>tr|Q59FH0|Q59FH0_HUMAN H2A histone family, member Y isoform 2 variant (Fragment) OS=Homo sapiens PE=2 SV=1;>tr|B4DJC3|B4DJC3_HUMAN Histone H2A OS=Homo sapiens GN=H2AFY PE=1	20	20	20	68	39.617	0	323.31	1.0659	1.3656	28	0.82929	1.0625	36	1.0828	1.3039	32	0.72888	1.0338	37	1.2683	1.3268	45	0.81044	0.92361	41	1.094	1.3097	36	1.0202	1.1706	36	1.1469	1.3342	33	1.0753	1.2258	37	0.7532	0.80103	35	0.93113	0.97456	32	121360000000	58462000000
B2R8Z8;O60506;Q05CK9;F6UXX1	28;28;24;9	Heterogeneous nuclear ribonucleoprotein Q	SYNCRIP	>tr|B2R8Z8|B2R8Z8_HUMAN cDNA, FLJ94136, highly similar to Homo sapiens synaptotagmin binding, cytoplasmic RNA interacting protein (SYNCRIP), mRNA OS=Homo sapiens PE=2 SV=1;>sp|O60506|HNRPQ_HUMAN Heterogeneous nuclear ribonucleoprotein Q OS=Homo sapiens GN=	28	20	4	59.4	69.601	0	323.31	0.77404	0.98626	31	0.76795	1.0121	34	0.79653	0.96	33	0.69366	0.97397	32	1.0253	1.0578	33	0.88148	0.99909	32	0.81425	0.99298	26	0.87742	0.99106	34	0.8365	0.98399	34	0.9041	1.044	26	0.932	0.98833	29	1.0053	1.0364	30	121150000000	62070000000
P08708;H0YN88;A0A075B716;H0YN73;H3BNC9;A4D1Q6	10;9;9;4;2;1	40S ribosomal protein S17	RPS17	>sp|P08708|RS17_HUMAN 40S ribosomal protein S17 OS=Homo sapiens GN=RPS17 PE=1 SV=2;>tr|H0YN88|H0YN88_HUMAN 40S ribosomal protein S17 OS=Homo sapiens GN=RPS17 PE=1 SV=1;>tr|A0A075B716|A0A075B716_HUMAN 40S ribosomal protein S17 OS=Homo sapiens GN=RPS17 PE=1	10	10	10	62.2	15.55	0	190.8	0.66145	0.86332	13	0.81386	1.0748	10	0.76897	0.93858	13	0.66104	0.95187	12	1.1262	1.2097	16	0.94226	1.0597	13	0.63113	0.77926	11	0.87239	1.0269	12	0.52116	0.62378	16	0.8375	0.9932	12	1.0105	1.0721	14	0.96372	1.0279	15	120880000000	64656000000
V9HW41;P61088;F8VQQ8;F8VSD4;F8VV71;Q5JXB2;F8VZ29	9;9;6;6;5;4;3	Ubiquitin-conjugating enzyme E2 N	HEL-S-71;UBE2N	>tr|V9HW41|V9HW41_HUMAN Epididymis secretory protein Li 71 OS=Homo sapiens GN=HEL-S-71 PE=2 SV=1;>sp|P61088|UBE2N_HUMAN Ubiquitin-conjugating enzyme E2 N OS=Homo sapiens GN=UBE2N PE=1 SV=1;>tr|F8VQQ8|F8VQQ8_HUMAN Ubiquitin-conjugating enzyme E2 N OS=Homo s	9	9	9	75	17.138	0	107.85	0.68662	0.90301	16	0.67113	0.8888	12	0.71378	0.87193	18	0.61125	0.86859	13	0.91137	0.95763	18	0.827	0.94391	21	0.74586	0.92151	14	0.76631	0.8785	19	0.70311	0.86029	12	0.75674	0.89014	14	0.91489	0.9752	17	0.89205	0.92025	20	120710000000	69696000000
A0A140VK56;P37837;F2Z393;B4DID5;Q9UMF8;E9PM01;E9PKI8	19;19;14;7;3;2;2	Transaldolase	TALDO1	>tr|A0A140VK56|A0A140VK56_HUMAN Transaldolase OS=Homo sapiens PE=2 SV=1;>sp|P37837|TALDO_HUMAN Transaldolase OS=Homo sapiens GN=TALDO1 PE=1 SV=2;>tr|F2Z393|F2Z393_HUMAN Transaldolase OS=Homo sapiens GN=TALDO1 PE=1 SV=1	19	19	19	49.3	37.54	0	92.179	0.82789	1.0829	26	0.74405	0.96837	33	0.92084	1.1089	23	0.66648	0.95085	37	0.96266	1.0121	23	0.89423	1.0128	34	0.9011	1.1029	28	0.84076	0.95961	31	0.90381	1.0575	29	0.84229	0.96603	34	0.95579	1.0243	32	0.99829	1.0264	27	119910000000	62898000000
A0A0K0K1L8;Q06323;Q6FHU3;Q86SZ9;H0YLU2;H0YKK6	18;18;17;10;7;6	Proteasome activator complex subunit 1	PSME1	>tr|A0A0K0K1L8|A0A0K0K1L8_HUMAN Epididymis secretory sperm binding protein Li 129m OS=Homo sapiens GN=HEL-S-129m PE=2 SV=1;>sp|Q06323|PSME1_HUMAN Proteasome activator complex subunit 1 OS=Homo sapiens GN=PSME1 PE=1 SV=1;>tr|Q6FHU3|Q6FHU3_HUMAN PSME1 protei	18	18	18	75.5	28.723	0	227.33	0.78505	1.0251	28	0.75719	0.98637	32	0.86786	1.04	31	0.69314	0.97416	29	0.98248	1.0191	31	0.92675	1.045	34	0.8743	1.0476	35	0.84464	0.95316	25	0.84315	0.98483	25	0.86601	0.98627	29	0.9446	1.0135	30	0.96871	1.0055	30	119840000000	64126000000
P27824;H0Y9Q7;Q16094;D6RB85;D6RDP7;D6RGY2;Q6ZP56;D6RFL1;D6RAU8;H0Y9H1;D6RAQ8;D6RHJ3;D6RD16	28;11;11;9;9;9;9;7;7;6;4;1;1	Calnexin	CANX	>sp|P27824|CALX_HUMAN Calnexin OS=Homo sapiens GN=CANX PE=1 SV=2	28	28	28	50.5	67.567	0	323.31	0.80629	1.0593	31	0.96227	1.2516	36	0.79956	0.98751	32	0.76901	1.0996	29	0.89956	0.9473	34	0.80675	0.90959	34	0.96385	1.1771	34	0.95177	1.0923	33	0.8883	1.0419	33	0.99078	1.147	33	0.87963	0.94154	40	0.94605	0.97968	32	119810000000	63343000000
A0A024RDY0;O00410;H0Y8C6;B4E0R6;B3KWG6;E7ETV3;E7EQT5;C9JMV5;H0Y3V4;E7EV12;C9JZD8;E7EWK4;E7EX05;Q9BVS9;C9JQT6;E7ESA1;E7ESZ1;E7ETV8;C9J875;C9JXE0;B4E340	44;44;41;38;24;11;9;8;8;7;6;6;6;5;4;4;4;4;2;1;1	Importin-5	RANBP5;IPO5	>tr|A0A024RDY0|A0A024RDY0_HUMAN RAN binding protein 5, isoform CRA_d OS=Homo sapiens GN=RANBP5 PE=4 SV=1;>sp|O00410|IPO5_HUMAN Importin-5 OS=Homo sapiens GN=IPO5 PE=1 SV=4;>tr|H0Y8C6|H0Y8C6_HUMAN Importin-5 (Fragment) OS=Homo sapiens GN=IPO5 PE=1 SV=1;>tr|	44	44	37	50	123.63	0	323.31	0.50753	0.6563	46	0.69773	0.90838	45	0.55274	0.65773	32	0.60633	0.83905	46	0.94239	0.98512	47	0.91003	1.0393	56	0.52636	0.62517	39	0.7856	0.89378	49	0.5446	0.64529	27	0.77826	0.89372	47	0.91337	0.97788	46	0.92337	0.9537	50	119630000000	67981000000
P17987;E7ERF2;E7EQR6;F5H282;F5H136;F5GZ03;F5GZI8;F5H676;F5H726;F5GYL4;F5H7Y1	31;22;19;16;9;9;7;6;5;4;3	T-complex protein 1 subunit alpha	TCP1	>sp|P17987|TCPA_HUMAN T-complex protein 1 subunit alpha OS=Homo sapiens GN=TCP1 PE=1 SV=1;>tr|E7ERF2|E7ERF2_HUMAN T-complex protein 1 subunit alpha OS=Homo sapiens GN=TCP1 PE=1 SV=1;>tr|E7EQR6|E7EQR6_HUMAN T-complex protein 1 subunit alpha OS=Homo sapiens	31	31	31	68.9	60.343	0	323.31	0.63708	0.81738	37	0.73047	0.94646	42	0.69413	0.83009	35	0.65832	0.92043	33	0.93552	0.97027	37	0.82765	0.94007	34	0.69607	0.82527	32	0.78628	0.88631	40	0.7289	0.84989	44	0.78747	0.88576	39	0.87875	0.92808	34	0.90403	0.93877	40	118310000000	65186000000
A0A024RAI1;P61158;B4DXW1;Q59FV6;B4DT29;B4DTI0;B4E1U3;F8WDR7;Q59GD5;B7Z9W3;Q9P1U1;A0A0A0MTI9;H7C4J1;Q9C0K3;F8WEW2;F8WE84;B3KM55	25;25;22;21;18;16;7;6;5;5;5;3;3;3;2;2;2	Actin-related protein 3	ACTR3	>tr|A0A024RAI1|A0A024RAI1_HUMAN ARP3 actin-related protein 3 homolog (Yeast), isoform CRA_a OS=Homo sapiens GN=ACTR3 PE=3 SV=1;>sp|P61158|ARP3_HUMAN Actin-related protein 3 OS=Homo sapiens GN=ACTR3 PE=1 SV=3;>tr|B4DXW1|B4DXW1_HUMAN Actin-related protein 3	25	25	22	74.9	47.371	0	323.31	0.7917	1.0397	26	0.83343	1.0819	34	0.8491	1.038	30	0.71735	0.99848	30	0.89406	0.92141	18	0.84595	0.96683	33	0.91499	1.1059	34	0.9007	1.0036	29	0.88789	1.0418	29	0.88507	0.99917	29	0.96385	1.0365	31	0.93315	0.96476	31	117600000000	62999000000
A0A024R325;Q96I99;Q3ZCW5;E9PDQ8;B7Z2D5;Q9Y436;H0Y852	26;26;24;22;21;10;9	Succinyl-CoA ligase [GDP-forming] subunit beta, mitochondrial	SUCLG2	>tr|A0A024R325|A0A024R325_HUMAN Succinate-CoA ligase subunit beta OS=Homo sapiens GN=SUCLG2 PE=3 SV=1;>sp|Q96I99|SUCB2_HUMAN Succinate--CoA ligase [GDP-forming] subunit beta, mitochondrial OS=Homo sapiens GN=SUCLG2 PE=1 SV=2;>tr|Q3ZCW5|Q3ZCW5_HUMAN Succina	26	26	26	69.4	46.51	0	206.2	1.1367	1.453	35	1.0504	1.3711	29	1.1088	1.3249	34	0.87659	1.2497	34	0.91432	0.95018	34	0.89904	1.0153	27	1.2886	1.56	32	1.0738	1.2089	28	1.2794	1.4717	28	1.1162	1.2876	30	0.94227	1.0062	28	1.0056	1.0464	34	117310000000	55845000000
A0A0P1J1R0;Q5W0H4;A0A0B4J2C3;P13693;J3KPG2;A0A024RDY2;E9PJF7;B4DKJ4;H0YCX0;Q9UP43;B4DLD6;Q56UQ5;Q9HAU6	10;10;10;10;9;7;7;6;3;3;3;3;1	Translationally-controlled tumor protein	TPT1	>tr|A0A0P1J1R0|A0A0P1J1R0_HUMAN Translationally-controlled tumor protein OS=Homo sapiens GN=seTCTP PE=3 SV=1;>tr|Q5W0H4|Q5W0H4_HUMAN Translationally-controlled tumor protein OS=Homo sapiens GN=TPT1 PE=1 SV=1;>tr|A0A0B4J2C3|A0A0B4J2C3_HUMAN Translationally-	10	10	5	45.3	19.595	0	74.209	0.5823	0.76463	16	0.74532	0.93564	23	0.64688	0.79154	17	0.63484	0.89614	30	0.90551	0.93458	19	0.89584	1.0338	28	0.57683	0.7106	20	0.78619	0.90661	20	0.53434	0.61761	16	0.7728	0.88864	26	0.96853	1.0442	27	0.95221	1.0023	21	117220000000	65918000000
A0A024R9D3;P62888;E5RI99;A0A0B4J213;A0A0C4DH44;E5RJH3	8;8;7;3;3;2	60S ribosomal protein L30	RPL30	>tr|A0A024R9D3|A0A024R9D3_HUMAN Ribosomal protein L30, isoform CRA_b OS=Homo sapiens GN=RPL30 PE=3 SV=1;>sp|P62888|RL30_HUMAN 60S ribosomal protein L30 OS=Homo sapiens GN=RPL30 PE=1 SV=2;>tr|E5RI99|E5RI99_HUMAN 60S ribosomal protein L30 (Fragment) OS=Homo	8	8	8	66.1	12.784	0	151.96	0.65872	0.87391	18	0.75337	0.98773	19	0.68661	0.83633	19	0.64386	0.90872	19	1.0681	1.1148	18	0.85306	0.96344	21	0.79443	0.92699	17	0.82718	0.95573	17	0.69566	0.78555	19	0.80383	0.95141	16	0.87827	0.93225	16	0.9529	0.98268	18	116680000000	64689000000
P25815	5	Protein S100-P	S100P	>sp|P25815|S100P_HUMAN Protein S100-P OS=Homo sapiens GN=S100P PE=1 SV=2	5	5	5	71.6	10.4	0	323.31	0.85676	1.1014	20	0.805	1.0509	20	0.96468	1.1683	17	0.74879	1.0609	18	0.97925	1.0293	16	0.99992	1.1397	18	0.90383	1.0892	17	0.91694	1.0383	19	0.93653	1.1453	13	0.93606	1.0643	15	1.0336	1.092	18	1.0953	1.1405	17	116320000000	59802000000
V9HW95;Q15293;Q5J7V8;E9PP27	14;14;7;3	Reticulocalbin-1	HEL-S-84;RCN1	>tr|V9HW95|V9HW95_HUMAN Epididymis secretory protein Li 84 OS=Homo sapiens GN=HEL-S-84 PE=2 SV=1;>sp|Q15293|RCN1_HUMAN Reticulocalbin-1 OS=Homo sapiens GN=RCN1 PE=1 SV=1;>tr|Q5J7V8|Q5J7V8_HUMAN Proliferation-inducing gene 20 protein OS=Homo sapiens PE=2 SV	14	14	14	45	38.89	0	285.52	0.91636	1.1941	28	1.0696	1.3896	30	0.93064	1.1117	25	0.86509	1.2195	34	0.9553	1.004	30	0.89412	1.0165	26	1.1218	1.3474	23	1.0147	1.1672	31	1.0683	1.2785	28	1.0514	1.2006	27	0.9963	1.0613	23	1.0124	1.0537	25	115740000000	57866000000
P62277;J3KMX5;E9PS50	11;7;5	40S ribosomal protein S13	RPS13	>sp|P62277|RS13_HUMAN 40S ribosomal protein S13 OS=Homo sapiens GN=RPS13 PE=1 SV=2;>tr|J3KMX5|J3KMX5_HUMAN 40S ribosomal protein S13 OS=Homo sapiens GN=RPS13 PE=1 SV=1	11	11	11	57.6	17.222	0	38.119	0.68207	0.87309	19	0.74407	0.95942	19	0.73591	0.90221	20	0.68888	0.9841	20	1.1424	1.2063	19	0.89566	1.0107	18	0.68097	0.84539	17	0.80917	0.91902	17	0.77255	0.89515	13	0.82563	0.9828	19	0.92297	0.97652	20	0.86833	0.90563	18	114620000000	61624000000
P40429;Q5QTS3;Q9BSQ6;Q53H34;M0QYS1;B4DNC8;Q8J015;Q0VGL3;Q6NVV1;M0QZU1;A0A096LPE0	16;15;14;14;14;11;8;7;4;3;3	60S ribosomal protein L13a	RPL13A;RPL13a	>sp|P40429|RL13A_HUMAN 60S ribosomal protein L13a OS=Homo sapiens GN=RPL13A PE=1 SV=2;>tr|Q5QTS3|Q5QTS3_HUMAN FWP004 OS=Homo sapiens PE=2 SV=1;>tr|Q9BSQ6|Q9BSQ6_HUMAN RPL13A protein (Fragment) OS=Homo sapiens GN=RPL13A PE=2 SV=2;>tr|Q53H34|Q53H34_HUMAN Rib	16	16	16	55.7	23.577	0	79.05	0.59363	0.79875	14	0.75267	0.99237	15	0.71382	0.87279	21	0.71799	0.99823	20	1.1672	1.2371	25	0.928	1.0429	28	0.72699	0.87435	18	0.78878	0.90387	20	0.79033	0.92579	7	0.83595	0.94619	18	0.93315	0.9955	14	0.97749	1.0176	21	114600000000	55971000000
A8K651;Q07021;I3L3Q7;I3L3B0	8;8;6;6	Complement component 1 Q subcomponent-binding protein, mitochondrial	C1QBP	>tr|A8K651|A8K651_HUMAN cDNA FLJ75700, highly similar to Homo sapiens complement component 1, q subcomponent binding protein (C1QBP), nuclear gene encoding mitochondrial protein, mRNA OS=Homo sapiens PE=2 SV=1;>sp|Q07021|C1QBP_HUMAN Complement component 1	8	8	8	53.2	31.38	0	323.31	0.95032	1.2608	12	1.0573	1.3886	11	0.96758	1.1592	13	0.86074	1.2274	14	0.93645	0.96855	14	0.87598	1.0119	9	1.0869	1.3607	8	0.99698	1.1598	9	1.1002	1.2836	7	1.0936	1.2546	12	0.90488	0.96074	15	0.96507	0.99938	12	114380000000	58272000000
V9HW71;P30040;F8VY02;F8W1G0	12;12;8;1	Endoplasmic reticulum resident protein 29	HEL-S-107;ERP29	>tr|V9HW71|V9HW71_HUMAN Endoplasmic reticulum resident protein 29 OS=Homo sapiens GN=HEL-S-107 PE=2 SV=1;>sp|P30040|ERP29_HUMAN Endoplasmic reticulum resident protein 29 OS=Homo sapiens GN=ERP29 PE=1 SV=4;>tr|F8VY02|F8VY02_HUMAN Endoplasmic reticulum resid	12	12	12	56.3	28.993	0	106.02	0.83966	1.1009	18	1.002	1.3172	20	0.88171	1.0682	18	0.80197	1.1397	22	0.92925	0.97323	16	0.81511	0.92792	16	1.0141	1.2449	18	0.93402	1.0884	20	1.0028	1.16	16	1.0186	1.2132	20	0.89644	0.95157	23	0.94781	0.97885	20	114370000000	59115000000
Q96DV6;A2A3R6;P62753;A2A3R5;A2A3R7;Q9BZU1;D3DRJ5	13;13;13;8;6;3;1	40S ribosomal protein S6	RPS6	>tr|Q96DV6|Q96DV6_HUMAN 40S ribosomal protein S6 OS=Homo sapiens GN=RPS6 PE=2 SV=1;>tr|A2A3R6|A2A3R6_HUMAN 40S ribosomal protein S6 OS=Homo sapiens GN=RPS6 PE=2 SV=1;>sp|P62753|RS6_HUMAN 40S ribosomal protein S6 OS=Homo sapiens GN=RPS6 PE=1 SV=1;>tr|A2A3R5	13	13	13	36.1	28.708	0	106.95	0.76376	0.99833	10	0.68802	0.85525	13	0.7014	0.86439	18	0.67547	0.94757	16	1.2573	1.3216	18	1.0494	1.1938	19	0.71	0.85842	11	0.81216	0.92926	14	0.78442	0.94121	12	0.81256	0.95722	13	0.89708	0.95223	12	0.91621	0.94744	17	114320000000	62147000000
F5H2F4;B7Z809;V9GY75	49;47;1		MTHFD1	>tr|F5H2F4|F5H2F4_HUMAN C-1-tetrahydrofolate synthase, cytoplasmic OS=Homo sapiens GN=MTHFD1 PE=1 SV=1;>tr|B7Z809|B7Z809_HUMAN cDNA FLJ56016, highly similar to C-1-tetrahydrofolate synthase, cytoplasmic OS=Homo sapiens PE=2 SV=1	49	49	1	53.5	110.61	0	323.31	0.63136	0.80703	42	0.67824	0.88227	35	0.70357	0.84115	43	0.61303	0.8593	46	0.91804	0.943	45	0.85281	0.97992	50	0.70442	0.83209	38	0.77327	0.84975	37	0.71325	0.83046	43	0.76611	0.85816	48	0.88416	0.94373	44	0.91426	0.95161	48	114260000000	63693000000
P07108;B8ZWD1;A0A024RAF2;A0A0A0MTI5;B8ZWD9;B8ZWD8	5;4;4;4;4;3	Acyl-CoA-binding protein	DBI	>sp|P07108|ACBP_HUMAN Acyl-CoA-binding protein OS=Homo sapiens GN=DBI PE=1 SV=2;>tr|B8ZWD1|B8ZWD1_HUMAN Acyl-CoA-binding protein OS=Homo sapiens GN=DBI PE=1 SV=1;>tr|A0A024RAF2|A0A024RAF2_HUMAN Diazepam binding inhibitor (GABA receptor modulator, acyl-Coen	5	5	5	60.9	10.044	0	198.78	0.8107	1.0739	19	0.74842	0.9622	23	0.89623	1.1084	19	0.66857	0.97273	22	0.91916	0.96302	17	0.90208	1.0455	23	0.87389	1.0516	18	0.82605	0.94734	18	0.91437	1.106	20	0.77705	0.90144	21	0.94865	1.0129	21	0.95901	1.0062	17	113700000000	59561000000
Q7Z4W8;P35268;K7ERI7;K7ELC4;K7EMH1;K7EJT5;K7EP65;K7EKS7;C9JYQ9;H0Y8C2;Q6P5R6	5;5;4;3;3;2;2;2;1;1;1	60S ribosomal protein L22	RPL22	>tr|Q7Z4W8|Q7Z4W8_HUMAN Heparin-binding protein HBp15 OS=Homo sapiens PE=2 SV=1;>sp|P35268|RL22_HUMAN 60S ribosomal protein L22 OS=Homo sapiens GN=RPL22 PE=1 SV=2;>tr|K7ERI7|K7ERI7_HUMAN 60S ribosomal protein L22 OS=Homo sapiens GN=RPL22 PE=1 SV=1;>tr|K7EL	5	5	5	57	14.818	0	137.5	0.67058	0.87195	8	0.76656	0.98668	10	0.71033	0.87071	6	0.61816	0.89754	8	1.0693	1.1247	7	0.88946	1.005	9	0.71499	0.87091	7	0.834	0.95484	8	0.6418	0.78002	6	0.82498	0.9966	4	0.89363	0.94661	8	0.90252	0.93488	6	113600000000	63908000000
P62249;M0R210;A0A087WZ27;M0R3H0;M0R1M5;Q6IPX4;M0QX76;B4DP32	13;12;10;9;8;7;5;3	40S ribosomal protein S16	RPS16	>sp|P62249|RS16_HUMAN 40S ribosomal protein S16 OS=Homo sapiens GN=RPS16 PE=1 SV=2;>tr|M0R210|M0R210_HUMAN 40S ribosomal protein S16 OS=Homo sapiens GN=RPS16 PE=1 SV=1;>tr|A0A087WZ27|A0A087WZ27_HUMAN Zinc finger protein 90 OS=Homo sapiens GN=ZNF90 PE=4 SV=	13	13	13	69.9	16.445	0	31.515	0.67226	0.88811	22	0.71042	0.91612	24	0.72878	0.87744	24	0.60731	0.87277	23	1.1364	1.2145	24	0.81235	0.91611	24	0.76561	0.95546	19	0.79479	0.90282	24	0.68961	0.80243	24	0.79823	0.94038	23	0.83301	0.88735	26	0.83802	0.86796	24	113450000000	62615000000
Q53GK6;Q53G99;Q53G76;Q1KLZ0;P60709;Q8WVW5;B4E335;B4DW52;Q6PJ43;B7ZAP6;B3KWQ3;V9HVZ7;B3KUD3;E7EVS6;G5E9R0;Q96FU6;C9JZR7;A1E282;A4UCT3;A5GZ75;C9JTX5;F1BXA6;A5A3E0;P0CG38;A0AUL6;Q562Z7;Q562X9;Q562S0;L0R5C4;P0CG39;Q562L9;Q562Y6;Q562N8;Q562N0;Q562L5;Q562Y8;Q562M5;Q562M3;B3KPP5;Q9BYX7;F8WCH0;Q9UE89;K4EQ44;K4EP00;K4ENJ5;Q562Z6;Q562P0;Q562N2;Q562L6;Q562Z4;Q562U1;Q562U2;Q562P9;Q562N6;Q562N4;G8FSY7;A0A173G…	29;29;29;29;29;28;27;24;18;18;17;14;13;12;11;11;10;10;9;9;8;8;8;7;5;5;5;5;5;5;4;4;4;4;4;4;4;4;4;4;3;3;3;3;3;3;3;3;3;2;2;2;2;2;2;2;1;1;1;1;1;1;1;1;1;1;1;1;1;1;1;1;1;1;1;1;1;1;1;1;1;1;1	Actin, cytoplasmic 1;Actin, cytoplasmic 1, N-terminally processed	PS1TP5BP1;ACTB;ACTG1	>tr|Q53GK6|Q53GK6_HUMAN Beta actin variant (Fragment) OS=Homo sapiens PE=2 SV=1;>tr|Q53G99|Q53G99_HUMAN Beta actin variant (Fragment) OS=Homo sapiens PE=2 SV=1;>tr|Q53G76|Q53G76_HUMAN Beta actin variant (Fragment) OS=Homo sapiens PE=2 SV=1;>tr|Q1KLZ0|Q1KLZ	29	1	1	87.7	41.722	0	66.756	0.81932	1.0983	4	0.86216	1.1357	7	0.86508	1.0554	5	0.76364	1.1365	4	1.0019	1.0446	5	0.9065	1.0226	4	0.88885	1.1085	5	0.92166	1.0941	6	0.9486	1.128	6	0.91158	1.1059	3	0.93465	0.99415	5	0.95758	0.99641	4	112690000000	58812000000
V9HW04;P62140;B4DJ75;B7ZB67;E7ETD8;C9JP48;B4E163;C9J9S3	18;18;16;15;10;8;8;7	Serine/threonine-protein phosphatase;Serine/threonine-protein phosphatase PP1-beta catalytic subunit	HEL-S-80p;PPP1CB	>tr|V9HW04|V9HW04_HUMAN Serine/threonine-protein phosphatase OS=Homo sapiens GN=HEL-S-80p PE=2 SV=1;>sp|P62140|PP1B_HUMAN Serine/threonine-protein phosphatase PP1-beta catalytic subunit OS=Homo sapiens GN=PPP1CB PE=1 SV=3;>tr|B4DJ75|B4DJ75_HUMAN Serine/thr	18	18	6	64.2	37.186	0	323.31	0.75587	0.97428	37	0.71734	0.91143	36	0.80392	0.9677	38	0.64303	0.9079	33	0.9573	1.0028	37	0.8395	0.96317	35	0.82326	0.98893	31	0.8836	1.0015	32	0.816	0.94983	35	0.80811	0.92594	31	0.93201	1.0093	41	0.95843	1.0052	33	112040000000	61323000000
A0A024R1T9;Q4LE36;P53396;A0A024R1Y2;Q8N9C4;K7ESG8;K7EIE7	49;49;49;48;29;5;4	ATP-citrate synthase	ACLY;ACLY variant protein	>tr|A0A024R1T9|A0A024R1T9_HUMAN ATP-citrate synthase OS=Homo sapiens GN=ACLY PE=3 SV=1;>tr|Q4LE36|Q4LE36_HUMAN ACLY variant protein (Fragment) OS=Homo sapiens GN=ACLY variant protein PE=2 SV=1;>sp|P53396|ACLY_HUMAN ATP-citrate synthase OS=Homo sapiens GN=A	49	49	49	51.2	120.84	0	323.31	0.6474	0.83069	33	0.68451	0.87798	38	0.70924	0.84666	43	0.59396	0.8365	43	0.97602	1.0165	47	0.86479	0.99491	47	0.68597	0.81856	43	0.80245	0.90104	48	0.68539	0.80397	28	0.81344	0.89907	47	0.92867	0.99379	48	0.90791	0.94507	47	111830000000	53038000000
Q53FJ5;A0A024QZQ2;P07602;C9JIZ6;Q59EN5;B4DEK5;B4DRB7;Q5BJH1;A0A0J9YXB8	17;17;17;16;16;13;13;10;5	Prosaposin;Saposin-A;Saposin-B-Val;Saposin-B;Saposin-C;Saposin-D	PSAP	>tr|Q53FJ5|Q53FJ5_HUMAN Prosaposin (Variant Gaucher disease and variant metachromatic leukodystrophy) variant (Fragment) OS=Homo sapiens PE=2 SV=1;>tr|A0A024QZQ2|A0A024QZQ2_HUMAN Prosaposin (Variant Gaucher disease and variant metachromatic leukodystrophy)	17	17	17	34.9	58.14	0	105.07	1.1959	1.5816	27	1.0817	1.4067	21	1.2585	1.5148	19	0.91798	1.3197	25	0.9428	0.99615	21	0.86518	0.98676	16	1.415	1.7096	27	1.1059	1.2439	24	1.4556	1.7346	19	1.1058	1.2784	20	0.97111	1.0357	21	1.0051	1.0401	16	111090000000	52633000000
P30050;Q59FI9;D3DS95;Q76P68	11;10;6;5	60S ribosomal protein L12	RPL12;hCG_21173	>sp|P30050|RL12_HUMAN 60S ribosomal protein L12 OS=Homo sapiens GN=RPL12 PE=1 SV=1;>tr|Q59FI9|Q59FI9_HUMAN Ribosomal protein L12 variant (Fragment) OS=Homo sapiens PE=2 SV=1;>tr|D3DS95|D3DS95_HUMAN HCG21173, isoform CRA_a OS=Homo sapiens GN=hCG_21173 PE=4	11	11	11	67.9	17.818	0	153.27	0.66144	0.88148	14	0.703	0.88952	15	0.70909	0.84033	17	0.62477	0.8709	17	1.0145	1.0635	22	0.8581	0.96531	21	0.71147	0.88313	15	0.83326	0.96457	15	0.78426	0.91916	16	0.80683	0.94893	17	0.90113	0.95281	13	0.92836	0.96458	16	110180000000	60719000000
P41091;Q2VIR3;F8W810;H7BZU1	21;17;13;7	Eukaryotic translation initiation factor 2 subunit 3;Putative eukaryotic translation initiation factor 2 subunit 3-like protein	EIF2S3;EIF2S3L	>sp|P41091|IF2G_HUMAN Eukaryotic translation initiation factor 2 subunit 3 OS=Homo sapiens GN=EIF2S3 PE=1 SV=3;>sp|Q2VIR3|IF2GL_HUMAN Putative eukaryotic translation initiation factor 2 subunit 3-like protein OS=Homo sapiens GN=EIF2S3L PE=5 SV=2;>tr|F8W810	21	21	21	51.1	51.109	0	313.22	0.65115	0.85512	33	0.67895	0.87266	35	0.70355	0.85717	37	0.60169	0.85757	35	0.90901	0.93888	39	0.82729	0.94173	37	0.71406	0.86612	41	0.79547	0.90604	38	0.74476	0.88547	32	0.77427	0.89542	41	0.88877	0.94759	42	0.88496	0.92496	42	109200000000	60273000000
P12268;H0Y4R1;B7Z1G4;Q6QE17;E7ETK5;Q6RUP9;Q6RUP8	28;26;15;12;11;3;1	Inosine-5-monophosphate dehydrogenase 2	IMPDH2	>sp|P12268|IMDH2_HUMAN Inosine-5-monophosphate dehydrogenase 2 OS=Homo sapiens GN=IMPDH2 PE=1 SV=2;>tr|H0Y4R1|H0Y4R1_HUMAN Inosine-5-monophosphate dehydrogenase 2 (Fragment) OS=Homo sapiens GN=IMPDH2 PE=1 SV=1;>tr|B7Z1G4|B7Z1G4_HUMAN cDNA FLJ61601, highl	28	28	26	67.3	55.804	0	323.31	0.45019	0.57561	35	0.72493	0.9491	48	0.48284	0.57987	33	0.5998	0.84995	45	0.89321	0.91973	54	0.84083	0.96151	48	0.55033	0.64115	38	0.78331	0.88927	44	0.54798	0.65355	37	0.79854	0.89666	50	0.9438	1.0111	44	0.91627	0.95616	44	109190000000	61873000000
P22695;H3BRG4;H3BSJ9;H3BP04;H3BUE4;H3BUI9;A0A087WVZ4	18;17;16;10;6;6;4	Cytochrome b-c1 complex subunit 2, mitochondrial	UQCRC2	>sp|P22695|QCR2_HUMAN Cytochrome b-c1 complex subunit 2, mitochondrial OS=Homo sapiens GN=UQCRC2 PE=1 SV=3;>tr|H3BRG4|H3BRG4_HUMAN Cytochrome b-c1 complex subunit 2, mitochondrial OS=Homo sapiens GN=UQCRC2 PE=1 SV=1;>tr|H3BSJ9|H3BSJ9_HUMAN Cytochrome b-c1	18	18	18	58.5	48.442	0	323.31	1.1113	1.4303	30	1.0519	1.363	37	1.0866	1.3052	29	0.85075	1.1867	32	1.071	1.1283	26	0.85397	0.97509	31	1.2114	1.4697	33	1.0305	1.1627	38	1.1556	1.3617	23	1.0916	1.2515	39	0.99872	1.0593	35	0.9805	1.0104	29	108110000000	54076000000
P62263;E5RH77;H0YB22;A4D1M5	8;4;3;1	40S ribosomal protein S14	RPS14	>sp|P62263|RS14_HUMAN 40S ribosomal protein S14 OS=Homo sapiens GN=RPS14 PE=1 SV=3;>tr|E5RH77|E5RH77_HUMAN 40S ribosomal protein S14 OS=Homo sapiens GN=RPS14 PE=1 SV=1	8	8	8	65.6	16.273	0	192.39	0.60062	0.80516	20	0.71494	0.93127	16	0.65492	0.80862	20	0.64943	0.92628	15	1.1345	1.2226	18	0.8732	0.98131	13	0.71572	0.88681	14	0.83175	0.94373	18	0.64848	0.77249	19	0.7904	0.94929	16	0.91881	0.97281	16	0.90803	0.9411	19	107630000000	59889000000
J3QR09;J3KTE4;Q53G49;P84098;Q8IWR8;J3QL15	11;11;11;11;10;5	Ribosomal protein L19;60S ribosomal protein L19	RPL19	>tr|J3QR09|J3QR09_HUMAN Ribosomal protein L19 OS=Homo sapiens GN=RPL19 PE=1 SV=1;>tr|J3KTE4|J3KTE4_HUMAN Ribosomal protein L19 OS=Homo sapiens GN=RPL19 PE=1 SV=1;>tr|Q53G49|Q53G49_HUMAN Ribosomal protein L19 (Fragment) OS=Homo sapiens PE=2 SV=1;>sp|P84098|	11	11	11	39.9	23.134	0	70.603	0.66037	0.85318	15	0.76253	0.99376	15	0.7004	0.84769	22	0.64801	0.91464	17	1.4604	1.509	21	0.97416	1.106	15	0.76341	0.93316	11	0.86754	0.9709	12	0.7479	0.91302	9	0.8189	0.98523	13	0.98136	1.06	12	0.97897	1.0098	16	107620000000	58475000000
Q8NCF7;A0A024RBE8;Q53HC3;B2RE88;A0A024RBH9;Q00325;F8VVM2;F8VWQ0;F8VZL5;F8VWR4	13;13;12;12;12;12;11;5;4;4	Phosphate carrier protein, mitochondrial	SLC25A3	>tr|Q8NCF7|Q8NCF7_HUMAN cDNA FLJ90278 fis, clone NT2RP1000325, highly similar to Phosphate carrier protein, mitochondrialprecursor OS=Homo sapiens PE=2 SV=1;>tr|A0A024RBE8|A0A024RBE8_HUMAN Solute carrier family 25 (Mitochondrial carrier phosphate carrier),	13	13	13	50.4	39.932	0	188.14	1.0369	1.3472	16	0.9406	1.2205	19	1.0212	1.23	20	0.75257	1.081	21	1.0149	1.064	21	0.85818	0.97721	19	1.2205	1.4815	25	1.0202	1.164	19	1.1211	1.3236	14	1.059	1.1953	19	0.94884	1.0063	17	0.90867	0.93746	22	107330000000	54743000000
O43143;B4E0S6	39;37	Putative pre-mRNA-splicing factor ATP-dependent RNA helicase DHX15	DHX15	>sp|O43143|DHX15_HUMAN Pre-mRNA-splicing factor ATP-dependent RNA helicase DHX15 OS=Homo sapiens GN=DHX15 PE=1 SV=2;>tr|B4E0S6|B4E0S6_HUMAN cDNA FLJ55635, highly similar to pre-mRNA-splicing factorATP-dependent RNA helicase DHX15 (EC 3.6.1.-) OS=Homo sapie	39	39	38	56.7	90.932	0	283.21	0.82806	1.0792	41	0.76262	0.99282	39	0.9293	1.1265	40	0.72213	1.0121	41	1.0368	1.0925	38	0.80849	0.93229	38	0.87376	1.027	41	0.90711	1.0264	47	0.89312	1.0565	37	0.89868	1.0256	43	0.89699	0.95135	38	0.92981	0.98051	38	106720000000	55779000000
A0A0D9SFB3;A0A0D9SG12;B5BTY4;Q59GX6;A0A0D9SF53;O00571;A0A024R9A4;O15523;B4DLU5;Q5S4N1;B4E010;B4E132;A0A0J9YVQ7;C9J081;B4E3C4;C9J8G5;A0A087WVZ1;A0A0J9YYH6;B4DLA0;A0A087WX09;D6RCM4;Q9NQI0;H0Y960	37;37;37;37;37;37;28;28;25;24;19;17;8;8;7;6;5;4;3;2;2;2;1	ATP-dependent RNA helicase DDX3X;ATP-dependent RNA helicase DDX3Y	DDX3X;DDX3Y	>tr|A0A0D9SFB3|A0A0D9SFB3_HUMAN ATP-dependent RNA helicase DDX3X OS=Homo sapiens GN=DDX3X PE=1 SV=1;>tr|A0A0D9SG12|A0A0D9SG12_HUMAN ATP-dependent RNA helicase DDX3X OS=Homo sapiens GN=DDX3X PE=1 SV=1;>tr|B5BTY4|B5BTY4_HUMAN ATP-dependent RNA helicase DDX3X	37	37	36	60	70.839	0	323.31	0.62969	0.81537	41	0.75494	0.97063	43	0.68685	0.82124	49	0.67323	0.93158	36	0.97256	1.0119	57	0.87315	1.0029	60	0.70379	0.83116	39	0.81151	0.90622	36	0.68743	0.80296	37	0.81769	0.92817	40	0.98629	1.0479	41	0.93535	0.9722	42	106690000000	57194000000
M0R117;B4DM74;Q02543;M0R3D6;M0R1A7;B2R4C0;Q53HD3;B4DM94;B4DUV3;Q32XH3;M0R0P7;Q76N54	12;12;12;11;11;11;10;9;9;8;8;3	60S ribosomal protein L18a	RPL18A	>tr|M0R117|M0R117_HUMAN 60S ribosomal protein L18a OS=Homo sapiens GN=RPL18A PE=1 SV=1;>tr|B4DM74|B4DM74_HUMAN 60S ribosomal protein L18a OS=Homo sapiens PE=2 SV=1;>sp|Q02543|RL18A_HUMAN 60S ribosomal protein L18a OS=Homo sapiens GN=RPL18A PE=1 SV=2;>tr|M0	12	12	12	59.7	18.079	0	39.209	0.71378	0.92537	21	0.78515	1.0253	23	0.75688	0.90698	25	0.68873	0.97267	24	1.2293	1.282	26	0.88873	1.0123	26	0.77527	0.94737	20	0.85012	0.9591	20	0.74119	0.88739	17	0.86197	1.0004	21	0.8208	0.86618	13	0.9297	0.97372	25	105200000000	55634000000
Q53GL6;Q5QPL9;A8K4T9;Q9UKM9;Q5QPM1;Q5QPM0;B4DSJ1;Q5QPM2	18;17;17;17;12;11;8;7	RNA-binding protein Raly	RALY	>tr|Q53GL6|Q53GL6_HUMAN RNA binding protein (Autoantigenic, hnRNP-associated with lethal yellow) long isoform variant (Fragment) OS=Homo sapiens GN=RALY PE=1 SV=1;>tr|Q5QPL9|Q5QPL9_HUMAN RNA-binding protein Raly (Fragment) OS=Homo sapiens GN=RALY PE=1 SV=1	18	18	18	62.2	32.55	0	145.09	1.0073	1.3318	25	0.88205	1.1379	24	1.1351	1.3751	26	0.8675	1.2149	27	1.0373	1.0739	28	0.87066	0.98111	24	1.0375	1.2456	21	1.0782	1.2241	21	1.0418	1.1188	20	1.103	1.2873	24	0.99488	1.0543	19	1.0036	1.0426	25	104460000000	50682000000
Q59EK6;A0A140VJY2;Q12931;K0A7K7;Q53G55;Q9BV61;Q53FS6;Q5CAQ4;I3L0K7;Q8N9Z3;I3L239;I3L253;I3L2D5	35;34;34;33;33;32;31;30;29;28;15;2;1	Heat shock protein 75 kDa, mitochondrial	TRAP1	>tr|Q59EK6|Q59EK6_HUMAN TNF receptor-associated protein 1 variant (Fragment) OS=Homo sapiens PE=3 SV=1;>tr|A0A140VJY2|A0A140VJY2_HUMAN Testicular tissue protein Li 209 OS=Homo sapiens PE=2 SV=1;>sp|Q12931|TRAP1_HUMAN Heat shock protein 75 kDa, mitochondria	35	35	35	51.5	79.992	0	323.31	0.81955	1.0733	39	1.0163	1.308	43	0.82872	1.0024	38	0.81119	1.1383	55	0.95672	1.0077	40	0.84844	0.97901	45	0.96683	1.1386	41	0.99411	1.1143	44	0.95554	1.1296	31	1.0702	1.2083	52	0.90307	0.95844	34	0.93862	0.97809	39	103520000000	53828000000
A0A024QZ30;P31040;D6RFM5;B3KT34;Q0QF12;A0A087X1I3;B4DYN5;B3KYA5;H0Y8X1;B4DNB2;B7Z668;B7Z6J5	25;25;23;20;20;19;19;11;6;2;1;1	Succinate dehydrogenase [ubiquinone] flavoprotein subunit, mitochondrial	SDHA	>tr|A0A024QZ30|A0A024QZ30_HUMAN Succinate dehydrogenase [ubiquinone] flavoprotein subunit, mitochondrial OS=Homo sapiens GN=SDHA PE=3 SV=1;>sp|P31040|SDHA_HUMAN Succinate dehydrogenase [ubiquinone] flavoprotein subunit, mitochondrial OS=Homo sapiens GN=SDH	25	25	25	48.8	72.691	0	323.31	1.0365	1.3533	27	1.0537	1.3542	33	0.98674	1.1618	36	0.87797	1.2414	36	0.98884	1.0185	27	0.89218	1.0192	41	1.1543	1.3623	37	1.07	1.1868	42	1.0328	1.2177	23	1.1066	1.2372	37	0.98155	1.0427	37	0.97509	1.0125	30	101850000000	53059000000
B4DDF7;A8K7B7;P30153;B4DQY1;A8K3H8;B4DE69;Q8NB89;B3KQV6;C9J9C1;B4E1Q0;E9PH38;E9PPI5;E9PHZ6;M0QXG4;M0R0K6;E9PNM7	30;30;30;29;29;27;23;22;14;9;8;2;2;1;1;1	Serine/threonine-protein phosphatase 2A 65 kDa regulatory subunit A alpha isoform	PPP2R1A	>tr|B4DDF7|B4DDF7_HUMAN cDNA FLJ53296, highly similar to Serine/threonine-protein phosphatase 2A 65 kDa regulatory subunit A alpha isoform OS=Homo sapiens PE=2 SV=1;>tr|A8K7B7|A8K7B7_HUMAN Protein phosphatase 2 (Formerly 2A), regulatory subunit A (PR 65),	30	30	23	63.6	64.181	0	323.31	0.67805	0.87383	39	0.7228	0.92197	40	0.78398	0.92529	43	0.6787	0.93351	34	0.92035	0.96052	32	0.88168	1.0106	32	0.80064	0.95878	34	0.80981	0.91587	33	0.81184	0.94038	35	0.82658	0.93937	35	0.91034	0.97999	34	0.95671	1.003	31	101830000000	55607000000
P15559;B4DLR8;Q53G81;Q3B792;H3BNV2;H3BRK3;B4DQP5	15;14;14;13;12;11;5	NAD(P)H dehydrogenase [quinone] 1	NQO1	>sp|P15559|NQO1_HUMAN NAD(P)H dehydrogenase [quinone] 1 OS=Homo sapiens GN=NQO1 PE=1 SV=1;>tr|B4DLR8|B4DLR8_HUMAN NAD(P)H dehydrogenase [quinone] 1 OS=Homo sapiens GN=NQO1 PE=1 SV=1;>tr|Q53G81|Q53G81_HUMAN NAD(P)H menadione oxidoreductase 1, dioxin-inducib	15	15	15	45.6	30.867	0	173.07	0.77505	1.0206	23	0.66287	0.8703	22	0.83159	1.0172	25	0.59288	0.84745	24	0.89719	0.93176	21	0.80337	0.90801	28	0.87279	1.0759	23	0.77268	0.87578	28	0.83952	0.98317	23	0.758	0.8981	25	0.89379	0.96774	25	0.94302	0.97417	28	101270000000	54187000000
B4DDX2;Q07666;B2R7B5;B4E043;Q5VWX1;B3KTS3;O75525;E5RG12;H0YAQ1;H0YAQ3;E5RJZ9	13;13;12;11;4;3;2;1;1;1;1	KH domain-containing, RNA-binding, signal transduction-associated protein 1	KHDRBS1	>tr|B4DDX2|B4DDX2_HUMAN cDNA FLJ54590, highly similar to KH domain-containing, RNA-binding, signaltransduction-associated protein 1 OS=Homo sapiens PE=2 SV=1;>sp|Q07666|KHDR1_HUMAN KH domain-containing, RNA-binding, signal transduction-associated protein 1	13	13	12	28.1	46.459	0	186.03	0.95058	1.243	21	0.83742	1.0799	16	1.0127	1.241	25	0.81951	1.1526	21	1.087	1.1411	23	0.90796	1.0197	19	0.94358	1.1647	20	1.0512	1.2151	27	0.88335	1.0375	15	1.0688	1.2089	20	0.91377	0.99128	18	1.0303	1.0592	20	100890000000	51472000000
B2R7T8;B1AK87;B1AK88;B4DWA6;P47756;B1AK85;Q7L4N0	19;18;18;17;17;13;7	F-actin-capping protein subunit beta	CAPZB	>tr|B2R7T8|B2R7T8_HUMAN cDNA, FLJ93598, highly similar to Homo sapiens capping protein (actin filament) muscle Z-line, beta (CAPZB), mRNA OS=Homo sapiens PE=2 SV=1;>tr|B1AK87|B1AK87_HUMAN Capping protein (Actin filament) muscle Z-line, beta, isoform CRA_a	19	19	19	72.1	30.656	0	308.06	0.76483	1.0154	20	0.80742	1.0444	26	0.824	0.99381	18	0.72697	1.0356	25	0.93805	0.97952	24	0.87782	0.99264	32	0.84771	1.0472	21	0.91204	1.0311	22	0.86796	1.0317	20	0.8704	1.0228	21	0.92862	0.98584	23	0.95004	0.98105	24	100820000000	52222000000
A0A024R3T8;P09874;B2R5W3;B4E0E1;Q05D33;Q6PJL0;Q5VX84;Q5VX85;Q96P95	46;46;45;44;12;12;5;5;2	Poly [ADP-ribose] polymerase 1	PARP1	>tr|A0A024R3T8|A0A024R3T8_HUMAN Poly [ADP-ribose] polymerase OS=Homo sapiens GN=PARP1 PE=4 SV=1;>sp|P09874|PARP1_HUMAN Poly [ADP-ribose] polymerase 1 OS=Homo sapiens GN=PARP1 PE=1 SV=4;>tr|B2R5W3|B2R5W3_HUMAN Poly [ADP-ribose] polymerase OS=Homo sapiens PE	46	46	46	53	113.08	0	289.29	0.87678	1.1439	46	0.68786	0.87802	41	0.97259	1.1696	54	0.67384	0.93691	44	1.2661	1.2942	64	0.81708	0.92931	44	0.84528	1.006	51	0.93425	1.0597	45	0.95734	1.1148	42	0.94114	1.0746	46	0.78779	0.83368	48	0.91721	0.95731	51	100630000000	51389000000
Q5VVD0;P62913;Q5VVC8;Q08ES8;Q5VVC9	9;9;8;8;6	60S ribosomal protein L11	RPL11	>tr|Q5VVD0|Q5VVD0_HUMAN Ribosomal protein L11, isoform CRA_b OS=Homo sapiens GN=RPL11 PE=2 SV=1;>sp|P62913|RL11_HUMAN 60S ribosomal protein L11 OS=Homo sapiens GN=RPL11 PE=1 SV=2;>tr|Q5VVC8|Q5VVC8_HUMAN 60S ribosomal protein L11 (Fragment) OS=Homo sapiens	9	9	9	53.4	20.252	0	43.614	0.63172	0.84805	10	0.69227	0.9086	12	0.66685	0.81496	10	0.60922	0.8908	7	1.0193	1.1	19	0.89777	1.0278	12	0.73302	0.86545	9	0.76563	0.88004	8	0.72604	0.8506	5	0.81194	0.95574	11	0.88303	0.94362	8	0.92119	0.95073	7	99814000000	55669000000
A0A087WXM6;J3QQT2;J3KRX5;A0A024R261;A0A0A6YYL6;P18621;J3QLC8;A0A0A0MRF8;J3KRB3;A0A087WWH0;J3QS96;A0A087WY81;J3KSJ0;A4D1R6;A4D1R5	13;13;13;13;13;13;11;11;10;10;10;8;2;1;1	60S ribosomal protein L17	RPL17;hCG_24487	>tr|A0A087WXM6|A0A087WXM6_HUMAN 60S ribosomal protein L17 (Fragment) OS=Homo sapiens GN=RPL17 PE=3 SV=1;>tr|J3QQT2|J3QQT2_HUMAN 60S ribosomal protein L17 (Fragment) OS=Homo sapiens GN=RPL17 PE=3 SV=1;>tr|J3KRX5|J3KRX5_HUMAN 60S ribosomal protein L17 (Fragm	13	13	13	62.1	19.586	0	98.296	0.63526	0.8209	21	0.78409	1.0148	18	0.71648	0.86239	17	0.69931	0.98659	22	1.2641	1.3324	32	0.90216	1.0298	27	0.67019	0.79434	20	0.88411	1.0015	27	0.67053	0.7975	16	0.86135	0.98591	21	0.96022	1.0226	22	1.008	1.0532	20	99283000000	51735000000
P20700;E9PBF6;A0A0D9SFE5;Q6DC98;B4DZT3;A0A0D9SFY5	40;32;27;27;21;11	Lamin-B1	LMNB1	>sp|P20700|LMNB1_HUMAN Lamin-B1 OS=Homo sapiens GN=LMNB1 PE=1 SV=2;>tr|E9PBF6|E9PBF6_HUMAN Lamin-B1 OS=Homo sapiens GN=LMNB1 PE=1 SV=1;>tr|A0A0D9SFE5|A0A0D9SFE5_HUMAN Lamin B1, isoform CRA_a OS=Homo sapiens GN=LMNB1 PE=1 SV=1;>tr|Q6DC98|Q6DC98_HUMAN LMNB1	40	39	36	61.8	66.408	0	323.31	1.0302	1.314	27	1.0499	1.3369	48	1.1025	1.302	32	0.97459	1.358	44	0.9999	1.0292	43	0.86241	0.98524	48	1.0916	1.2998	33	1.1309	1.2578	44	1.0612	1.2738	36	1.142	1.2817	42	1.0578	1.1402	36	1.0814	1.1233	36	98923000000	48279000000
A8K8U1;Q86VP6;A0A0C4DGH5;B3KMG3;H0YH27;B3KM30;F5H6I6;O75155;F8WBB8	53;53;36;28;12;6;2;2;1	Cullin-associated NEDD8-dissociated protein 1	CAND1	>tr|A8K8U1|A8K8U1_HUMAN cDNA FLJ77762, highly similar to Homo sapiens cullin-associated and neddylation-dissociated 1 (CAND1), mRNA OS=Homo sapiens PE=2 SV=1;>sp|Q86VP6|CAND1_HUMAN Cullin-associated NEDD8-dissociated protein 1 OS=Homo sapiens GN=CAND1 PE=1	53	53	53	52.7	136.32	0	323.31	0.74509	0.97626	41	0.68895	0.8845	51	0.81493	0.98466	55	0.63379	0.88755	49	0.92558	0.96258	56	0.85871	0.97333	55	0.83054	0.99934	47	0.83446	0.92728	53	0.79979	0.9363	34	0.79891	0.89285	50	0.94427	1.0114	55	0.92888	0.9656	44	98591000000	53363000000
Q99623;J3KPX7;F5GY37;B4DW05;F5GWA7;F5H3X6;F5H0C5;F5H2D2;Q9BXV3;U3KPZ5	21;20;18;14;14;12;6;5;4;2	Prohibitin-2	PHB2	>sp|Q99623|PHB2_HUMAN Prohibitin-2 OS=Homo sapiens GN=PHB2 PE=1 SV=2;>tr|J3KPX7|J3KPX7_HUMAN Prohibitin-2 OS=Homo sapiens GN=PHB2 PE=1 SV=2;>tr|F5GY37|F5GY37_HUMAN Prohibitin-2 OS=Homo sapiens GN=PHB2 PE=1 SV=1;>tr|B4DW05|B4DW05_HUMAN cDNA FLJ60175, highly	21	21	21	77.6	33.296	0	287.95	1.0851	1.379	27	0.98034	1.2751	30	1.0332	1.2664	23	0.8046	1.1433	24	0.96932	1.0265	37	0.79868	0.94416	27	1.2583	1.4835	25	1.0095	1.144	25	1.2064	1.4295	22	1.0724	1.2215	22	0.87803	0.94976	29	0.87029	0.92295	28	97808000000	51106000000
B5MCA4;P16422;C9JKY3	12;12;5	Epithelial cell adhesion molecule	EPCAM	>tr|B5MCA4|B5MCA4_HUMAN Epithelial cell adhesion molecule OS=Homo sapiens GN=EPCAM PE=1 SV=1;>sp|P16422|EPCAM_HUMAN Epithelial cell adhesion molecule OS=Homo sapiens GN=EPCAM PE=1 SV=2	12	12	12	40.6	37.893	0	258.58	0.82419	1.06	25	1.0573	1.3946	31	0.90994	1.1062	27	0.85846	1.2394	25	0.95222	1.0035	24	0.85727	0.97167	22	0.9307	1.1033	27	1.0253	1.2011	21	0.91556	1.078	18	1.0883	1.2453	26	0.91689	0.97925	28	0.96766	1.0243	29	97652000000	49523000000
P07384;A0A024R5A3;A0A024R580;B2RDI5;B4DWH5;E9PRM1;B4DS85;E9PJJ3;E9PLC9;E9PMC6;E9PJA6;E9PSA6;E9PQB3;E9PLX0;E9PIA9;E9PL37	40;39;39;37;30;11;11;10;10;10;10;10;10;9;5;5	Calpain-1 catalytic subunit	CAPN1	>sp|P07384|CAN1_HUMAN Calpain-1 catalytic subunit OS=Homo sapiens GN=CAPN1 PE=1 SV=1;>tr|A0A024R5A3|A0A024R5A3_HUMAN Calpain 1, (Mu/I) large subunit, isoform CRA_b OS=Homo sapiens GN=CAPN1 PE=3 SV=1;>tr|A0A024R580|A0A024R580_HUMAN Calpain 1, (Mu/I) large s	40	40	40	58.4	81.889	0	323.31	0.76793	0.98371	46	0.66582	0.85661	40	0.81347	0.97579	38	0.58955	0.82702	35	0.93588	0.98182	49	0.85096	0.97608	43	0.86663	1.033	46	0.78771	0.88789	46	0.8361	0.98158	33	0.77036	0.88137	43	0.90584	0.97158	48	0.92426	0.96402	49	97560000000	53815000000
Q8NC51;D3DQ70	23;20	Plasminogen activator inhibitor 1 RNA-binding protein	SERBP1	>sp|Q8NC51|PAIRB_HUMAN Plasminogen activator inhibitor 1 RNA-binding protein OS=Homo sapiens GN=SERBP1 PE=1 SV=2;>tr|D3DQ70|D3DQ70_HUMAN SERPINE1 mRNA binding protein 1, isoform CRA_d OS=Homo sapiens GN=SERBP1 PE=4 SV=1	23	23	2	62.7	44.965	0	323.31	0.57396	0.76063	23	0.70867	0.93457	30	0.67438	0.80252	23	0.60316	0.81924	27	1.0115	1.049	33	0.88683	1.0229	33	0.6572	0.80673	23	0.78633	0.91079	26	0.6654	0.78808	18	0.81635	0.94607	30	0.91154	0.96444	34	0.91741	0.95523	30	96957000000	55448000000
CON__P35900;P35900;CON__Q61782;Q13092	29;29;3;3	Keratin, type I cytoskeletal 20	KRT20	>P35900 SWISS-PROT:P35900 Tax_Id=9606 Gene_Symbol=KRT20 Keratin, type I cytoskeletal 20;>sp|P35900|K1C20_HUMAN Keratin, type I cytoskeletal 20 OS=Homo sapiens GN=KRT20 PE=1 SV=1	29	28	23	71.2	48.486	0	323.31	0.86931	1.1274	34	0.74895	0.986	29	0.99977	1.2032	32	0.77637	1.0948	34	0.86307	0.90296	20	0.76756	0.89061	23	0.82395	1.0108	27	0.96755	1.0994	35	0.87938	1.0194	25	0.93184	1.0544	30	0.90065	0.97862	31	0.93626	0.97532	38	96819000000	51600000000
Q14247;Q53HG7;A0A024R5M3;Q76MU0;B3KRK4;B4E358;H0YCD9;H0YEV2;A0A0B6XJY7	31;30;29;21;8;7;5;4;1	Src substrate cortactin	CTTN;EMS1	>sp|Q14247|SRC8_HUMAN Src substrate cortactin OS=Homo sapiens GN=CTTN PE=1 SV=2;>tr|Q53HG7|Q53HG7_HUMAN Cortactin isoform a variant (Fragment) OS=Homo sapiens PE=2 SV=1;>tr|A0A024R5M3|A0A024R5M3_HUMAN Cortactin, isoform CRA_c OS=Homo sapiens GN=CTTN PE=4 S	31	31	31	57.3	61.585	0	323.31	0.68228	0.88185	34	0.82052	1.0519	37	0.76071	0.90395	27	0.72485	1.0175	35	0.91346	0.97441	35	0.90462	1.0286	40	0.76979	0.9314	29	0.89841	1.0289	33	0.76371	0.89193	30	0.91442	1.0455	44	0.99847	1.0705	35	0.98334	1.0263	38	96434000000	50842000000
D3YTB1;A0A024R2G7;F8W727;P62910;D3YTI8;D3DNC2;A0A090N8E7	11;11;11;11;2;1;1	60S ribosomal protein L32	RPL32	>tr|D3YTB1|D3YTB1_HUMAN 60S ribosomal protein L32 (Fragment) OS=Homo sapiens GN=RPL32 PE=1 SV=1;>tr|A0A024R2G7|A0A024R2G7_HUMAN Ribosomal protein L32, isoform CRA_a OS=Homo sapiens GN=RPL32 PE=4 SV=1;>tr|F8W727|F8W727_HUMAN 60S ribosomal protein L32 OS=Hom	11	11	11	63.2	15.616	0	70.575	0.68504	0.90013	19	0.77651	1.0052	13	0.76014	0.91666	15	0.68851	0.96163	14	1.0753	1.1334	14	0.90349	1.0384	12	0.68857	0.81113	20	0.85582	0.99211	14	0.77382	0.89778	22	0.8746	1.0027	17	0.89404	0.95039	13	0.95508	0.99063	16	96267000000	48019000000
B4DJV2;A0A024RB75;O75390;B3KTN4;A0A0C4DGI3;H0YH82;H0YIC4;F8VPF9;F8VPA1;F8W1S4;Q0QEL2;B7Z1E1;F8VRP1;F8VX68;F8W4S1;F8VRI6;F8VTT8;F8VZK9;F8VX07;F8VR34;F8W642;F8VWQ5;F8VU34;F8W0J2	18;18;18;17;16;8;7;7;7;7;7;7;6;6;6;5;5;4;4;4;3;3;2;1	Citrate synthase;Citrate synthase, mitochondrial	CS	>tr|B4DJV2|B4DJV2_HUMAN Citrate synthase OS=Homo sapiens GN=CS PE=1 SV=1;>tr|A0A024RB75|A0A024RB75_HUMAN Citrate synthase OS=Homo sapiens GN=CS PE=3 SV=1;>sp|O75390|CISY_HUMAN Citrate synthase, mitochondrial OS=Homo sapiens GN=CS PE=1 SV=2;>tr|B3KTN4|B3KTN	18	18	17	44.4	50.431	0	293.24	0.99622	1.2993	29	1.0116	1.3066	21	0.99653	1.1907	30	0.81049	1.159	21	1.0436	1.0685	21	0.8619	1.0018	21	1.1731	1.4434	24	1.0259	1.1863	22	1.1425	1.3581	26	1.08	1.2437	25	0.89444	0.97509	21	0.94366	0.9841	26	95861000000	46338000000
A3RJH1;Q92499;F1T0B3;A0A087X2G1;B4DP70	36;36;34;34;28	ATP-dependent RNA helicase DDX1	DDX1	>tr|A3RJH1|A3RJH1_HUMAN ATP-dependent RNA helicase DDX1 OS=Homo sapiens GN=DDX1 PE=2 SV=1;>sp|Q92499|DDX1_HUMAN ATP-dependent RNA helicase DDX1 OS=Homo sapiens GN=DDX1 PE=1 SV=2;>tr|F1T0B3|F1T0B3_HUMAN ATP-dependent RNA helicase DDX1 OS=Homo sapiens GN=DDX	36	36	36	58.2	82.431	0	323.31	0.71742	0.92085	36	0.74467	0.95305	43	0.79817	0.95081	41	0.67848	0.94643	45	0.93391	0.97417	54	0.88254	1.0042	47	0.80387	0.94971	38	0.84582	0.95103	40	0.76838	0.88979	34	0.83291	0.95199	48	0.97676	1.0372	44	0.98873	1.0235	47	95800000000	51122000000
A0A024RB32;Q15185;A0A087WYT3;B3KUY2	9;9;8;8	Prostaglandin E synthase 3	PTGES3	>tr|A0A024RB32|A0A024RB32_HUMAN Prostaglandin E synthase 3 (Cytosolic), isoform CRA_a OS=Homo sapiens GN=PTGES3 PE=4 SV=1;>sp|Q15185|TEBP_HUMAN Prostaglandin E synthase 3 OS=Homo sapiens GN=PTGES3 PE=1 SV=1;>tr|A0A087WYT3|A0A087WYT3_HUMAN Prostaglandin E s	9	9	4	46.2	18.697	0	135.26	0.66965	0.88919	20	0.80079	1.0409	17	0.72741	0.87261	21	0.68681	0.95669	15	0.91966	0.96265	22	0.91702	1.0289	17	0.72584	0.88022	16	0.86276	0.99146	19	0.76485	0.90129	12	0.83639	0.99837	18	0.95713	1.0172	17	1.0083	1.0436	20	95734000000	51486000000
P20674;H3BNX8;H3BRM5;H3BV69;Q71UP1;H3BRI0	8;6;5;5;2;2	Cytochrome c oxidase subunit 5A, mitochondrial	COX5A	>sp|P20674|COX5A_HUMAN Cytochrome c oxidase subunit 5A, mitochondrial OS=Homo sapiens GN=COX5A PE=1 SV=2;>tr|H3BNX8|H3BNX8_HUMAN Cytochrome c oxidase subunit 5A, mitochondrial OS=Homo sapiens GN=COX5A PE=1 SV=1;>tr|H3BRM5|H3BRM5_HUMAN Cytochrome c oxidase	8	8	8	52.7	16.762	0	139.08	1.0355	1.4193	17	1.0645	1.2662	18	0.97408	1.1462	20	0.86266	1.1761	16	0.97837	1.0683	14	0.83813	0.95259	16	1.126	1.3492	12	1.0093	1.1657	20	1.1216	1.3356	13	1.1042	1.2845	19	0.93647	1.0302	18	0.9819	1.0476	17	95656000000	48004000000
Q92945;A0A087WTP3;M0R0I5;M0QYH3;M0QXW7;M0R3J3;M0R0C6;M0R251;M0QYG1;M0R263	28;27;16;9;5;5;3;2;2;2	Far upstream element-binding protein 2	KHSRP	>sp|Q92945|FUBP2_HUMAN Far upstream element-binding protein 2 OS=Homo sapiens GN=KHSRP PE=1 SV=4;>tr|A0A087WTP3|A0A087WTP3_HUMAN Far upstream element-binding protein 2 OS=Homo sapiens GN=KHSRP PE=1 SV=1;>tr|M0R0I5|M0R0I5_HUMAN Far upstream element-binding	28	28	10	48.8	73.114	0	323.31	0.83771	1.0733	36	0.74374	0.96238	34	0.90402	1.0698	34	0.73335	1.0157	28	0.92166	0.95337	29	0.92373	1.0528	28	0.8257	0.96694	30	0.94401	1.0504	32	0.85549	0.98568	35	0.88924	1.008	31	0.96063	1.0233	32	0.95221	1.0023	33	94924000000	49483000000
P23229;H7BZ97;C9JXX7	44;11;5	Integrin alpha-6;Integrin alpha-6 heavy chain;Integrin alpha-6 light chain;Processed integrin alpha-6	ITGA6	>sp|P23229|ITA6_HUMAN Integrin alpha-6 OS=Homo sapiens GN=ITGA6 PE=1 SV=5	44	44	44	43.1	126.6	0	323.31	0.95722	1.2321	56	1.1303	1.4466	53	1.0616	1.2784	47	0.90174	1.2639	54	0.9163	0.9489	38	0.88063	1.0063	52	1.2007	1.43	48	1.1079	1.2497	44	1.2878	1.4905	31	1.1931	1.3529	52	0.87229	0.92674	52	1.0066	1.0659	39	94795000000	45868000000
P38159;H3BT71;B4E352;H0Y6E7;Q2VIN3;Q96E39;B3KRG5;H3BUY5;H3BR27;A0A1B0GUK8;A8K8A6;O75526;H3BNC1;Q8N7X1	25;20;20;18;15;15;14;14;7;6;5;5;4;2	RNA-binding motif protein, X chromosome;RNA-binding motif protein, X chromosome, N-terminally processed;RNA binding motif protein, X-linked-like-1	RBMX;RBMXL1	>sp|P38159|RBMX_HUMAN RNA-binding motif protein, X chromosome OS=Homo sapiens GN=RBMX PE=1 SV=3;>tr|H3BT71|H3BT71_HUMAN RNA-binding motif protein, X chromosome OS=Homo sapiens GN=RBMX PE=1 SV=1;>tr|B4E352|B4E352_HUMAN cDNA FLJ54953, highly similar to Heter	25	25	25	55.8	42.331	0	104.79	0.97486	1.2892	16	0.8984	1.1456	15	1.08	1.3144	20	0.93496	1.312	21	1.1338	1.1919	17	0.90063	1.0524	25	1.032	1.2336	20	1.0829	1.239	21	1.0107	1.1984	19	1.1116	1.2814	20	1.027	1.0933	15	1.0589	1.1038	19	94626000000	47146000000
V9HWF2;P40925;B9A041;C9JF79;B8ZZ51;C9JRL4;C9JLV6	15;15;11;9;8;7;3	Malate dehydrogenase;Malate dehydrogenase, cytoplasmic	HEL-S-32;MDH1	>tr|V9HWF2|V9HWF2_HUMAN Malate dehydrogenase OS=Homo sapiens GN=HEL-S-32 PE=2 SV=1;>sp|P40925|MDHC_HUMAN Malate dehydrogenase, cytoplasmic OS=Homo sapiens GN=MDH1 PE=1 SV=4;>tr|B9A041|B9A041_HUMAN Malate dehydrogenase, cytoplasmic OS=Homo sapiens GN=MDH1 P	15	15	15	44	36.426	0	102.13	0.88258	1.1622	20	0.73282	0.9601	21	0.91441	1.086	21	0.66709	0.94334	23	1.0019	1.0537	25	0.91089	1.0247	18	0.96554	1.1804	22	0.85029	0.94462	22	0.96053	1.1434	22	0.86048	0.99115	25	1.0056	1.065	25	1.0057	1.0416	23	94182000000	49076000000
B2R4C1;P62899;H7C2W9;C9JU56;B7Z4E3;B7Z4C8;B8ZZK4;Q76N53	8;8;7;7;7;7;6;2	60S ribosomal protein L31	RPL31	>tr|B2R4C1|B2R4C1_HUMAN cDNA, FLJ92036, highly similar to Homo sapiens ribosomal protein L31 (RPL31), mRNA OS=Homo sapiens PE=2 SV=1;>sp|P62899|RL31_HUMAN 60S ribosomal protein L31 OS=Homo sapiens GN=RPL31 PE=1 SV=1;>tr|H7C2W9|H7C2W9_HUMAN 60S ribosomal pr	8	8	8	46.4	14.495	0	17.373	0.66735	0.8757	12	0.76753	1.016	15	0.75757	0.91934	12	0.6992	1.0004	15	1.2029	1.2559	12	0.8798	0.99142	16	0.64735	0.7647	10	0.88109	1.0079	15	0.76193	0.89223	11	0.86283	1.0082	13	1.014	1.0907	11	1.0306	1.076	15	93885000000	50285000000
Q53Z07;P32969;D6RAN4;H0Y9V9;E7ESE0;B4E1M5;B4DLV8;H0Y9R4;Q2NKY6	9;9;8;8;7;6;6;3;3	60S ribosomal protein L9	RPL9	>tr|Q53Z07|Q53Z07_HUMAN NPC-A-16 OS=Homo sapiens GN=RPL9 PE=2 SV=1;>sp|P32969|RL9_HUMAN 60S ribosomal protein L9 OS=Homo sapiens GN=RPL9 PE=1 SV=1;>tr|D6RAN4|D6RAN4_HUMAN 60S ribosomal protein L9 (Fragment) OS=Homo sapiens GN=RPL9 PE=1 SV=8;>tr|H0Y9V9|H0Y9	9	9	9	65.1	21.863	0	181.45	0.68765	0.91509	19	0.75204	0.98907	20	0.72959	0.87998	22	0.67277	0.95583	23	1.012	1.0659	19	0.95231	1.0792	24	0.76434	0.93918	17	0.81147	0.92874	23	0.75461	0.90244	13	0.83117	0.961	22	0.89622	0.95008	20	0.8553	0.87913	19	93793000000	51344000000
Q14444;G3V153;B3KXU8;E9PLA9;B4DSF8	23;18;17;14;11	Caprin-1	CAPRIN1	>sp|Q14444|CAPR1_HUMAN Caprin-1 OS=Homo sapiens GN=CAPRIN1 PE=1 SV=2;>tr|G3V153|G3V153_HUMAN Caprin-1 OS=Homo sapiens GN=CAPRIN1 PE=1 SV=1;>tr|B3KXU8|B3KXU8_HUMAN cDNA FLJ46087 fis, clone TESTI2009497, highly similar to GPI-anchored protein p137 OS=Homo sa	23	23	23	40.8	78.365	0	323.31	0.55393	0.74115	24	0.76328	0.99265	25	0.63571	0.7833	25	0.6578	0.91832	32	0.91556	0.96941	29	0.91695	1.0315	31	0.61473	0.7567	27	0.80434	0.91165	22	0.58618	0.71348	19	0.78593	0.91539	29	0.96933	1.037	29	0.97783	1.0326	31	93322000000	46636000000
B2R7C5;A0A0S2Z4T1;P25205;Q53HJ4;A0A0S2Z492;Q8NHX6;J3KQ69;B4DS46;B4DUQ9;Q7Z6P5	43;43;43;42;39;38;37;36;36;6	DNA replication licensing factor MCM3	MCM3;HCC5	>tr|B2R7C5|B2R7C5_HUMAN DNA helicase OS=Homo sapiens PE=2 SV=1;>tr|A0A0S2Z4T1|A0A0S2Z4T1_HUMAN DNA helicase (Fragment) OS=Homo sapiens GN=MCM3 PE=2 SV=1;>sp|P25205|MCM3_HUMAN DNA replication licensing factor MCM3 OS=Homo sapiens GN=MCM3 PE=1 SV=3;>tr|Q53HJ	43	43	43	60.1	91.008	0	323.31	0.7711	0.97924	43	0.78654	1.032	49	0.84342	0.98914	38	0.72604	1.0159	42	1.0106	1.0477	41	0.89532	1.022	43	0.83322	0.97815	35	0.97892	1.0842	44	0.7794	0.90568	32	0.90172	0.99978	47	1.0104	1.069	41	0.9363	0.97621	43	93047000000	49555000000
O14980;B7ZB16;B4DR01;B3KWD0;C9JKM9;C9J673;C9IZS4;C9JQ02;C9JV99;F8WF71;C9IYM2;H7BZC5;C9JF49	49;36;36;32;10;8;6;6;6;5;4;4;3	Exportin-1	XPO1	>sp|O14980|XPO1_HUMAN Exportin-1 OS=Homo sapiens GN=XPO1 PE=1 SV=1;>tr|B7ZB16|B7ZB16_HUMAN cDNA, FLJ79380, highly similar to Exportin-1 OS=Homo sapiens PE=2 SV=1;>tr|B4DR01|B4DR01_HUMAN cDNA FLJ55480, highly similar to Exportin-1 OS=Homo sapiens PE=2 SV=1;	49	49	49	55.4	123.38	0	323.31	0.7061	0.8947	43	0.68552	0.89208	44	0.74013	0.8819	46	0.61542	0.87073	40	0.95344	0.98628	49	0.8337	0.94976	43	0.77178	0.92548	50	0.7819	0.88184	41	0.66262	0.80817	29	0.80416	0.90109	49	0.89908	0.96592	43	0.90765	0.93194	42	92518000000	51467000000
Q9H0A0;A0A087WV29	43;32	N-acetyltransferase 10	NAT10	>sp|Q9H0A0|NAT10_HUMAN RNA cytidine acetyltransferase OS=Homo sapiens GN=NAT10 PE=1 SV=2;>tr|A0A087WV29|A0A087WV29_HUMAN RNA cytidine acetyltransferase OS=Homo sapiens GN=NAT10 PE=1 SV=1	43	43	18	50.2	115.73	0	323.31	0.76285	0.96658	31	0.75175	0.93862	39	0.79085	0.95704	34	0.74811	1.0481	40	1.2033	1.2596	36	0.80289	0.92314	45	0.83045	0.9647	24	1.0126	1.1394	36	0.80752	0.94789	26	1.0013	1.1214	38	0.76282	0.8051	27	0.95645	0.99565	31	92170000000	48850000000
A0A140VJW5;P14868;D3DP78;Q53T60;Q53R85;H7BZ35;H7C278;C9J7S3;C9JLC1;C9JQM9	41;41;35;25;16;15;13;12;12;8	Aspartate--tRNA ligase, cytoplasmic	DARS	>tr|A0A140VJW5|A0A140VJW5_HUMAN Testicular tissue protein Li 192 OS=Homo sapiens PE=2 SV=1;>sp|P14868|SYDC_HUMAN Aspartate--tRNA ligase, cytoplasmic OS=Homo sapiens GN=DARS PE=1 SV=2;>tr|D3DP78|D3DP78_HUMAN Aspartyl-tRNA synthetase, isoform CRA_b OS=Homo s	41	41	41	75	57.136	0	196.11	0.719	0.91978	39	0.70947	0.92173	43	0.78329	0.94594	47	0.63321	0.89242	44	0.94979	0.98653	46	0.85027	0.96758	41	0.78053	0.94342	41	0.81784	0.9149	44	0.77872	0.90754	38	0.8115	0.91718	44	0.90957	0.97969	45	0.97243	1.0107	45	92169000000	47957000000
Q9Y2X3;B3KN82;H7BZ72;B4DUY3;F8WED0	24;19;8;7;3	Nucleolar protein 58	NOP58	>sp|Q9Y2X3|NOP58_HUMAN Nucleolar protein 58 OS=Homo sapiens GN=NOP58 PE=1 SV=1;>tr|B3KN82|B3KN82_HUMAN cDNA FLJ13913 fis, clone Y79AA1000231, highly similar to Nucleolar protein NOP5 OS=Homo sapiens PE=2 SV=1	24	24	24	54.6	59.578	0	323.31	0.92541	1.1908	32	0.82052	1.0804	28	0.92498	1.1062	34	0.74558	1.0588	26	1.2071	1.2667	39	0.83539	0.94026	35	0.96494	1.1293	36	0.99655	1.1301	24	0.93229	1.0697	32	1.0611	1.1903	29	0.8096	0.86337	21	1.0111	1.0518	30	91478000000	44384000000
A0A024R694;P12814;H9KV75;B7Z565;Q86TX4;B4DFY0;B3KUX9;B7Z2W3;G3V2N5;B4DRP5;H7C5W8;G3V2W4;P35609;A1L0V1;B7Z2N5;H0YJW3;G3V2X9;H0YJ11;B7Z4V1;B7Z4P6;Q59FD9;B7Z4K1;F6THM6;G3V5M4;Q5ZEZ4;G3V2E8;G3V380;Q2NLD5;Q14721;Q92953	49;49;45;44;33;26;20;18;16;15;15;14;13;10;10;9;8;8;7;6;6;6;6;5;4;3;1;1;1;1	Alpha-actinin-1	ACTN1	>tr|A0A024R694|A0A024R694_HUMAN Actinin, alpha 1, isoform CRA_a OS=Homo sapiens GN=ACTN1 PE=4 SV=1;>sp|P12814|ACTN1_HUMAN Alpha-actinin-1 OS=Homo sapiens GN=ACTN1 PE=1 SV=2;>tr|H9KV75|H9KV75_HUMAN Alpha-actinin-1 OS=Homo sapiens GN=ACTN1 PE=1 SV=1;>tr|B7Z5	49	28	28	66.9	103.06	0	323.31	0.8127	1.059	42	0.7717	0.99347	46	0.86436	1.0272	44	0.65934	0.93405	37	0.90814	0.95459	41	0.83733	0.96055	49	0.90578	1.0784	32	0.83003	0.94555	44	0.94315	1.1204	34	0.80759	0.92314	35	0.90677	0.96612	41	0.95143	0.99571	40	91424000000	48165000000
A0A0S2Z4C3;P07954;A0A0S2Z3X6;A0A0S2Z4H0;A0A0S2Z3S9;A0A0S2Z3W2;A0A0S2Z408	23;23;8;8;7;7;2	Fumarate hydratase, mitochondrial	FH	>tr|A0A0S2Z4C3|A0A0S2Z4C3_HUMAN Fumarate hydratase isoform 1 (Fragment) OS=Homo sapiens GN=FH PE=2 SV=1;>sp|P07954|FUMH_HUMAN Fumarate hydratase, mitochondrial OS=Homo sapiens GN=FH PE=1 SV=3	23	23	23	60.6	54.636	0	323.31	1.0053	1.3113	26	0.96724	1.2511	31	1.0177	1.2114	16	0.83375	1.171	32	0.93809	0.98503	19	0.87065	0.98989	33	1.1102	1.3664	17	0.99507	1.1112	24	1.1145	1.2896	21	1.0275	1.1696	25	0.98076	1.0478	28	0.9593	1.0008	26	91396000000	46270000000
Q6P2Q9;B4DK16;I3L0J9;Q6JH03;Q53GM6;Q6JH02;I3L3Z8;I3L1T8	94;51;31;19;18;18;12;2	Pre-mRNA-processing-splicing factor 8	PRPF8	>sp|Q6P2Q9|PRP8_HUMAN Pre-mRNA-processing-splicing factor 8 OS=Homo sapiens GN=PRPF8 PE=1 SV=2;>tr|B4DK16|B4DK16_HUMAN cDNA FLJ57882, highly similar to Pre-mRNA-processing-splicing factor 8 OS=Homo sapiens PE=2 SV=1	94	94	94	47.8	273.6	0	323.31	0.82728	1.0645	75	0.73253	0.94242	58	0.87812	1.0401	72	0.75339	1.0538	52	1.0279	1.0488	71	0.85806	0.99091	64	0.85975	0.9861	72	0.97189	1.087	67	0.90431	1.0477	56	0.92893	1.0352	64	0.85487	0.9099	52	0.96801	1.0134	55	91300000000	46123000000
P17844;J3KTA4;B5BUE6;B4DN41;B4DNG2;Q7Z2V5;Q59E92;J3KRZ1;J3QRQ7;J3QSF1;J3KRX8;J3QR02;C1IK54;X6RLV5;J3QS79;J3QKN9;J3QRN5	32;31;31;30;28;25;24;11;11;10;7;6;6;4;1;1;1	Probable ATP-dependent RNA helicase DDX5	DDX5;DKFZp686J01190	>sp|P17844|DDX5_HUMAN Probable ATP-dependent RNA helicase DDX5 OS=Homo sapiens GN=DDX5 PE=1 SV=1;>tr|J3KTA4|J3KTA4_HUMAN Probable ATP-dependent RNA helicase DDX5 OS=Homo sapiens GN=DDX5 PE=1 SV=1;>tr|B5BUE6|B5BUE6_HUMAN ATP-dependent RNA helicase DDX5 (Fra	32	23	23	51.5	69.147	0	299	0.64813	0.82309	38	0.77245	0.99178	34	0.76642	0.92467	35	0.77107	1.0802	33	1.0009	1.0537	36	0.85051	0.96678	35	0.67504	0.77598	32	0.94735	1.0591	35	0.70233	0.8206	25	0.96768	1.1039	37	1.0152	1.0773	35	0.9695	1.0031	38	91220000000	46031000000
Q86SZ7;Q2TNB3;A0A087X1Z3;Q9UL46;H0YM70;Q6FHK9;H0YKU2	15;15;15;15;14;13;5	Proteasome activator complex subunit 2	PSME2	>tr|Q86SZ7|Q86SZ7_HUMAN Full-length cDNA clone CS0DJ015YJ12 of T cells (Jurkat cell line) of Homo sapiens (human) OS=Homo sapiens GN=PSME2 PE=2 SV=1;>tr|Q2TNB3|Q2TNB3_HUMAN Cell migration-inducing protein 22 OS=Homo sapiens PE=2 SV=1;>tr|A0A087X1Z3|A0A087X	15	15	15	73.6	27.401	0	290.23	0.83329	1.0874	22	0.74563	0.9542	19	0.84053	0.99756	22	0.69095	0.96375	21	0.96494	1.0116	20	0.89818	1.0193	26	0.85722	1.0112	15	0.8971	1.0251	20	0.75132	0.90088	10	0.86864	0.9832	17	0.94659	1.007	20	1.0216	1.0588	19	90919000000	48844000000
Q06210;B3KMR8;B2RB90;A0A0S2Z4X9;O94808;B4DN38;A0A0S2Z4W6;B3KM63;E5RJP4	38;7;7;7;7;6;6;4;3	Glutamine--fructose-6-phosphate aminotransferase [isomerizing] 1	GFPT1	>sp|Q06210|GFPT1_HUMAN Glutamine--fructose-6-phosphate aminotransferase [isomerizing] 1 OS=Homo sapiens GN=GFPT1 PE=1 SV=3	38	38	38	62.5	78.806	0	323.31	0.60101	0.77636	44	0.68314	0.8721	50	0.66308	0.79827	40	0.60517	0.84142	37	0.88715	0.91682	51	0.87848	1.0028	44	0.68062	0.79257	54	0.82157	0.91865	46	0.75325	0.88094	41	0.83743	0.92943	50	1.0175	1.0764	54	0.99101	1.0336	58	90170000000	50569000000
Q7KZX8;P15170;H3BR35;B2RCT6;A8K2W7;B4DQM6;H3BSV8	24;24;23;23;22;11;5	Eukaryotic peptide chain release factor GTP-binding subunit ERF3A	GSPT1	>tr|Q7KZX8|Q7KZX8_HUMAN G1 to S phase transition 1 OS=Homo sapiens PE=2 SV=1;>sp|P15170|ERF3A_HUMAN Eukaryotic peptide chain release factor GTP-binding subunit ERF3A OS=Homo sapiens GN=GSPT1 PE=1 SV=1;>tr|H3BR35|H3BR35_HUMAN Eukaryotic peptide chain releas	24	24	13	53	55.656	0	202.07	0.59968	0.76703	22	0.75741	0.98381	24	0.64981	0.77339	29	0.63554	0.89794	28	0.94028	0.98081	27	0.87552	0.99439	26	0.68787	0.80909	22	0.81579	0.91063	26	0.71787	0.82581	21	0.7753	0.87661	27	0.9965	1.0645	27	0.97025	1.0028	25	89184000000	36768000000
A0A024R1K7;Q04917;B2R6N6;A2IDB2;Q9H4N8;F8WEB6;A2IDB1	16;16;13;8;8;4;4	14-3-3 protein eta	YWHAH	>tr|A0A024R1K7|A0A024R1K7_HUMAN Tyrosine 3-monooxygenase/tryptophan 5-monooxygenase activation protein, eta polypeptide, isoform CRA_b OS=Homo sapiens GN=YWHAH PE=3 SV=1;>sp|Q04917|1433F_HUMAN 14-3-3 protein eta OS=Homo sapiens GN=YWHAH PE=1 SV=4;>tr|B2R6N	16	12	12	59.8	28.218	0	323.31	0.70861	0.93587	20	0.75746	0.95653	19	0.76659	0.94974	19	0.67422	0.95999	16	0.96619	1.0143	18	0.862	0.97955	24	0.76046	0.90108	18	0.85648	0.97515	20	0.77221	0.90509	22	0.80802	0.92495	19	0.97008	1.0294	17	0.93771	0.97223	18	88718000000	45866000000
P48147;Q9UM02;B2RAH7	34;33;33	Prolyl endopeptidase	PREP	>sp|P48147|PPCE_HUMAN Prolyl endopeptidase OS=Homo sapiens GN=PREP PE=1 SV=2;>tr|Q9UM02|Q9UM02_HUMAN Prolyl endopeptidase OS=Homo sapiens PE=2 SV=1;>tr|B2RAH7|B2RAH7_HUMAN cDNA, FLJ94921, highly similar to Homo sapiens prolyl endopeptidase (PREP), mRNA OS=	34	34	34	57.5	80.699	0	294.63	0.74043	0.95827	38	0.6589	0.84182	42	0.81426	0.97553	30	0.58967	0.81748	35	0.90157	0.93699	28	0.82855	0.95491	45	0.81814	0.96362	35	0.81187	0.90313	35	0.81857	0.947	32	0.76078	0.86259	45	0.90472	0.95175	33	0.96259	1.0025	39	88207000000	47212000000
O75643;A4FU77;Q9H8B9;B4E150;B4E0P5;Q9UNV9;A2RRQ7;Q7L5W4;Q9P172;Q5ZF01	77;71;31;20;19;16;16;11;9;7	U5 small nuclear ribonucleoprotein 200 kDa helicase	SNRNP200	>sp|O75643|U520_HUMAN U5 small nuclear ribonucleoprotein 200 kDa helicase OS=Homo sapiens GN=SNRNP200 PE=1 SV=2;>tr|A4FU77|A4FU77_HUMAN SNRNP200 protein (Fragment) OS=Homo sapiens GN=SNRNP200 PE=2 SV=1	77	77	77	43	244.5	0	323.31	0.80775	1.0477	43	0.73402	0.93658	50	0.92668	1.108	44	0.73832	1.0333	51	1.0413	1.066	51	0.84147	0.96022	54	0.86965	1.0226	43	0.95022	1.0509	51	0.89457	1.0487	52	0.90924	1.008	51	0.93063	0.98213	56	0.95305	0.99388	41	88130000000	47107000000
A0A024R3R5;Q14739;C9JXK0;B4E0Z3;C9JES9	14;13;10;6;3	Lamin-B receptor	LBR	>tr|A0A024R3R5|A0A024R3R5_HUMAN Lamin B receptor, isoform CRA_a OS=Homo sapiens GN=LBR PE=4 SV=1;>sp|Q14739|LBR_HUMAN Lamin-B receptor OS=Homo sapiens GN=LBR PE=1 SV=2;>tr|C9JXK0|C9JXK0_HUMAN Lamin-B receptor (Fragment) OS=Homo sapiens GN=LBR PE=1 SV=1	14	14	14	24.9	70.729	0	236.73	0.76784	1.0345	16	0.78433	1.017	16	0.91939	1.1235	19	0.76761	1.0833	18	1.0918	1.1451	24	0.8953	1.0156	22	0.86935	1.0322	18	0.94391	1.0668	19	0.9691	1.1507	15	0.86728	1.0235	17	0.90041	0.95638	15	0.95333	1.0038	18	88036000000	43627000000
Q99795;A0A0J9YXH7	11;1	Cell surface A33 antigen	GPA33	>sp|Q99795|GPA33_HUMAN Cell surface A33 antigen OS=Homo sapiens GN=GPA33 PE=1 SV=1	11	11	11	43.6	35.632	0	210.51	0.81419	1.0548	27	1.0764	1.3899	26	0.76926	0.91624	21	0.8692	1.2141	32	0.97354	1.0079	20	0.91108	1.0418	23	0.91919	1.1055	22	1.0657	1.1921	32	0.77543	0.90868	18	1.0955	1.2347	27	0.93354	0.99015	27	1.007	1.0419	28	87895000000	44713000000
P30084	13	Enoyl-CoA hydratase, mitochondrial	ECHS1	>sp|P30084|ECHM_HUMAN Enoyl-CoA hydratase, mitochondrial OS=Homo sapiens GN=ECHS1 PE=1 SV=4	13	13	13	51	31.387	0	303.65	1.1418	1.4689	24	1.0986	1.4134	27	1.1331	1.3876	26	0.8505	1.1975	29	0.93987	0.99303	19	0.8528	0.97762	20	1.2225	1.4715	28	1.0496	1.1864	30	1.1763	1.4293	20	1.1219	1.3071	29	0.9503	1.0148	32	0.99953	1.0438	24	87125000000	42275000000
CON__P00761;Q8NHM4	11;1			>P00761 SWISS-PROT:P00761|TRYP_PIG Trypsin - Sus scrofa (Pig).	11	11	10	75.3	24.409	0	233.92	0.10797	0.14198	16	0.069031	0.090538	23	0.13538	0.16124	14	0.058397	0.08454	21	0.10619	0.1101	17	0.068947	0.078701	15	0.040928	0.050015	17	0.049965	0.056333	17	0.076436	0.089342	18	0.053986	0.063984	21	0.10604	0.11433	12	0.038484	0.039457	23	86522000000	78882000000
Q53G72;P51572;Q53HT6;C9JMD7;C9JSP1;C9JQ75;C9J0M4;C9JM14	13;13;12;6;6;6;6;2	B-cell receptor-associated protein 31	BCAP31	>tr|Q53G72|Q53G72_HUMAN B-cell receptor-associated protein 31 variant (Fragment) OS=Homo sapiens PE=2 SV=1;>sp|P51572|BAP31_HUMAN B-cell receptor-associated protein 31 OS=Homo sapiens GN=BCAP31 PE=1 SV=3;>tr|Q53HT6|Q53HT6_HUMAN B-cell receptor-associated p	13	13	13	41.1	27.931	0	55.221	0.89976	1.1837	12	0.96849	1.259	15	0.91368	1.0899	15	0.75758	1.0724	19	1.0372	1.0933	19	0.85847	0.97109	18	1.032	1.2578	20	0.99916	1.143	19	0.96961	1.1661	18	1.0603	1.2057	18	0.93898	0.99176	15	0.95593	1.0008	18	86399000000	43652000000
V9HWH6;Q8N7G1;P00491;G3V5M2;G3V2H3;Q9P1G4;G3V393	17;17;17;11;7;5;3	Purine nucleoside phosphorylase	HEL-S-156an;PNP	>tr|V9HWH6|V9HWH6_HUMAN Purine nucleoside phosphorylase OS=Homo sapiens GN=HEL-S-156an PE=2 SV=1;>tr|Q8N7G1|Q8N7G1_HUMAN Purine nucleoside phosphorylase OS=Homo sapiens PE=2 SV=1;>sp|P00491|PNPH_HUMAN Purine nucleoside phosphorylase OS=Homo sapiens GN=PNP	17	17	17	78.9	32.118	0	282.2	0.63471	0.81574	30	0.66201	0.85008	33	0.70076	0.83162	32	0.59884	0.82487	32	0.89672	0.93324	44	0.81571	0.92754	36	0.71274	0.84008	28	0.76822	0.86161	28	0.75252	0.89342	32	0.74931	0.84927	34	0.85441	0.91837	28	0.9627	1.0008	33	86290000000	48102000000
A0A024QZN4;V9HWK2;P18206;B3KXA2;B4E3Q9;Q5JQ13;B4DKC9;B4DTM7;A0A096LPE1	58;58;58;53;46;37;24;16;2	Vinculin	VCL;HEL114	>tr|A0A024QZN4|A0A024QZN4_HUMAN Vinculin, isoform CRA_c OS=Homo sapiens GN=VCL PE=4 SV=1;>tr|V9HWK2|V9HWK2_HUMAN Epididymis luminal protein 114 OS=Homo sapiens GN=HEL114 PE=2 SV=1;>sp|P18206|VINC_HUMAN Vinculin OS=Homo sapiens GN=VCL PE=1 SV=4;>tr|B3KXA2|B	58	58	58	63	116.72	0	323.31	0.62133	0.80025	43	0.76683	0.98296	42	0.66545	0.79728	46	0.70619	0.99524	42	0.93234	0.96509	49	0.9074	1.0264	45	0.65973	0.78122	30	0.79091	0.86985	40	0.63858	0.74555	49	0.79623	0.89968	44	0.90862	0.97637	50	0.91427	0.9572	51	85733000000	47900000000
I4AY87;P14174	3;3	Macrophage migration inhibitory factor	MIF	>tr|I4AY87|I4AY87_HUMAN Macrophage migration inhibitory factor (Fragment) OS=Homo sapiens GN=MIF PE=1 SV=1;>sp|P14174|MIF_HUMAN Macrophage migration inhibitory factor OS=Homo sapiens GN=MIF PE=1 SV=4	3	3	3	18.3	12.476	0	28.873	0.7321	0.94806	8	0.67637	0.87767	10	0.81178	0.99524	9	0.63167	0.8749	9	1.0305	1.0762	8	0.82735	0.94886	9	0.77267	0.92797	8	0.7654	0.85148	8	0.78658	0.92215	7	0.79319	0.8756	9	0.89768	0.94893	9	0.88739	0.92296	8	85322000000	46895000000
Q6IBH6;P61254;J3QRI7;J3QQQ9;J3QQV1;J3QRC4;J3KTJ8;E5RIT6;Q9UNX3;A0A024RBF6;J3KS10;J3KSS0;E5RHH1	11;11;10;10;10;10;9;8;8;7;4;4;2	60S ribosomal protein L26;60S ribosomal protein L26-like 1	RPL26;KRBA2;RPL26L1;hCG_26523	>tr|Q6IBH6|Q6IBH6_HUMAN RPL26 protein OS=Homo sapiens GN=RPL26 PE=2 SV=1;>sp|P61254|RL26_HUMAN 60S ribosomal protein L26 OS=Homo sapiens GN=RPL26 PE=1 SV=1;>tr|J3QRI7|J3QRI7_HUMAN 60S ribosomal protein L26 (Fragment) OS=Homo sapiens GN=RPL26 PE=4 SV=1;>tr|	11	11	10	50.3	17.244	0	51.691	0.64329	0.84242	12	0.7635	1.0042	15	0.71859	0.85997	12	0.6978	0.99801	13	1.2466	1.3126	14	0.9363	1.0686	21	0.80262	0.98689	12	0.86419	0.99081	14	0.73529	0.87356	13	0.88735	1.0345	12	0.94397	1.0136	17	0.96251	1.0062	15	85118000000	44830000000
C9JNW5;V9HW01;P83731;C9JXB8	10;10;10;9	60S ribosomal protein L24	RPL24;HEL-S-310	>tr|C9JNW5|C9JNW5_HUMAN 60S ribosomal protein L24 OS=Homo sapiens GN=RPL24 PE=1 SV=1;>tr|V9HW01|V9HW01_HUMAN Epididymis secretory protein Li 310 OS=Homo sapiens GN=HEL-S-310 PE=2 SV=1;>sp|P83731|RL24_HUMAN 60S ribosomal protein L24 OS=Homo sapiens GN=RPL24	10	10	10	48	17.542	0	25.278	0.66526	0.86665	9	0.76886	1.0058	14	0.78057	0.94748	21	0.67929	0.96716	13	1.5325	1.6201	17	0.90822	1.0262	15	0.68299	0.82903	9	0.86116	0.99866	14	0.62415	0.74523	10	0.86464	1.0151	11	0.93139	1.009	15	0.92775	0.97661	13	84923000000	44771000000
A0A090N8G0;Q75MN1;H7C443	37;6;1			>tr|A0A090N8G0|A0A090N8G0_HUMAN Glycyl-tRNA synthetase OS=Homo sapiens GN=GARS PE=4 SV=1	37	37	1	62.3	77.53	0	323.31	0.75595	0.96638	28	0.83269	1.0749	40	0.76342	0.90777	30	0.67466	0.95381	34	0.97396	1.0027	35	0.94225	1.0726	41	0.86117	1.0185	28	0.86267	0.95814	43	0.83158	0.96891	23	0.85416	0.95177	34	1.0016	1.0684	30	1.0381	1.0632	37	84587000000	45065000000
A0A0S2Z5B3;O95571;A0A0S2Z580;M0QXB5;B2RCZ7;A0A0S2Z5N8;M0QY80;M0QX80	13;13;12;12;11;8;3;1	Persulfide dioxygenase ETHE1, mitochondrial	ETHE1	>tr|A0A0S2Z5B3|A0A0S2Z5B3_HUMAN Ethylmalonic encephalopathy 1 isoform 1 (Fragment) OS=Homo sapiens GN=ETHE1 PE=2 SV=1;>sp|O95571|ETHE1_HUMAN Persulfide dioxygenase ETHE1, mitochondrial OS=Homo sapiens GN=ETHE1 PE=1 SV=2;>tr|A0A0S2Z580|A0A0S2Z580_HUMAN Ethy	13	13	13	79.1	27.873	0	323.31	0.91665	1.1613	28	0.97932	1.2928	27	0.93074	1.1191	24	0.84591	1.1662	27	0.90386	0.94271	24	0.86425	0.98333	25	1.0912	1.2965	29	0.99456	1.1299	24	1.0074	1.1701	21	1.035	1.1879	25	0.93748	1.0058	28	0.96114	0.99924	25	84147000000	43080000000
Q9Y3U8;J3QSB5;J3KTD3;Q9BYF3	11;5;2;1	60S ribosomal protein L36	RPL36	>sp|Q9Y3U8|RL36_HUMAN 60S ribosomal protein L36 OS=Homo sapiens GN=RPL36 PE=1 SV=3	11	11	11	47.6	12.254	0	77.184	0.6238	0.85408	21	0.76182	0.99189	26	0.71652	0.88539	22	0.69508	0.98677	25	1.2517	1.3365	27	0.89622	1.0367	20	0.63535	0.78216	20	0.85941	0.98441	22	0.39506	0.46953	13	0.85428	0.99992	20	0.96796	1.0368	22	0.93876	0.97693	23	84111000000	45608000000
A0A024QZ95;Q6UX06;B4DV64	18;18;12	Olfactomedin-4	OLFM4	>tr|A0A024QZ95|A0A024QZ95_HUMAN Olfactomedin 4, isoform CRA_a OS=Homo sapiens GN=OLFM4 PE=4 SV=1;>sp|Q6UX06|OLFM4_HUMAN Olfactomedin-4 OS=Homo sapiens GN=OLFM4 PE=1 SV=1;>tr|B4DV64|B4DV64_HUMAN cDNA FLJ61420, highly similar to Homo sapiens olfactomedin 4 (	18	18	18	40	57.279	0	297.4	0.84157	1.0654	18	1.0614	1.3892	28	0.89049	1.0745	22	0.86467	1.2235	26	1.0263	1.0719	14	0.94121	1.0864	31	1.0013	1.2246	23	1.0696	1.2072	26	1.1106	1.3119	12	1.1278	1.2705	27	1.0124	1.0699	20	1.0564	1.0929	26	83931000000	40444000000
Q15393;A8K6V3;B3KQH1;B3KM77;J3QL37;I3L4G7;J3QRB2;J3QKV4;H3BMB0	41;40;27;21;3;3;2;2;1	Splicing factor 3B subunit 3	SF3B3	>sp|Q15393|SF3B3_HUMAN Splicing factor 3B subunit 3 OS=Homo sapiens GN=SF3B3 PE=1 SV=4;>tr|A8K6V3|A8K6V3_HUMAN cDNA FLJ78677, highly similar to Homo sapiens splicing factor 3b, subunit 3, 130kDa (SF3B3), mRNA OS=Homo sapiens PE=2 SV=1;>tr|B3KQH1|B3KQH1_HUM	41	41	41	44.1	135.58	0	323.31	0.81494	1.0483	47	0.80829	1.0227	42	0.85135	1.0188	37	0.78361	1.0976	35	0.99341	1.0312	47	0.85518	0.97664	45	0.91076	1.09	36	0.98255	1.1021	46	0.94287	1.1016	35	0.94282	1.0628	42	0.99928	1.0557	43	1.0029	1.038	42	83390000000	43071000000
B4DY09;F4ZW62;Q12905;Q53FG3;F4ZW63;X6R6Z1;A0A0A0MRL0	19;19;19;18;17;7;6	Interleukin enhancer-binding factor 2	ILF2	>tr|B4DY09|B4DY09_HUMAN Interleukin enhancer-binding factor 2 OS=Homo sapiens GN=ILF2 PE=1 SV=1;>tr|F4ZW62|F4ZW62_HUMAN NF45 OS=Homo sapiens PE=1 SV=1;>sp|Q12905|ILF2_HUMAN Interleukin enhancer-binding factor 2 OS=Homo sapiens GN=ILF2 PE=1 SV=2;>tr|Q53FG3|	19	19	19	68.2	38.91	0	226.19	0.91565	1.1717	27	0.79074	1.026	29	1.0109	1.2254	35	0.79569	1.1215	27	0.98401	1.026	32	0.86553	0.99776	33	0.96475	1.161	26	0.98311	1.1314	31	1.0136	1.1973	24	0.99043	1.1194	28	0.93117	0.99038	28	0.98267	1.0157	33	83384000000	42727000000
P46783;Q59GE4;Q9NQ39	13;10;5	40S ribosomal protein S10	RPS10	>sp|P46783|RS10_HUMAN 40S ribosomal protein S10 OS=Homo sapiens GN=RPS10 PE=1 SV=1;>tr|Q59GE4|Q59GE4_HUMAN Ribosomal protein S10 variant (Fragment) OS=Homo sapiens PE=4 SV=1	13	12	2	64.2	18.898	0	114.09	0.66892	0.86176	16	0.74506	0.98931	13	0.74315	0.89963	16	0.61488	0.87688	13	1.0916	1.1539	17	0.87296	0.98942	18	0.69411	0.84152	9	0.79933	0.89674	16	0.72642	0.8812	11	0.81584	0.91622	17	0.896	0.95255	20	0.9505	0.99617	14	83111000000	45537000000
E4W6B6;A0A024R1V4;P61353;K7ELC7;B2R4D8;K7EQQ9;K7ERY7;Q6LCU2	8;8;8;7;6;3;1;1	60S ribosomal protein L27	RPL27	>tr|E4W6B6|E4W6B6_HUMAN RPL27/NME2 fusion protein (Fragment) OS=Homo sapiens GN=RPL27 PE=2 SV=1;>tr|A0A024R1V4|A0A024R1V4_HUMAN 60S ribosomal protein L27 OS=Homo sapiens GN=RPL27 PE=3 SV=1;>sp|P61353|RL27_HUMAN 60S ribosomal protein L27 OS=Homo sapiens GN=	8	8	8	54.8	14.257	0	54.835	0.60686	0.77674	13	0.86708	1.1491	13	0.70878	0.88433	13	0.73055	1.0216	15	1.2082	1.2965	16	0.83797	0.95601	14	0.57489	0.70828	13	0.92046	1.0521	18	0.782	0.95658	7	0.87399	1.0572	15	0.94693	1.0109	12	0.9635	1.0183	14	82879000000	46611000000
P47897;Q53HS0;A8K3A8;B4DNN3;Q96AW5;Q9BUZ3;B4DDN1;Q9H3A5;H7C0R3;C9J165;A0A0U1RQT0;B7Z840;A0A0U1RR66;A0A0U1RQQ5;A0A1B0GTT3;A0A0U1RQE9;A0A0U1RQX5;A0A0U1RQM8;A0A0U1RRI9;A0A0U1RQU2;A0A0U1RQL2;A0A0U1RRC8;B4DTH6;A0A0U1RQX9;A0A0U1RQJ6;F2Z2V6;A0A0U1RRJ7;I3QNU8;A0A0U1RQC3	42;41;41;39;37;34;34;33;16;15;15;12;10;10;9;9;8;8;8;7;7;6;6;5;5;4;3;3;2	Glutamine--tRNA ligase	QARS	>sp|P47897|SYQ_HUMAN Glutamine--tRNA ligase OS=Homo sapiens GN=QARS PE=1 SV=1;>tr|Q53HS0|Q53HS0_HUMAN Glutaminyl-tRNA synthetase variant (Fragment) OS=Homo sapiens PE=2 SV=1;>tr|A8K3A8|A8K3A8_HUMAN cDNA FLJ75085, highly similar to Homo sapiens glutaminyl-t	42	41	4	62.8	87.798	0	323.31	0.64226	0.81257	35	0.67853	0.86444	43	0.70308	0.8353	36	0.56628	0.79787	37	1.0771	1.1414	39	0.86107	0.98749	36	0.72602	0.85488	44	0.74755	0.83167	37	0.65902	0.79923	34	0.72953	0.81001	52	0.92612	0.98176	43	0.90198	0.93819	35	82536000000	46147000000
P54578;A6NJA2;B2RD79;D3DUG9;B3KTG4;J3QQT6;J3KS55	26;25;25;24;22;1;1	Ubiquitin carboxyl-terminal hydrolase 14;Ubiquitin carboxyl-terminal hydrolase	USP14	>sp|P54578|UBP14_HUMAN Ubiquitin carboxyl-terminal hydrolase 14 OS=Homo sapiens GN=USP14 PE=1 SV=3;>tr|A6NJA2|A6NJA2_HUMAN Ubiquitin carboxyl-terminal hydrolase 14 OS=Homo sapiens GN=USP14 PE=1 SV=2;>tr|B2RD79|B2RD79_HUMAN cDNA, FLJ96494, highly similar to	26	26	25	60.1	56.068	0	323.31	0.75502	0.96848	30	0.7274	0.94785	34	0.80655	0.97596	43	0.65002	0.90448	31	0.97766	1.0046	34	0.87087	1.0014	36	0.81732	0.96	25	0.84637	0.96349	30	0.7828	0.90545	18	0.84868	0.95431	34	0.96949	1.0358	30	0.98239	1.0207	35	81831000000	44052000000
A0A140VJG8;P21964;B8XPJ7;E7EMS6;B8XPJ8;E7EUU8;F8WBW9;A3F6Y9;H7BZ45;F2WW53;F2WW55	16;16;12;12;12;9;7;3;3;2;1	Catechol O-methyltransferase	COMT	>tr|A0A140VJG8|A0A140VJG8_HUMAN Testicular tissue protein Li 42 OS=Homo sapiens PE=2 SV=1;>sp|P21964|COMT_HUMAN Catechol O-methyltransferase OS=Homo sapiens GN=COMT PE=1 SV=2;>tr|B8XPJ7|B8XPJ7_HUMAN Soluble catechol-O-methyltransferase OS=Homo sapiens GN=C	16	16	16	71.2	30.037	0	323.31	0.79079	0.99469	34	0.79535	1.0269	27	0.84744	1.0151	36	0.69857	0.96978	28	0.95327	1.0043	31	0.95459	1.1226	33	0.88381	1.0751	32	0.83922	0.95128	31	0.8523	0.97052	29	0.85135	0.97499	33	0.94805	1.0219	32	1.0037	1.0326	35	81570000000	42352000000
B2R4W8;P62244;I3L3P7;A8K7H3;I3L246;H3BV27;H3BT37;I3L303;H3BVC7	9;9;8;8;6;3;3;3;1	40S ribosomal protein S15a	hCG_1994130;RPS15A	>tr|B2R4W8|B2R4W8_HUMAN HCG1994130, isoform CRA_a OS=Homo sapiens GN=hCG_1994130 PE=2 SV=1;>sp|P62244|RS15A_HUMAN 40S ribosomal protein S15a OS=Homo sapiens GN=RPS15A PE=1 SV=2;>tr|I3L3P7|I3L3P7_HUMAN 40S ribosomal protein S15a OS=Homo sapiens GN=RPS15A PE	9	9	4	60.8	14.839	0	124.08	0.71019	0.90849	18	0.761	0.98248	18	0.7591	0.91637	20	0.69534	0.97479	20	0.98014	1.032	19	0.90832	1.0279	15	0.83031	1.0128	13	0.85946	0.96089	19	0.80527	0.94716	17	0.86368	0.99088	16	0.95615	1.0102	17	0.98801	1.0151	19	81396000000	44402000000
REV__P81605	3			>sp|P81605|DCD_HUMAN Dermcidin OS=Homo sapiens GN=DCD PE=1 SV=2	3	3	3	0	11.284	0.0015674	0.58505	0.71274	0.93105	7	0.69719	0.91025	4	0.96589	1.1624	4	0.81125	1.2671	3	1.1641	1.1854	3	0.93895	1.0729	2	0.929	1.0964	6	1.0298	1.2095	3	1.2372	1.4643	3	0.95023	1.101	6	0.94637	1.0368	3	0.93772	1.0054	1	81161000000	36097000000
A0A024R5H0;O75531;B2R4V4;E9PJJ8	9;9;7;2	Barrier-to-autointegration factor;Barrier-to-autointegration factor, N-terminally processed	BANF1	>tr|A0A024R5H0|A0A024R5H0_HUMAN Barrier to autointegration factor 1, isoform CRA_a OS=Homo sapiens GN=BANF1 PE=4 SV=1;>sp|O75531|BAF_HUMAN Barrier-to-autointegration factor OS=Homo sapiens GN=BANF1 PE=1 SV=1;>tr|B2R4V4|B2R4V4_HUMAN cDNA, FLJ92232, highly s	9	9	9	70.8	10.058	0	57.998	0.84102	1.1114	13	0.77119	0.94077	19	0.92176	1.113	19	0.72234	0.97897	19	0.97744	1.0373	14	0.92442	1.0552	20	0.85795	1.0225	17	0.86183	0.98099	18	0.83322	1.0166	17	0.9072	1.0783	15	1.043	1.1028	15	0.99252	1.0271	15	80731000000	42044000000
Q8WVV4	27	Protein POF1B	POF1B	>sp|Q8WVV4|POF1B_HUMAN Protein POF1B OS=Homo sapiens GN=POF1B PE=1 SV=3	27	27	27	50.8	68.064	0	323.31	1.0052	1.3084	46	0.79486	1.0236	41	1.1464	1.3629	50	0.77244	1.0919	39	0.94785	0.99078	34	0.85032	0.98484	49	1.1129	1.3399	48	0.90228	1.0163	41	1.042	1.2081	39	0.89988	1.0147	39	0.97054	1.0341	44	1.0349	1.0756	39	80350000000	40312000000
X5D2M8;Q14764;X5D7K9;B4DDR2;B4DP93;B4DXN0;X5DNU0;X5D7S8;X5DP24;H3BQK6;X5DP17;X5D7R7;H3BRL2;H3BUK7;H3BNF6;H3BP76;H3BPZ2;H3BNF2;H3BUP3;H3BQE7	42;42;40;40;37;37;36;27;14;11;11;11;9;7;7;6;2;2;2;2	Major vault protein	MVP	>tr|X5D2M8|X5D2M8_HUMAN Major vault protein isoform A (Fragment) OS=Homo sapiens GN=MVP PE=2 SV=1;>sp|Q14764|MVP_HUMAN Major vault protein OS=Homo sapiens GN=MVP PE=1 SV=4;>tr|X5D7K9|X5D7K9_HUMAN Major vault protein isoform C (Fragment) OS=Homo sapiens GN=	42	42	42	58.5	99.326	0	323.31	0.73611	0.96659	31	0.71282	0.90362	34	0.79438	0.94879	34	0.65726	0.92746	32	0.90568	0.94606	32	0.84128	0.97437	41	0.85323	1.0172	38	0.79319	0.88194	38	0.81403	0.93344	31	0.80695	0.9089	42	0.90782	0.97553	42	0.95583	0.98413	44	80162000000	43861000000
P35270;B4DSF0;Q9UEC5;Q93041;REV__Q16649;REV__D9IVD5;REV__A0A024R241	16;6;4;3;1;1;1	Sepiapterin reductase	SPR	>sp|P35270|SPRE_HUMAN Sepiapterin reductase OS=Homo sapiens GN=SPR PE=1 SV=1	16	16	16	68.6	28.048	0	264.43	0.823	1.0758	18	0.72736	0.93039	22	0.8675	1.0396	25	0.69101	0.96691	17	0.93408	0.96404	21	0.87702	0.99628	20	0.90753	1.0842	20	0.83034	0.94222	21	0.88942	1.0254	17	0.84328	0.93753	21	0.91823	0.98505	17	0.88092	0.91186	20	80149000000	51105000000
P62851	7	40S ribosomal protein S25	RPS25	>sp|P62851|RS25_HUMAN 40S ribosomal protein S25 OS=Homo sapiens GN=RPS25 PE=1 SV=1	7	7	7	44	13.742	0	16.744	0.67155	0.87093	7	0.90314	1.2001	5	0.76322	0.93594	4	0.72119	1.0456	6	1.1026	1.1581	8	0.95419	1.0755	12	0.78785	1.0045	6	0.85613	1.013	5	0.74126	0.86762	8	0.84812	1.0041	8	1.0257	1.0843	7	1.0453	1.0794	6	80144000000	42091000000
P31930;B4DUL5;B4DZB9	19;15;4	Cytochrome b-c1 complex subunit 1, mitochondrial	UQCRC1	>sp|P31930|QCR1_HUMAN Cytochrome b-c1 complex subunit 1, mitochondrial OS=Homo sapiens GN=UQCRC1 PE=1 SV=3;>tr|B4DUL5|B4DUL5_HUMAN cDNA FLJ51625, highly similar to Ubiquinol-cytochrome-c reductase complex coreprotein I, mitochondrial (EC 1.10.2.2) OS=Homo	19	19	19	53.3	52.645	0	323.31	1.0888	1.3798	35	1.1442	1.4617	46	1.0352	1.2181	39	0.91101	1.2685	47	1.0381	1.075	44	0.92575	1.0513	38	1.2281	1.4548	42	1.0852	1.2162	46	1.127	1.3221	31	1.1239	1.287	45	1.0323	1.0981	47	0.98727	1.0487	43	79978000000	38247000000
O75533;Q7Z497;A0JLT9;Q32Q20;A0PJH5;H7C341;Q9NTB4;A8K355;B4DGZ4;F8WC19	55;36;24;24;23;6;3;2;2;1	Splicing factor 3B subunit 1	SF3B1	>sp|O75533|SF3B1_HUMAN Splicing factor 3B subunit 1 OS=Homo sapiens GN=SF3B1 PE=1 SV=3;>tr|Q7Z497|Q7Z497_HUMAN SF3B1 protein (Fragment) OS=Homo sapiens GN=SF3B1 PE=2 SV=1	55	55	55	52.5	145.83	0	323.31	0.87972	1.1233	45	0.80763	1.0531	43	0.96679	1.1593	47	0.74816	1.04	42	1.0794	1.1101	50	0.87492	1.0178	43	0.86596	1.028	38	0.96607	1.0742	55	0.93425	1.1019	30	0.97062	1.0846	50	0.94306	1.009	35	0.94081	0.9753	37	79788000000	41595000000
B2R4R9;P62857	7;7	40S ribosomal protein S28	RPS28	>tr|B2R4R9|B2R4R9_HUMAN HCG26477 OS=Homo sapiens GN=RPS28 PE=2 SV=1;>sp|P62857|RS28_HUMAN 40S ribosomal protein S28 OS=Homo sapiens GN=RPS28 PE=1 SV=1	7	7	7	56.5	7.8409	0	203.34	0.60953	0.8214	11	0.71424	0.92991	14	0.6446	0.80288	13	0.63997	0.90119	10	0.86609	0.91134	12	0.8982	1.0319	13	0.68083	0.83916	13	0.82433	0.92083	11	0.70357	0.87481	11	0.76624	0.89826	9	0.92676	1.0061	14	0.95776	0.99723	12	79572000000	52359000000
B2R7T6;A0A024R5X2;Q9Y6N5;Q9UHS8;Q53HW7;H3BNX3;H3BNP9;H3BMS6;A0A1B0GXB4;H3BV36;H3BT21;H3BUD7	29;29;29;28;27;14;10;10;7;7;1;1	Sulfide:quinone oxidoreductase, mitochondrial	hCG_2001986;SQRDL	>tr|B2R7T6|B2R7T6_HUMAN cDNA, FLJ93596, highly similar to Homo sapiens sulfide quinone reductase-like (yeast) (SQRDL), mRNA OS=Homo sapiens PE=2 SV=1;>tr|A0A024R5X2|A0A024R5X2_HUMAN HCG2001986, isoform CRA_a OS=Homo sapiens GN=hCG_2001986 PE=4 SV=1;>sp|Q9Y	29	29	29	68.4	49.888	0	257.06	1.0837	1.4167	27	1.0037	1.2956	31	1.0661	1.2946	28	0.82153	1.1431	25	0.9994	1.0479	24	0.84824	0.9655	25	1.2331	1.4806	30	1.0366	1.1864	30	1.1183	1.3179	24	1.0665	1.2124	34	0.9456	1.0088	24	1.0188	1.0601	24	79484000000	39354000000
A0A0S2Z430;Q16822;Q6IB91;B4DW73;H0YML5;A0A0S2Z451;H0YM31;A0A0A0MS74;A0A0S2Z4C0;H0YNG4;H0YMU6;H0YMA5;P35558;H0YMY3;B4E1E8	33;33;31;26;24;21;21;18;12;5;4;4;2;1;1	Phosphoenolpyruvate carboxykinase [GTP], mitochondrial	PCK2	>tr|A0A0S2Z430|A0A0S2Z430_HUMAN Phosphoenolpyruvate carboxykinase 2 isoform 1 (Fragment) OS=Homo sapiens GN=PCK2 PE=2 SV=1;>sp|Q16822|PCKGM_HUMAN Phosphoenolpyruvate carboxykinase [GTP], mitochondrial OS=Homo sapiens GN=PCK2 PE=1 SV=3;>tr|Q6IB91|Q6IB91_HUM	33	33	33	62	70.729	0	323.31	1.3589	1.7559	31	1.1802	1.5222	36	1.3144	1.5771	38	0.94003	1.3231	45	1.0522	1.1119	34	0.9948	1.1394	34	1.5086	1.8046	36	1.1237	1.2498	45	1.4211	1.6473	32	1.1516	1.2982	45	0.9681	1.034	33	1.0374	1.0743	38	79422000000	39903000000
Q3B7A7;Q59HH3;P22102;Q15374;B4DJ93;F8WD69;C9JBJ1;C9JTV6;C9JKQ7;A0A140TA71;Q71VH3;O14660;H7C366	42;42;42;21;19;14;11;11;7;6;5;4;4	Trifunctional purine biosynthetic protein adenosine-3;Phosphoribosylamine--glycine ligase;Phosphoribosylformylglycinamidine cyclo-ligase;Phosphoribosylglycinamide formyltransferase	GART	>tr|Q3B7A7|Q3B7A7_HUMAN Trifunctional purine biosynthetic protein adenosine-3 OS=Homo sapiens GN=GART PE=2 SV=1;>tr|Q59HH3|Q59HH3_HUMAN Trifunctional purine biosynthetic protein adenosine-3 (Fragment) OS=Homo sapiens PE=2 SV=1;>sp|P22102|PUR2_HUMAN Trifunc	42	42	35	54.9	107.72	0	323.31	0.55588	0.70318	29	0.67636	0.87555	32	0.59976	0.73626	34	0.61888	0.87083	34	0.85787	0.8903	43	0.85736	0.98698	49	0.67193	0.79038	28	0.77727	0.88346	36	0.58351	0.67673	27	0.75537	0.86101	41	0.93037	0.99328	37	0.92387	0.97386	35	79274000000	44667000000
REV__F8W9A8;REV__B7WPL9;REV__Q6PFW1;REV__H0Y3Y5;REV__H7C398;REV__D6RBU4	2;2;2;1;1;1			>tr|F8W9A8|F8W9A8_HUMAN Inositol hexakisphosphate and diphosphoinositol-pentakisphosphate kinase 1 OS=Homo sapiens GN=PPIP5K1 PE=1 SV=1;>tr|B7WPL9|B7WPL9_HUMAN Inositol hexakisphosphate and diphosphoinositol-pentakisphosphate kinase 1 OS=Homo sapiens GN=PP	2	2	1	0	156.65	0.008	-0.0792	0.90182	1.2535	5	0.88212	1.17	7	0.99011	1.2345	4	0.78856	1.1341	3	0.85355	0.92684	5	NaN	NaN	0	0.80717	1.0214	5	1.1303	1.3427	3	0.90938	1.1277	7	1.0671	1.2539	5	0.98151	1.0716	3	1.1422	1.2215	4	78999000000	39753000000
C9JFR7;G4XXL9;P99999;Q6LER6;CON__P62894	8;8;8;3;3	Cytochrome c	CYCS	>tr|C9JFR7|C9JFR7_HUMAN Cytochrome c (Fragment) OS=Homo sapiens GN=CYCS PE=1 SV=1;>tr|G4XXL9|G4XXL9_HUMAN Cytochrome c OS=Homo sapiens GN=CYCS PE=3 SV=1;>sp|P99999|CYC_HUMAN Cytochrome c OS=Homo sapiens GN=CYCS PE=1 SV=2	8	8	8	67.3	11.333	0	45.649	1.348	1.7964	19	1.1262	1.432	13	1.1018	1.3364	16	0.8682	1.2351	16	1.4912	1.5731	15	0.89627	1.0125	15	1.5028	1.7949	12	1.085	1.2513	15	1.2201	1.4426	14	1.0702	1.2742	13	1.454	1.545	14	1.0764	1.1223	16	78775000000	35174000000
A0A140VKA6;P50502;Q0IJ56;B4E0U6;Q3KNR6;Q8NFI4;F6VDH7;Q1XBU6;B7ZA40;H7C3I1;Q8IZP2;Q1XBU7;D6W507;F8WAQ7	15;15;14;14;12;10;9;9;9;8;7;6;5;1	Hsc70-interacting protein;Putative protein FAM10A5	ST13;ST13P5	>tr|A0A140VKA6|A0A140VKA6_HUMAN Testis secretory sperm-binding protein Li 233m OS=Homo sapiens PE=2 SV=1;>sp|P50502|F10A1_HUMAN Hsc70-interacting protein OS=Homo sapiens GN=ST13 PE=1 SV=2;>tr|Q0IJ56|Q0IJ56_HUMAN ST13 protein (Fragment) OS=Homo sapiens GN=S	15	15	15	43.6	41.331	0	179.4	0.69849	0.91006	19	0.78149	1.0106	24	0.73586	0.88279	19	0.70741	0.99662	28	0.9696	1.0116	18	0.93057	1.0534	26	0.78418	0.94654	21	0.86536	0.96209	21	0.76918	0.89798	21	0.87477	1.0143	24	0.96907	1.0345	29	1.0513	1.0838	23	78335000000	41804000000
A0A158RFU6;P51149;C9J592;B4DPH9;C9J8S3;C9IZZ0;C9J4V0;C9J4S4;C9J7D1	15;15;12;12;11;9;9;5;4	Ras-related protein Rab-7a	RAB7A	>tr|A0A158RFU6|A0A158RFU6_HUMAN RAB7, member RAS oncogene family, isoform CRA_a OS=Homo sapiens GN=RAB7A PE=2 SV=1;>sp|P51149|RAB7A_HUMAN Ras-related protein Rab-7a OS=Homo sapiens GN=RAB7A PE=1 SV=1;>tr|C9J592|C9J592_HUMAN Ras-related protein Rab-7a (Frag	15	15	15	76.8	23.489	0	233.47	0.74681	0.96702	20	0.87157	1.1396	21	0.82761	0.99571	23	0.74473	1.0495	28	1.0308	1.059	27	0.84949	0.96791	27	0.80485	0.95097	19	0.97838	1.1059	25	0.85489	1.0108	17	0.96687	1.1007	24	0.93588	0.99235	26	0.97977	1.0061	22	77844000000	40069000000
I6N6Q6;H9E7F7;H9E7P8;A0A1B1PEQ8;H9E7W2;H9E7T7;X5C6M5;X5BKA4;X2CK15;X2C841;W8DFH5;W8D1X2;V9K571;V9JPM6;V9J3S1;U5Z9R9;U5Z487;U3LSI8;T1SWS8;T1Q632;S4STI1;R9Y478;R9Y412;Q9B2U8;Q9B138;Q8WCW3;Q8HNR1;Q85KS0;Q7Y6M3;Q6VJJ3;Q6VJD8;Q6VIG7;Q6RQ80;Q6RNN7;Q6RKW8;Q6R0V6;Q5SB08;Q5SAP1;Q5S971;Q4GQP0;Q4GHE1;Q4GCZ4;Q4GCG2;Q4F4V6;Q305H0;Q19MP7;Q15HH9;Q0Z7S0;Q0Z7J0;Q06TE6;L7XQ86;L7XMG0;K9M370;J7FG21;I6UIH6;I6PRP7;I3Q…	8;7;7;7;7;7;7;7;7;7;7;7;7;7;7;7;7;7;7;7;7;7;7;7;7;7;7;7;7;7;7;7;7;7;7;7;7;7;7;7;7;7;7;7;7;7;7;7;7;7;7;7;7;7;7;7;7;7;7;7;7;7;7;7;7;7;7;7;7;7;7;7;7;7;7;7;7;7;7;7;7;7;7;7;7;7;7;7;7;7;7;7;7;7;7;7;7;7;7;7;7;7;7;7;7;7;7;7;7;7;7;7;7;7;7;7;7;7;7;7;7;7;7;7;7;7;7;7;7;7;7;7;7;7;7;7;7;7;7;7;7;7;7;7;7;7;7;7;7;7;7;6;6;6;6;6;6;6;6;6;6;6;6;6;6;6;6;6;6;6;6;6;6;6;6;6;6;6;6;6;6;6;6;6;6;6;6;6;6;6;6;6;6;6;6;6;6;6;6;6…	Cytochrome c oxidase subunit 2	COX2;COII;MT-CO2;cox2	>tr|I6N6Q6|I6N6Q6_HUMAN Cytochrome c oxidase subunit 2 OS=Homo sapiens GN=COX2 PE=3 SV=1;>tr|H9E7F7|H9E7F7_HUMAN Cytochrome c oxidase subunit 2 (Fragment) OS=Homo sapiens GN=COX2 PE=3 SV=1;>tr|H9E7P8|H9E7P8_HUMAN Cytochrome c oxidase subunit 2 (Fragment) O	8	8	8	36.6	25.564	0	100.56	1.2743	1.6448	14	1.0251	1.3565	19	1.1815	1.4174	14	0.83781	1.1838	16	1.0619	1.1062	16	0.87885	0.98787	17	1.4594	1.7636	12	1.0859	1.2144	15	1.4278	1.6722	15	1.1151	1.2868	15	1.0119	1.0708	14	0.97495	1.0035	12	77523000000	36383000000
P35659;B4DFG0;B4DNW3;D6RDA2;D6R9L5;H0Y8X0;H0Y993;Q6MZJ9	18;15;14;9;8;6;3;2	Protein DEK	DEK	>sp|P35659|DEK_HUMAN Protein DEK OS=Homo sapiens GN=DEK PE=1 SV=1;>tr|B4DFG0|B4DFG0_HUMAN Protein DEK OS=Homo sapiens GN=DEK PE=1 SV=1;>tr|B4DNW3|B4DNW3_HUMAN cDNA FLJ51914, highly similar to Protein DEK OS=Homo sapiens PE=2 SV=1;>tr|D6RDA2|D6RDA2_HUMAN Pr	18	18	18	40	42.674	0	250.08	0.79654	1.0486	22	0.86624	1.1039	34	0.86371	1.05	33	0.84078	1.1733	34	1.0285	1.0853	27	0.93724	1.0658	26	0.75745	0.89091	26	0.96729	1.1032	31	0.7018	0.83912	22	0.95584	1.082	29	0.96382	1.0376	25	0.9296	0.9802	30	77468000000	39285000000
A0A024R8W0;P38919;I3L3H2	29;29;6	Eukaryotic initiation factor 4A-III;Eukaryotic initiation factor 4A-III, N-terminally processed	DDX48;EIF4A3	>tr|A0A024R8W0|A0A024R8W0_HUMAN DEAD (Asp-Glu-Ala-Asp) box polypeptide 48, isoform CRA_a OS=Homo sapiens GN=DDX48 PE=3 SV=1;>sp|P38919|IF4A3_HUMAN Eukaryotic initiation factor 4A-III OS=Homo sapiens GN=EIF4A3 PE=1 SV=4	29	24	24	71.8	46.871	0	323.31	0.75762	0.97189	22	0.80335	1.0177	21	0.84775	1.0041	21	0.76908	1.0777	21	0.95154	0.99997	21	0.77084	0.88397	29	0.86998	1.032	16	0.90575	1.0307	17	0.79183	0.91673	20	0.95577	1.0736	22	0.92128	0.97964	23	0.99395	1.0298	20	77237000000	40882000000
Q15691;B4DM33;A2VCR0	20;18;13	Microtubule-associated protein RP/EB family member 1	MAPRE1	>sp|Q15691|MARE1_HUMAN Microtubule-associated protein RP/EB family member 1 OS=Homo sapiens GN=MAPRE1 PE=1 SV=3;>tr|B4DM33|B4DM33_HUMAN cDNA FLJ52068, highly similar to Microtubule-associated protein RP/EB family member 1 OS=Homo sapiens PE=2 SV=1;>tr|A2VC	20	20	18	78.4	29.999	0	323.31	0.61613	0.78326	20	0.75353	0.99196	29	0.74539	0.90779	21	0.69951	1.0028	23	0.91066	0.94933	23	0.96245	1.1131	23	0.71956	0.86781	24	0.83913	0.94314	17	0.72891	0.84605	20	0.81502	0.93815	22	0.95797	1.0346	18	0.99782	1.0393	19	76983000000	40775000000
A7BI36;A0A0A0MRV0;Q9P2E9;A1A5C4;A0A087WVV2;F8W7S5;A1A5C5;B3KSG1;A0A087WU26;A2A2S5;Q32NB1;V9GY78;REV__Q9P2M7;REV__B9EK46;H0YDJ4;H9KV85;Q5XUU0;E9PN67;C9J066;Q8N4C6	59;58;58;51;50;44;43;21;21;8;8;4;1;1;1;1;1;1;1;1	Ribosome-binding protein 1	RRBP1	>tr|A7BI36|A7BI36_HUMAN p180/ribosome receptor OS=Homo sapiens GN=RRBP1 PE=2 SV=2;>tr|A0A0A0MRV0|A0A0A0MRV0_HUMAN Ribosome-binding protein 1 OS=Homo sapiens GN=RRBP1 PE=1 SV=1;>sp|Q9P2E9|RRBP1_HUMAN Ribosome-binding protein 1 OS=Homo sapiens GN=RRBP1 PE=1	59	59	59	43.4	165.75	0	323.31	0.72895	0.93746	53	0.71242	0.92565	54	0.78441	0.93105	52	0.64243	0.90217	47	0.97735	1.0242	47	0.83151	0.96317	53	0.81401	0.97999	55	0.82823	0.92183	54	0.83106	0.95254	45	0.79618	0.88742	61	0.85252	0.91264	51	0.94002	0.96836	53	76667000000	41238000000
P60866;E5RJX2;G3XAN0;E5RIP1	7;4;3;2	40S ribosomal protein S20	RPS20	>sp|P60866|RS20_HUMAN 40S ribosomal protein S20 OS=Homo sapiens GN=RPS20 PE=1 SV=1;>tr|E5RJX2|E5RJX2_HUMAN 40S ribosomal protein S20 OS=Homo sapiens GN=RPS20 PE=1 SV=1	7	7	7	46.2	13.373	0	39.741	0.72283	0.94455	12	0.75093	0.98731	15	0.74565	0.91364	9	0.68364	0.98196	13	1.3512	1.4667	19	0.94721	1.0714	16	0.77861	0.95611	16	0.8005	0.91215	14	0.76611	0.90627	11	0.85186	1.0008	15	1.0435	1.1039	14	0.79025	0.85937	13	76440000000	42412000000
Q9BVA1;A0A024QZU2;Q13885;O43209;B2R6L0;B7Z4N1;Q9UGA2;A1L195;A5D907;A5D906;A1L196	25;24;24;23;23;19;17;11;11;11;8	Tubulin beta-2B chain;Tubulin beta-2A chain	TUBB2B;TUBB2A;DKFZp566F223	>sp|Q9BVA1|TBB2B_HUMAN Tubulin beta-2B chain OS=Homo sapiens GN=TUBB2B PE=1 SV=1;>tr|A0A024QZU2|A0A024QZU2_HUMAN Tubulin beta chain OS=Homo sapiens GN=TUBB2B PE=3 SV=1;>sp|Q13885|TBB2A_HUMAN Tubulin beta-2A chain OS=Homo sapiens GN=TUBB2A PE=1 SV=1;>tr|O43	25	4	2	64.5	49.953	0	67.578	0.81394	1.0886	3	0.83201	1.1054	6	0.78207	0.9532	5	0.81781	1.1523	8	0.95859	1.0092	5	0.97706	1.096	5	0.83429	1.0252	5	0.92134	1.0705	6	0.84882	0.99225	3	0.83775	1.021	7	1.0201	1.0777	3	1.107	1.1481	4	76379000000	41292000000
P38117;M0QY67	18;11	Electron transfer flavoprotein subunit beta	ETFB	>sp|P38117|ETFB_HUMAN Electron transfer flavoprotein subunit beta OS=Homo sapiens GN=ETFB PE=1 SV=3;>tr|M0QY67|M0QY67_HUMAN Electron transfer flavoprotein subunit beta (Fragment) OS=Homo sapiens GN=ETFB PE=1 SV=1	18	18	18	64.3	27.843	0	189.25	1.0677	1.348	33	1.0008	1.2623	31	1.0592	1.27	26	0.86377	1.1843	29	0.96336	1.008	33	0.82201	0.94774	33	1.1836	1.382	30	0.95158	1.0643	34	1.195	1.4153	27	1.0409	1.1767	29	0.93682	1.0068	31	0.91703	0.95253	26	76255000000	40133000000
Q53F35;Q92688	10;10	Acidic leucine-rich nuclear phosphoprotein 32 family member B	ANP32B	>tr|Q53F35|Q53F35_HUMAN Acidic (Leucine-rich) nuclear phosphoprotein 32 family, member B variant (Fragment) OS=Homo sapiens PE=2 SV=1;>sp|Q92688|AN32B_HUMAN Acidic leucine-rich nuclear phosphoprotein 32 family member B OS=Homo sapiens GN=ANP32B PE=1 SV=1	10	7	7	47.2	28.672	0	55.836	0.79615	1.0509	7	0.74371	0.95762	6	0.89908	1.0942	4	0.67792	0.96735	6	0.94934	0.99455	5	0.8383	0.95344	11	0.83693	1.0143	6	0.84882	0.99728	7	0.89437	1.0393	8	0.81367	0.96514	5	1.0095	1.0864	5	0.92937	0.96097	8	76230000000	43859000000
E9PCY7;G8JLB6;P31943;D6RBM0;D6RIT2;D6RIU0;D6RAM1;D6R9T0;D6RFM3;D6RDU3;D6RJ04;D6RIH9;E5RGV0;E7EQJ0;E7EN40;D6RDL0;H0YB39;Q68DG4;H0YBD7;D6RF17;E5RGH4;H0YAQ2;D6R9D3;H0YBG7;B4DP51;E5RJ94	18;18;18;13;12;12;11;11;11;11;11;11;10;9;9;7;7;6;6;5;5;5;4;4;3;2	Heterogeneous nuclear ribonucleoprotein H;Heterogeneous nuclear ribonucleoprotein H, N-terminally processed	HNRNPH1	>tr|E9PCY7|E9PCY7_HUMAN Heterogeneous nuclear ribonucleoprotein H OS=Homo sapiens GN=HNRNPH1 PE=1 SV=1;>tr|G8JLB6|G8JLB6_HUMAN Heterogeneous nuclear ribonucleoprotein H OS=Homo sapiens GN=HNRNPH1 PE=1 SV=1;>sp|P31943|HNRH1_HUMAN Heterogeneous nuclear ribon	18	16	9	50.1	47.087	0	280.63	0.89765	1.1641	28	0.86698	1.1223	32	0.96656	1.1702	29	0.82134	1.1506	31	0.93114	0.96016	24	0.91744	1.0378	27	0.89614	1.0703	26	1.053	1.1844	32	0.86879	1.0238	24	1.0363	1.1867	33	0.98941	1.0561	30	1.0521	1.0952	33	75954000000	38743000000
P46779;H0YKD8;H0YMF4;H0YLP6;Q59F34;O60251	10;9;7;6;6;2	60S ribosomal protein L28	RPL28	>sp|P46779|RL28_HUMAN 60S ribosomal protein L28 OS=Homo sapiens GN=RPL28 PE=1 SV=3;>tr|H0YKD8|H0YKD8_HUMAN 60S ribosomal protein L28 OS=Homo sapiens GN=RPL28 PE=1 SV=1;>tr|H0YMF4|H0YMF4_HUMAN 60S ribosomal protein L28 OS=Homo sapiens GN=RPL28 PE=1 SV=1;>tr	10	10	10	56.2	15.747	0	18.708	0.73911	0.96158	13	0.7668	0.99699	11	0.75207	0.91301	10	0.66986	0.96579	15	1.6132	1.7117	13	0.9003	1.0302	16	0.70667	0.87561	12	0.86492	1.0013	16	0.75764	0.92346	5	0.82625	0.97336	14	0.91164	0.96721	11	0.91367	0.95154	16	74931000000	39015000000
P55084;B4DY96;F5GZQ3;B4DDC9;B5MD38;D6W539;C9JEY0;C9JE81;C9K0M0;Q92799	24;23;21;19;18;16;7;7;4;3	Trifunctional enzyme subunit beta, mitochondrial;3-ketoacyl-CoA thiolase	HADHB	>sp|P55084|ECHB_HUMAN Trifunctional enzyme subunit beta, mitochondrial OS=Homo sapiens GN=HADHB PE=1 SV=3;>tr|B4DY96|B4DY96_HUMAN cDNA FLJ55769, highly similar to Trifunctional enzyme subunit beta, mitochondrial OS=Homo sapiens PE=2 SV=1;>tr|F5GZQ3|F5GZQ3_	24	24	24	55.3	51.294	0	156.15	1.1946	1.5114	29	1.0535	1.3447	29	1.1776	1.4271	31	0.85778	1.1956	26	1.0461	1.0931	24	0.85479	0.97585	28	1.3909	1.675	30	1.0639	1.2037	28	1.2846	1.4809	28	1.1777	1.3303	31	0.92554	0.99349	26	0.96958	1.0098	23	74915000000	32571000000
P12532;F8WCN3;B4DFE8;E9PCP8;B4DH34;B4DGR9;B4DF55;C9JSQ1;B4DF72;B4DJW9;B7Z9T7;C9J8F6;B4DKA2;C9JT96;C9JJX8;C9J995;C9J6W7;B4DFA3;B4DEL4	22;13;11;11;11;10;10;9;8;7;5;5;5;5;4;4;4;3;2	Creatine kinase U-type, mitochondrial	CKMT1A;CKMT1B	>sp|P12532|KCRU_HUMAN Creatine kinase U-type, mitochondrial OS=Homo sapiens GN=CKMT1A PE=1 SV=1;>tr|F8WCN3|F8WCN3_HUMAN Creatine kinase U-type, mitochondrial OS=Homo sapiens GN=CKMT1B PE=1 SV=1;>tr|B4DFE8|B4DFE8_HUMAN cDNA FLJ52224, highly similar to Creat	22	22	18	54.2	47.036	0	323.31	0.97953	1.2665	32	0.94461	1.2213	24	0.94517	1.1352	26	0.83014	1.1572	24	0.96045	1.0039	26	0.81424	0.9246	21	1.1222	1.3472	24	0.95893	1.073	20	1.0904	1.271	27	1.0092	1.1355	23	0.88807	0.94445	24	0.911	0.94354	22	74855000000	37818000000
A0A0S2Z487;A0A024R1X8;P14923;A0A0S2Z495;Q7KZ86	40;40;40;16;11	Junction plakoglobin	JUP	>tr|A0A0S2Z487|A0A0S2Z487_HUMAN Junction plakoglobin isoform 1 (Fragment) OS=Homo sapiens GN=JUP PE=2 SV=1;>tr|A0A024R1X8|A0A024R1X8_HUMAN Junction plakoglobin, isoform CRA_a OS=Homo sapiens GN=JUP PE=4 SV=1;>sp|P14923|PLAK_HUMAN Junction plakoglobin OS=Ho	40	35	21	64.7	81.744	0	323.31	0.71472	0.92748	33	0.7928	1.0238	37	0.82593	0.97989	39	0.77765	1.0881	36	0.92752	0.96675	27	0.88416	1.0099	38	0.82639	0.95812	32	0.87934	0.97555	41	0.8092	0.94049	28	0.89993	1.0037	34	0.94678	1.0017	39	0.98339	1.0184	34	74715000000	38869000000
O00567;A8K9K6;A0PJ92;Q5JXT2;H0YDU4;H0Y653;Q9BSN3	30;29;25;14;12;10;6	Nucleolar protein 56	NOP56	>sp|O00567|NOP56_HUMAN Nucleolar protein 56 OS=Homo sapiens GN=NOP56 PE=1 SV=4;>tr|A8K9K6|A8K9K6_HUMAN cDNA FLJ76962, highly similar to Homo sapiens nucleolar protein 5A (56kDa with KKE/D repeat) (NOL5A), mRNA OS=Homo sapiens PE=2 SV=1;>tr|A0PJ92|A0PJ92_HU	30	30	30	66.3	66.049	0	323.01	0.95318	1.2147	29	0.86366	1.1241	37	0.95267	1.1573	35	0.77234	1.0867	36	1.2711	1.2933	38	0.85672	0.97239	38	0.90537	1.0875	32	1.0431	1.1757	37	0.89057	1.0395	33	1.0409	1.1906	31	0.78323	0.83506	32	0.93712	0.98117	31	74682000000	38423000000
Q6NZ52;P46776;E9PJD9;Q9BQQ5;E9PLL6;E9PLX7	6;6;5;5;5;2	60S ribosomal protein L27a	RPL27A;L27a	>tr|Q6NZ52|Q6NZ52_HUMAN Ribosomal protein L27a OS=Homo sapiens GN=RPL27A PE=2 SV=1;>sp|P46776|RL27A_HUMAN 60S ribosomal protein L27a OS=Homo sapiens GN=RPL27A PE=1 SV=2;>tr|E9PJD9|E9PJD9_HUMAN 60S ribosomal protein L27a OS=Homo sapiens GN=RPL27A PE=1 SV=1;	6	6	6	35.1	16.478	0	34.274	0.65058	0.84977	10	0.83833	1.0888	10	0.67936	0.83156	10	0.73749	1.033	10	1.2669	1.3291	14	0.90836	1.0287	13	0.73485	0.88379	10	0.85039	0.98849	8	0.65786	0.78836	10	0.83314	0.98313	11	1.0758	1.1396	10	1.0351	1.0752	10	74675000000	38271000000
Q96AG4;I3L223	16;2	Leucine-rich repeat-containing protein 59	LRRC59	>sp|Q96AG4|LRC59_HUMAN Leucine-rich repeat-containing protein 59 OS=Homo sapiens GN=LRRC59 PE=1 SV=1	16	16	16	54.4	34.93	0	151.11	0.6642	0.84968	18	0.70257	0.91323	17	0.73248	0.8878	21	0.70424	0.99635	24	1.1455	1.2032	26	0.83358	0.93937	20	0.71341	0.88541	16	0.89638	1.0291	18	0.68148	0.80174	19	0.87628	1.0005	18	0.89099	0.94952	14	0.89311	0.92556	20	74659000000	39276000000
A0A024R2B6;P36952;C9JLM5	21;21;7	Serpin B5	SERPINB5	>tr|A0A024R2B6|A0A024R2B6_HUMAN Serpin peptidase inhibitor, clade B (Ovalbumin), member 5, isoform CRA_b OS=Homo sapiens GN=SERPINB5 PE=3 SV=1;>sp|P36952|SPB5_HUMAN Serpin B5 OS=Homo sapiens GN=SERPINB5 PE=1 SV=2	21	21	8	71.2	42.1	0	323.31	0.79834	1.0255	30	0.71638	0.94091	39	0.90771	1.0786	33	0.64695	0.90801	32	0.9978	1.034	30	0.84406	0.96825	31	0.91182	1.0728	29	0.79585	0.8972	29	0.87683	1.0289	28	0.78859	0.89818	27	0.98232	1.0513	25	0.95499	0.99161	32	74057000000	38608000000
P61160;F5H6T1;Q8IY98;B4DHK9;B4DWQ5;A0A1B0GWD0;A0A1B0GWH0	16;12;11;11;7;3;3	Actin-related protein 2	ACTR2	>sp|P61160|ARP2_HUMAN Actin-related protein 2 OS=Homo sapiens GN=ACTR2 PE=1 SV=1;>tr|F5H6T1|F5H6T1_HUMAN ARP2 actin-related protein 2 homolog (Yeast), isoform CRA_d OS=Homo sapiens GN=ACTR2 PE=1 SV=2;>tr|Q8IY98|Q8IY98_HUMAN ACTR2 protein OS=Homo sapiens GN	16	16	16	53.8	44.76	0	317.64	0.7649	0.99773	22	0.77106	1.0044	18	0.81082	0.9807	25	0.68033	0.96027	21	0.91886	0.95964	23	0.82654	0.94902	22	0.85344	1.0354	19	0.84352	0.96849	23	0.9176	1.104	21	0.86833	1.0035	25	0.89881	0.96355	22	0.97946	1.0079	20	73973000000	38517000000
A0A0S2Z4J1;P51659;B2R659;E7EWE5;B4DSD0;B4DDM5;E7ER27;A0A0S2Z460;A0A0S2Z4Q6	37;37;36;34;33;32;25;4;3	Peroxisomal multifunctional enzyme type 2;(3R)-hydroxyacyl-CoA dehydrogenase;Enoyl-CoA hydratase 2	HSD17B4	>tr|A0A0S2Z4J1|A0A0S2Z4J1_HUMAN Hydroxysteroid (17-beta) dehydrogenase 4, isoform CRA_b (Fragment) OS=Homo sapiens GN=HSD17B4 PE=2 SV=1;>sp|P51659|DHB4_HUMAN Peroxisomal multifunctional enzyme type 2 OS=Homo sapiens GN=HSD17B4 PE=1 SV=3;>tr|B2R659|B2R659_H	37	37	10	57.2	79.685	0	323.31	0.98921	1.2693	33	0.96368	1.2531	39	0.99335	1.1765	44	0.74052	1.0445	26	1.0349	1.0841	38	0.79915	0.92271	36	1.0674	1.286	34	0.94245	1.0666	29	1.0327	1.1985	38	0.98249	1.1108	34	0.79044	0.8516	25	0.92187	0.94991	32	73788000000	37204000000
Q59H57;B4DR70;A8K4H1;Q8TBR3;Q6IBQ5;H3BPE7;Q13344;P35637;Q70T18	8;8;8;8;8;8;8;8;6	RNA-binding protein FUS	FUS	>tr|Q59H57|Q59H57_HUMAN Fusion (Involved in t(12;16) in malignant liposarcoma) isoform a variant (Fragment) OS=Homo sapiens PE=2 SV=1;>tr|B4DR70|B4DR70_HUMAN cDNA FLJ58049, highly similar to RNA-binding protein FUS OS=Homo sapiens PE=2 SV=1;>tr|A8K4H1|A8K4	8	8	5	30.7	31.994	0	123.95	0.82969	1.0805	14	0.77002	1.006	16	0.91839	1.1444	14	0.73381	1.0521	16	0.87822	0.92802	12	0.84083	0.95359	17	0.83878	1.0415	13	0.9339	1.0956	13	0.91954	1.0895	13	0.93641	1.0938	17	0.94343	1.0098	14	0.99878	1.0329	13	73696000000	38142000000
Q02790;B2R9U2;F5H1U3;H0YFG2;F5H120	28;27;5;3;2	Peptidyl-prolyl cis-trans isomerase FKBP4;Peptidyl-prolyl cis-trans isomerase FKBP4, N-terminally processed	FKBP4	>sp|Q02790|FKBP4_HUMAN Peptidyl-prolyl cis-trans isomerase FKBP4 OS=Homo sapiens GN=FKBP4 PE=1 SV=3;>tr|B2R9U2|B2R9U2_HUMAN cDNA, FLJ94557, highly similar to Homo sapiens FK506 binding protein 4, 59kDa (FKBP4), mRNA OS=Homo sapiens PE=2 SV=1	28	28	28	68	51.804	0	232.51	0.51709	0.65856	21	0.72686	0.93305	17	0.60011	0.72076	28	0.62845	0.86952	27	0.892	0.93279	25	0.85594	0.96835	33	0.58507	0.67547	18	0.77326	0.8632	27	0.57379	0.65282	17	0.76689	0.87333	19	0.9014	0.96422	28	0.94655	0.98283	21	73696000000	43730000000
A0A024R904;Q9HB71;Q6NVY0;B4DFD3;B2ZWH1	19;19;18;5;3	Calcyclin-binding protein	CACYBP	>tr|A0A024R904|A0A024R904_HUMAN Calcyclin binding protein, isoform CRA_a OS=Homo sapiens GN=CACYBP PE=4 SV=1;>sp|Q9HB71|CYBP_HUMAN Calcyclin-binding protein OS=Homo sapiens GN=CACYBP PE=1 SV=2;>tr|Q6NVY0|Q6NVY0_HUMAN Calcyclin binding protein OS=Homo sapie	19	19	19	68.4	26.21	0	208.87	0.54385	0.70676	17	0.71363	0.94135	22	0.63695	0.76985	26	0.64912	0.92003	22	0.88908	0.93896	16	0.86757	0.98708	28	0.6565	0.77535	20	0.79783	0.91172	22	0.64138	0.76007	16	0.81239	0.94289	21	0.91589	0.973	23	0.94224	0.9719	22	73604000000	42330000000
Q6IAL5;A8K4W7;P53597;B2R8A1;B7Z438;H7C233	12;12;12;11;7;2	Succinyl-CoA ligase [ADP/GDP-forming] subunit alpha, mitochondrial	SUCLG1	>tr|Q6IAL5|Q6IAL5_HUMAN Putative uncharacterized protein tmp_locus_1 OS=Homo sapiens GN=SUCLG1 PE=2 SV=1;>tr|A8K4W7|A8K4W7_HUMAN cDNA FLJ76284, highly similar to Homo sapiens succinate-CoA ligase, GDP-forming, alpha subunit (SUCLG1), mRNA OS=Homo sapiens P	12	12	12	39.9	35.047	0	223.66	1.1208	1.428	26	1.1321	1.4613	29	1.1602	1.3858	30	0.88916	1.2549	31	0.97487	1.0132	27	0.86718	0.99324	29	1.3372	1.6095	31	1.1151	1.2361	25	1.2849	1.5159	29	1.111	1.2916	31	0.93644	0.99606	26	1.0029	1.047	26	72537000000	34959000000
P08473;B7ZKY6;C9JR96;C9J9X7;C9IYX7;C9JDZ3;A0A087WWM7;Q3KQS6	36;35;14;9;6;3;1;1	Neprilysin	MME	>sp|P08473|NEP_HUMAN Neprilysin OS=Homo sapiens GN=MME PE=1 SV=2;>tr|B7ZKY6|B7ZKY6_HUMAN Membrane metallo-endopeptidase OS=Homo sapiens GN=MME PE=2 SV=1	36	36	36	49.6	85.513	0	323.31	1.3355	1.737	35	0.95994	1.2389	33	1.3907	1.6442	40	0.82157	1.1387	32	0.87974	0.92006	23	0.84071	0.95519	35	1.5078	1.8041	34	1.0288	1.1602	35	1.4076	1.6479	33	1.0617	1.2086	32	0.8949	0.94612	33	0.98067	1.0124	26	72415000000	34116000000
P62314;Q7Z5A3;J3QLI9;J3QLR7	4;3;2;1	Small nuclear ribonucleoprotein Sm D1	SNRPD1	>sp|P62314|SMD1_HUMAN Small nuclear ribonucleoprotein Sm D1 OS=Homo sapiens GN=SNRPD1 PE=1 SV=1;>tr|Q7Z5A3|Q7Z5A3_HUMAN Small nuclear ribonucleoprotein Sm D1 OS=Homo sapiens GN=SNRPD1 PE=2 SV=1;>tr|J3QLI9|J3QLI9_HUMAN Small nuclear ribonucleoprotein Sm D1	4	4	4	54.6	13.281	0	131.17	0.78519	1.071	8	0.70844	0.94029	8	0.783	0.97767	10	0.67107	0.95687	8	0.97718	1.0244	10	0.81071	0.9446	7	0.83871	1.0106	11	0.88619	1.0391	8	0.82551	1.0269	9	0.88245	1.0542	7	0.79116	0.85131	8	0.91468	0.96964	9	72270000000	38670000000
Q15907;M0R2D0	15;2	Ras-related protein Rab-11B	RAB11B	>sp|Q15907|RB11B_HUMAN Ras-related protein Rab-11B OS=Homo sapiens GN=RAB11B PE=1 SV=4	15	15	2	67.4	24.488	0	133.82	0.87251	1.1401	25	0.80936	1.0245	19	0.90791	1.1115	20	0.72242	1.0037	19	0.97124	1.0033	23	0.80995	0.92449	22	0.84711	1.0227	18	0.90802	1.0335	16	0.90347	1.0647	17	0.94749	1.0624	22	0.91564	0.98212	20	0.95161	0.99082	17	71958000000	37693000000
B3KXZ4;P49736;H0Y8E6;B7Z8Z6;B4DSV5;Q9BWF4	35;35;34;32;30;21	DNA replication licensing factor MCM2	MCM2	>tr|B3KXZ4|B3KXZ4_HUMAN DNA helicase OS=Homo sapiens PE=2 SV=1;>sp|P49736|MCM2_HUMAN DNA replication licensing factor MCM2 OS=Homo sapiens GN=MCM2 PE=1 SV=4;>tr|H0Y8E6|H0Y8E6_HUMAN DNA helicase (Fragment) OS=Homo sapiens GN=MCM2 PE=1 SV=1;>tr|B7Z8Z6|B7Z8Z6	35	35	35	49.1	91.271	0	210.4	0.66653	0.84254	24	0.77992	0.9942	39	0.73257	0.87173	27	0.68923	0.96352	34	1.0166	1.0608	29	0.86658	0.98886	35	0.74038	0.88125	29	0.92227	1.0275	42	0.68803	0.79976	22	0.89827	1.0173	34	0.97396	1.037	36	0.96528	1.003	30	71902000000	39436000000
A0A024R1S8;Q14847;A8K1D2;C9J9W2;B4DIC4;B4DJI4;F6S2S5;K7ESD6;J3KSN1;Q9NPR7	14;14;13;10;8;8;5;3;2;2	LIM and SH3 domain protein 1	LASP1	>tr|A0A024R1S8|A0A024R1S8_HUMAN LIM and SH3 protein 1, isoform CRA_b OS=Homo sapiens GN=LASP1 PE=4 SV=1;>sp|Q14847|LASP1_HUMAN LIM and SH3 domain protein 1 OS=Homo sapiens GN=LASP1 PE=1 SV=2;>tr|A8K1D2|A8K1D2_HUMAN cDNA FLJ76601, highly similar to Homo sap	14	14	13	63.6	29.717	0	122.36	0.77416	1.0052	16	0.74697	0.98925	13	0.84049	1.0166	9	0.67911	0.95406	17	0.88108	0.92842	9	0.89119	1.0136	26	0.8775	1.0723	13	0.80862	0.91305	24	0.94634	1.1046	20	0.78759	0.91103	16	0.9028	0.9614	23	0.96032	1.0001	20	71398000000	37518000000
Q14566;Q4ZG57;B4DRF6;B4E0N7;Q53T61	47;44;21;4;2	DNA replication licensing factor MCM6	MCM6	>sp|Q14566|MCM6_HUMAN DNA replication licensing factor MCM6 OS=Homo sapiens GN=MCM6 PE=1 SV=1;>tr|Q4ZG57|Q4ZG57_HUMAN DNA helicase (Fragment) OS=Homo sapiens GN=MCM6 PE=3 SV=1	47	47	47	55.8	92.888	0	323.31	0.65899	0.85	44	0.74849	0.96203	48	0.73441	0.90219	38	0.67713	0.94285	43	0.9782	1.0219	39	0.85392	0.98082	39	0.74075	0.87106	35	0.92177	1.0237	39	0.76652	0.90992	28	0.89432	1.0065	38	0.98312	1.0596	40	0.95191	0.99014	40	71338000000	37830000000
P02786;G3V0E5	29;26	Transferrin receptor protein 1;Transferrin receptor protein 1, serum form	TFRC	>sp|P02786|TFR1_HUMAN Transferrin receptor protein 1 OS=Homo sapiens GN=TFRC PE=1 SV=2;>tr|G3V0E5|G3V0E5_HUMAN Transferrin receptor (P90, CD71), isoform CRA_c OS=Homo sapiens GN=TFRC PE=1 SV=1	29	29	1	44.1	84.87	0	219.34	0.34957	0.45243	21	0.93795	1.1908	45	0.6059	0.72018	30	0.87918	1.2377	42	0.53371	0.54739	29	0.92613	1.0543	42	0.39394	0.46079	14	0.97321	1.086	38	0.59017	0.6781	24	1.0571	1.2174	38	0.52804	0.56443	20	0.99176	1.0208	34	71257000000	36010000000
A0A140VJK6;P49915;B4DUT7;Q53F90	30;30;28;28	GMP synthase [glutamine-hydrolyzing]	GMPS	>tr|A0A140VJK6|A0A140VJK6_HUMAN Testicular tissue protein Li 82 OS=Homo sapiens PE=2 SV=1;>sp|P49915|GUAA_HUMAN GMP synthase [glutamine-hydrolyzing] OS=Homo sapiens GN=GMPS PE=1 SV=1;>tr|B4DUT7|B4DUT7_HUMAN cDNA FLJ57604, highly similar to GMP synthase (gl	30	30	30	54.4	76.715	0	323.31	0.63369	0.79091	23	0.7351	0.93444	27	0.665	0.8176	24	0.65651	0.91863	32	0.95197	0.98903	31	0.90358	1.0263	31	0.64646	0.76036	16	0.85541	0.94778	23	0.60226	0.70856	21	0.84677	0.95931	25	0.9601	1.031	33	0.98054	1.0103	24	71022000000	37572000000
Q53XC0;P05198;G3V4T5;H0YJS4;B4DM12	20;20;17;16;3	Eukaryotic translation initiation factor 2 subunit 1	EIF2S1	>tr|Q53XC0|Q53XC0_HUMAN Eukaryotic translation initiation factor 2, subunit 1 alpha, 35kDa, isoform CRA_a OS=Homo sapiens GN=EIF2S1 PE=2 SV=1;>sp|P05198|IF2A_HUMAN Eukaryotic translation initiation factor 2 subunit 1 OS=Homo sapiens GN=EIF2S1 PE=1 SV=3;>tr	20	20	20	67.3	36.112	0	194.5	0.65474	0.84786	21	0.74668	0.94787	22	0.72579	0.88679	21	0.64334	0.89386	25	0.94911	1.0057	27	0.85264	0.96847	26	0.74404	0.88737	26	0.82331	0.9212	25	0.73106	0.85203	22	0.81418	0.93252	20	0.89282	0.97763	21	0.94596	0.99749	18	70753000000	39690000000
P54886	38	Delta-1-pyrroline-5-carboxylate synthase;Glutamate 5-kinase;Gamma-glutamyl phosphate reductase	ALDH18A1	>sp|P54886|P5CS_HUMAN Delta-1-pyrroline-5-carboxylate synthase OS=Homo sapiens GN=ALDH18A1 PE=1 SV=2	38	38	38	52.6	87.301	0	323.31	1.0836	1.3841	36	0.92922	1.2024	45	1.09	1.3082	36	0.76887	1.0741	37	0.98028	1.0329	32	0.82608	0.96735	33	1.3189	1.5782	42	0.93469	1.0389	40	1.2317	1.4437	36	1.0264	1.1625	37	0.86721	0.9296	38	0.90189	0.93417	34	70518000000	35197000000
P11387;B9EG90;Q9BVT2;B7Z9E8;B4DYD2;E5KMK7;E5KMK6;E5KMK5;Q969P6;E5RIC7;Q6PK95;Q6NWZ5;D3DWJ7;B4E061;E5RJ95;E5RFS0;E5RJ33;H0YBR3;Q8TBP3;H0YAR3;H0YC03;E5RGE7;E5RGR4;E5RFE3;E5RGR2	35;34;12;5;5;5;5;5;5;4;3;3;3;3;2;2;1;1;1;1;1;1;1;1;1	DNA topoisomerase 1	TOP1	>sp|P11387|TOP1_HUMAN DNA topoisomerase 1 OS=Homo sapiens GN=TOP1 PE=1 SV=2;>tr|B9EG90|B9EG90_HUMAN Topoisomerase (DNA) I OS=Homo sapiens GN=TOP1 PE=2 SV=1	35	35	35	46.5	90.725	0	262.37	0.8559	1.1091	28	0.9385	1.2269	43	1.0056	1.2197	29	0.76842	1.0721	35	1.4268	1.4904	31	0.77525	0.89786	28	0.99586	1.1558	34	1.0384	1.1511	34	1.0406	1.2097	22	1.0356	1.176	45	0.77847	0.82764	29	0.93643	0.96755	34	70078000000	35705000000
Q14651;C9JAM8;C9J359;C9J0F3;C9JAM3;C9JVY2;C9JU08;H7C4N2;C9JYI1	30;12;5;5;3;3;3;2;1	Plastin-1	PLS1	>sp|Q14651|PLSI_HUMAN Plastin-1 OS=Homo sapiens GN=PLS1 PE=1 SV=2	30	28	26	55.5	70.253	0	323.31	0.68895	0.88998	22	0.75561	0.98541	21	0.7902	0.95649	32	0.65821	0.9234	26	0.91835	0.9478	32	0.87224	0.99059	23	0.73912	0.90984	26	0.81033	0.9156	26	0.80016	0.94441	27	0.77932	0.88873	22	0.92871	0.98832	22	0.88996	0.935	29	69936000000	37893000000
A0A0S2Z3L2;P16615;H7C5W9;Q8N3X5;Q7Z675;O14983;Q7Z6E5;A8K9K1;Q93084;J3QSY6;A0A0S2Z3H0;A0A0S2Z425;H3BVB2;B3KS35;A0A0C4DH86;B1PM99;H3BTW4	34;34;30;11;11;11;10;7;7;2;2;2;2;2;1;1;1	Sarcoplasmic/endoplasmic reticulum calcium ATPase 2	ATP2A2	>tr|A0A0S2Z3L2|A0A0S2Z3L2_HUMAN ATPase Ca++ transporting cardiac muscle slow twitch 2 isoform 1 (Fragment) OS=Homo sapiens GN=ATP2A2 PE=2 SV=1;>sp|P16615|AT2A2_HUMAN Sarcoplasmic/endoplasmic reticulum calcium ATPase 2 OS=Homo sapiens GN=ATP2A2 PE=1 SV=1;>t	34	34	34	35.2	114.76	0	219.24	0.90456	1.1571	35	0.96006	1.2435	37	0.86683	1.0481	29	0.7867	1.1108	39	1.0158	1.0693	31	0.83591	0.95842	33	1.1044	1.3065	30	1.0274	1.1739	32	1.014	1.1889	29	1.0911	1.2275	40	0.93947	0.99896	28	0.92465	0.9608	23	69754000000	35203000000
O95831;E9PMA0;A0A140VK04;Q5RZA0;Q5RZ99	26;15;14;9;7	Apoptosis-inducing factor 1, mitochondrial	AIFM1	>sp|O95831|AIFM1_HUMAN Apoptosis-inducing factor 1, mitochondrial OS=Homo sapiens GN=AIFM1 PE=1 SV=1;>tr|E9PMA0|E9PMA0_HUMAN Apoptosis-inducing factor 1, mitochondrial OS=Homo sapiens GN=AIFM1 PE=1 SV=1;>tr|A0A140VK04|A0A140VK04_HUMAN Testicular secretory	26	26	26	50.6	66.9	0	246.63	1.0421	1.3393	36	0.93581	1.1817	38	1.0374	1.2654	35	0.78596	1.0766	41	0.95597	0.99048	33	0.77955	0.89589	35	1.1389	1.3618	29	0.9654	1.106	38	1.1411	1.3442	28	1.0065	1.1732	33	0.92258	0.98596	27	0.96878	1.0137	25	69271000000	34877000000
Q9BS26	19	Endoplasmic reticulum resident protein 44	ERP44	>sp|Q9BS26|ERP44_HUMAN Endoplasmic reticulum resident protein 44 OS=Homo sapiens GN=ERP44 PE=1 SV=1	19	19	19	51.2	46.971	0	278.26	0.92113	1.1862	23	1.0031	1.2587	33	0.92288	1.1009	23	0.80987	1.1343	29	0.92333	0.95562	18	0.86731	0.99235	33	1.0566	1.2419	28	0.98719	1.1295	29	0.99745	1.1616	22	1.0366	1.1934	32	0.91394	0.97451	27	0.96976	1.0129	32	68807000000	35422000000
A0A0C4DGQ5;P04632;K7ELJ7;A0A075B7C0;U3KQE2;K7EIV0;K7EM73;U3KPR7;K7ES78;Q96L46;K7EMQ1	13;13;12;11;10;10;9;6;2;2;1	Calpain small subunit 1	CAPNS1	>tr|A0A0C4DGQ5|A0A0C4DGQ5_HUMAN Calpain small subunit 1 OS=Homo sapiens GN=CAPNS1 PE=1 SV=1;>sp|P04632|CPNS1_HUMAN Calpain small subunit 1 OS=Homo sapiens GN=CAPNS1 PE=1 SV=1;>tr|K7ELJ7|K7ELJ7_HUMAN Calpain small subunit 1 OS=Homo sapiens GN=CAPNS1 PE=1 SV	13	13	4	64	33.786	0	267.99	0.79488	1.0222	18	0.70745	0.91576	15	0.85136	1.0169	14	0.66178	0.9253	18	0.96008	1.0078	16	0.86615	0.99224	18	0.88446	1.0419	17	0.81134	0.94794	17	0.8425	0.99344	14	0.81165	0.92286	16	0.95662	1.017	13	0.89939	0.9336	17	68727000000	37016000000
A0A140VK44;P60900;G3V295;G3V5Z7;G3V3I1;G3V3U4;Q9BZ93;Q59F72;G3V4S5;G3V2S7;H0YJC4	13;13;12;12;9;5;3;2;1;1;1	Proteasome subunit alpha type-6;Proteasome subunit alpha type	PSMA6	>tr|A0A140VK44|A0A140VK44_HUMAN Proteasome subunit alpha type OS=Homo sapiens PE=2 SV=1;>sp|P60900|PSA6_HUMAN Proteasome subunit alpha type-6 OS=Homo sapiens GN=PSMA6 PE=1 SV=1;>tr|G3V295|G3V295_HUMAN Proteasome subunit alpha type OS=Homo sapiens GN=PSMA6	13	13	13	67.9	27.399	0	106.98	0.76185	0.98322	15	0.78446	1.0329	14	0.83464	1.0073	14	0.74147	1.0382	12	0.91931	0.96332	16	0.88647	1.0112	13	0.80063	0.95996	10	0.88255	0.98245	13	0.8688	1.0386	12	0.85055	0.98102	13	0.91199	0.96785	15	1.0041	1.0376	12	68640000000	37105000000
V9HWE8;P52565;J3KTF8;J3QQX2;J3QW41;A0A0S2Z3D9;J3KRY1;J3KRE2;J3KS60	12;12;11;11;10;10;9;8;5	Rho GDP-dissociation inhibitor 1	HEL-S-47e;ARHGDIA	>tr|V9HWE8|V9HWE8_HUMAN Epididymis secretory sperm binding protein Li 47e OS=Homo sapiens GN=HEL-S-47e PE=2 SV=1;>sp|P52565|GDIR1_HUMAN Rho GDP-dissociation inhibitor 1 OS=Homo sapiens GN=ARHGDIA PE=1 SV=3;>tr|J3KTF8|J3KTF8_HUMAN Rho GDP-dissociation inhib	12	12	12	68.1	23.207	0	192.22	0.63758	0.80021	17	0.71081	0.89139	14	0.71792	0.86654	16	0.6422	0.85586	16	0.89606	0.97952	20	0.88257	1.0705	17	0.70616	0.86513	15	0.78666	0.90792	17	0.69374	0.81851	18	0.80243	0.93565	15	0.96014	1.0286	14	0.94115	0.99841	14	68355000000	38272000000
Q9ULC5;B4DX30	27;17	Long-chain-fatty-acid--CoA ligase 5	ACSL5	>sp|Q9ULC5|ACSL5_HUMAN Long-chain-fatty-acid--CoA ligase 5 OS=Homo sapiens GN=ACSL5 PE=1 SV=1;>tr|B4DX30|B4DX30_HUMAN cDNA FLJ52792, highly similar to Long-chain-fatty-acid--CoA ligase 5 (EC 6.2.1.3) OS=Homo sapiens PE=2 SV=1	27	27	25	49.3	75.99	0	323.31	0.98449	1.2855	34	0.87459	1.1376	34	0.98543	1.2106	33	0.73534	1.0315	32	0.90437	0.95189	25	0.80991	0.93443	30	1.0875	1.2876	36	0.91025	1.0255	30	1.0147	1.1728	33	0.91911	1.0413	38	0.84794	0.90258	34	0.83267	0.86595	28	67685000000	35185000000
O76021;J3QSV6;A0PJ61;Q32Q62;A0PJ87;I3L3U9;I3L3C4;I3L234;I3L1A3	19;18;18;18;12;10;9;4;1	Ribosomal L1 domain-containing protein 1	RSL1D1	>sp|O76021|RL1D1_HUMAN Ribosomal L1 domain-containing protein 1 OS=Homo sapiens GN=RSL1D1 PE=1 SV=3;>tr|J3QSV6|J3QSV6_HUMAN Ribosomal L1 domain-containing protein 1 (Fragment) OS=Homo sapiens GN=RSL1D1 PE=1 SV=1;>tr|A0PJ61|A0PJ61_HUMAN RSL1D1 protein (Frag	19	19	19	40.4	54.972	0	144.4	0.87262	1.1188	22	0.83958	1.1099	19	0.86924	1.0465	28	0.8056	1.1289	20	1.1099	1.1639	31	0.8724	0.99889	21	0.87371	1.0555	21	1.0579	1.2278	17	0.86028	1.0015	22	1.0908	1.2588	19	0.79618	0.84234	19	1.0033	1.0396	22	67487000000	35630000000
Q13200;Q59EG8;B4DM22;Q9NSM5;Q13041;C9JPC0;H7C1H2;H7C2Q3;F8WBS8	46;43;42;31;19;12;9;7;2	26S proteasome non-ATPase regulatory subunit 2	PSMD2;DKFZp564A2282	>sp|Q13200|PSMD2_HUMAN 26S proteasome non-ATPase regulatory subunit 2 OS=Homo sapiens GN=PSMD2 PE=1 SV=3;>tr|Q59EG8|Q59EG8_HUMAN Proteasome 26S non-ATPase subunit 2 variant (Fragment) OS=Homo sapiens PE=2 SV=1;>tr|B4DM22|B4DM22_HUMAN cDNA FLJ53357, highly	46	46	46	61	100.2	0	323.31	0.62344	0.79737	41	0.72699	0.94547	50	0.6912	0.83116	38	0.68434	0.95393	44	0.92379	0.97055	44	0.87307	1.012	41	0.66735	0.78731	38	0.80983	0.92137	46	0.68677	0.78123	35	0.84572	0.95213	42	0.96205	1.0298	53	0.92157	0.96995	42	67097000000	37132000000
Q5U0Q1;Q13283;Q53HH4;Q6FI03;Q32P45;Q6ZP53;B7Z8K4;E5RIZ6;E5RH42;E5RJU8;E5RI46;E5RIF8;E5RH00	18;18;17;17;17;10;9;8;6;6;5;5;2	Ras GTPase-activating protein-binding protein 1	DKFZp686L1159;G3BP1;G3BP	>tr|Q5U0Q1|Q5U0Q1_HUMAN Putative uncharacterized protein DKFZp686L1159 OS=Homo sapiens GN=G3BP PE=2 SV=1;>sp|Q13283|G3BP1_HUMAN Ras GTPase-activating protein-binding protein 1 OS=Homo sapiens GN=G3BP1 PE=1 SV=1;>tr|Q53HH4|Q53HH4_HUMAN Ras-GTPase-activating	18	18	17	51.7	52.164	0	238.18	0.55409	0.70509	24	0.72757	0.953	22	0.6622	0.80202	26	0.60692	0.873	23	0.92571	0.96898	22	0.84029	0.94443	25	0.60969	0.7144	21	0.79569	0.88716	21	0.62506	0.7354	14	0.80633	0.92347	24	0.98568	1.0437	27	0.93934	0.97275	25	66673000000	37732000000
B3KMX0;A0A024R7U6;P33991;B4DLA6;E5RG31;E5RFJ8;A4FS09;E5RFR3;E5RG53;Q6ZMK4;A0A0S2Z618;A0A0S2Z5Q9;Q9UJA3	37;37;37;36;11;6;5;2;1;1;1;1;1	DNA replication licensing factor MCM4	MCM4	>tr|B3KMX0|B3KMX0_HUMAN DNA helicase OS=Homo sapiens PE=2 SV=1;>tr|A0A024R7U6|A0A024R7U6_HUMAN DNA helicase OS=Homo sapiens GN=MCM4 PE=3 SV=1;>sp|P33991|MCM4_HUMAN DNA replication licensing factor MCM4 OS=Homo sapiens GN=MCM4 PE=1 SV=5;>tr|B4DLA6|B4DLA6_HU	37	37	37	54.9	96.603	0	323.31	0.67607	0.88163	36	0.76011	0.96659	34	0.77038	0.91573	35	0.69477	0.98273	36	0.96668	1.0332	38	0.87325	1.0065	34	0.72093	0.85103	24	0.91628	1.0287	34	0.7401	0.86511	16	0.89736	1.0229	33	0.98165	1.0674	36	0.97943	1.0278	32	66435000000	35593000000
A0A024RAC5;Q9P258;A5PLK7	25;25;24	Protein RCC2	RCC2	>tr|A0A024RAC5|A0A024RAC5_HUMAN Regulator of chromosome condensation 2, isoform CRA_a OS=Homo sapiens GN=RCC2 PE=4 SV=1;>sp|Q9P258|RCC2_HUMAN Protein RCC2 OS=Homo sapiens GN=RCC2 PE=1 SV=2;>tr|A5PLK7|A5PLK7_HUMAN RCC2 protein (Fragment) OS=Homo sapiens GN=	25	25	25	64.9	56.084	0	323.31	0.82117	1.0425	36	0.7272	0.92719	38	0.87265	1.0448	42	0.65563	0.91432	38	0.94013	0.97648	36	0.85073	0.98158	39	0.85976	1.0279	35	0.90252	1.0265	36	0.90937	1.0562	33	0.86016	0.96447	36	0.93861	1.0037	35	0.91633	0.95172	38	66381000000	33593000000
B5BUB1;Q9Y265;E7ETR0;B3KRS7;H7C4G5;J3QLR1;H7C4I3	21;21;13;13;10;6;3	RuvB-like 1	RUVBL1	>tr|B5BUB1|B5BUB1_HUMAN RuvB-like helicase (Fragment) OS=Homo sapiens GN=RUVBL1 PE=2 SV=1;>sp|Q9Y265|RUVB1_HUMAN RuvB-like 1 OS=Homo sapiens GN=RUVBL1 PE=1 SV=1;>tr|E7ETR0|E7ETR0_HUMAN RuvB-like helicase OS=Homo sapiens GN=RUVBL1 PE=1 SV=1;>tr|B3KRS7|B3KRS	21	21	21	61	50.215	0	323.31	0.73762	0.9582	31	0.79431	1.0254	34	0.77446	0.92475	26	0.69822	0.97774	35	0.95091	0.98256	31	0.8841	1.0047	30	0.79184	0.93611	28	0.87582	0.98823	30	0.75871	0.8765	28	0.88264	1.0049	33	0.95985	1.0215	29	0.95607	0.97865	25	66172000000	36181000000
Q5T6L4;P00966;A8KAP9;Q5T6L6;A0A0S2Z3B6;Q5T6L5;B4E395;A0A0S2Z3D8;Q8NFZ7	20;20;19;11;11;10;9;8;1	Argininosuccinate synthase	ASS;ASS1	>tr|Q5T6L4|Q5T6L4_HUMAN Argininosuccinate synthase 1 isoform 1 OS=Homo sapiens GN=ASS PE=2 SV=1;>sp|P00966|ASSY_HUMAN Argininosuccinate synthase OS=Homo sapiens GN=ASS1 PE=1 SV=2;>tr|A8KAP9|A8KAP9_HUMAN cDNA FLJ78448, highly similar to Homo sapiens arginin	20	20	17	53.9	46.53	0	302.57	0.72335	0.91914	31	0.70575	0.90048	33	0.79425	0.94497	35	0.62049	0.86799	28	0.90959	0.94243	36	0.82519	0.94152	35	0.76459	0.90121	28	0.78897	0.9002	30	0.79032	0.92248	30	0.79837	0.9016	29	0.86611	0.92804	30	0.91552	0.94582	29	65930000000	36035000000
P07741;H3BQB1;H3BQF1;H3BQZ9;H3BSW3;Q12898	12;9;8;8;4;2	Adenine phosphoribosyltransferase	APRT	>sp|P07741|APT_HUMAN Adenine phosphoribosyltransferase OS=Homo sapiens GN=APRT PE=1 SV=2;>tr|H3BQB1|H3BQB1_HUMAN Adenine phosphoribosyltransferase (Fragment) OS=Homo sapiens GN=APRT PE=1 SV=1;>tr|H3BQF1|H3BQF1_HUMAN Adenine phosphoribosyltransferase (Fragm	12	12	12	76.1	19.608	0	248.54	0.75279	0.95285	13	0.67934	0.85301	13	0.72766	0.87861	12	0.63558	0.89383	16	0.85749	0.89278	11	0.83122	0.94955	11	0.82188	1.0077	11	0.766	0.85529	14	0.70949	0.83158	10	0.75693	0.85672	12	0.84606	0.89385	11	0.843	0.87254	11	65908000000	36036000000
P11216;Q59GM9;B4DSD8;H0Y4Z6;Q8TDG6	42;40;37;9;8	Glycogen phosphorylase, brain form;Phosphorylase	PYGB	>sp|P11216|PYGB_HUMAN Glycogen phosphorylase, brain form OS=Homo sapiens GN=PYGB PE=1 SV=5;>tr|Q59GM9|Q59GM9_HUMAN Alpha-1,4 glucan phosphorylase (Fragment) OS=Homo sapiens PE=2 SV=1;>tr|B4DSD8|B4DSD8_HUMAN Alpha-1,4 glucan phosphorylase OS=Homo sapiens PE	42	42	32	52.6	96.695	0	323.31	0.78192	0.99571	42	0.70739	0.90043	42	0.82975	0.99036	49	0.62474	0.87094	38	0.98433	1.0268	49	0.87192	0.99761	42	0.8679	1.006	38	0.86723	0.96461	48	0.9049	1.0584	35	0.85676	0.97232	45	0.95738	1.0371	44	0.94736	0.99358	37	65139000000	34321000000
P60903;Q6FGE5;D3DV26	4;3;3	Protein S100-A10	S100A10	>sp|P60903|S10AA_HUMAN Protein S100-A10 OS=Homo sapiens GN=S100A10 PE=1 SV=2;>tr|Q6FGE5|Q6FGE5_HUMAN S100A10 protein (Fragment) OS=Homo sapiens GN=S100A10 PE=2 SV=1;>tr|D3DV26|D3DV26_HUMAN S100 calcium binding protein A10 (Annexin II ligand, calpactin I, l	4	4	4	44.3	11.203	0	142.2	0.70842	0.94655	7	0.7694	1.0107	8	0.81314	0.97979	15	0.6738	0.96557	13	0.96398	1.0146	12	0.89251	1.0038	13	0.71024	0.83523	10	0.82053	0.93104	8	0.82186	0.97554	3	0.80965	0.95653	10	1.0798	1.1473	10	0.92582	0.96025	9	64892000000	33445000000
B4DFL1;A0A024R713;P09622;E9PEX6;B4DMK9;F8WDM5;F2Z2E3	18;18;18;17;17;3;3	Dihydrolipoyl dehydrogenase;Dihydrolipoyl dehydrogenase, mitochondrial	DLD	>tr|B4DFL1|B4DFL1_HUMAN Dihydrolipoyl dehydrogenase OS=Homo sapiens PE=2 SV=1;>tr|A0A024R713|A0A024R713_HUMAN Dihydrolipoyl dehydrogenase OS=Homo sapiens GN=DLD PE=4 SV=1;>sp|P09622|DLDH_HUMAN Dihydrolipoyl dehydrogenase, mitochondrial OS=Homo sapiens GN=D	18	18	18	47.1	48.899	0	176.94	1.232	1.5653	20	1.1811	1.5372	28	1.2267	1.462	16	0.95349	1.3439	29	1.0838	1.1277	21	0.91499	1.0536	25	1.3797	1.6266	23	1.1806	1.3288	27	1.4166	1.6501	14	1.2114	1.3783	27	1.0061	1.063	26	1.0911	1.1273	31	64863000000	29308000000
P42766;F2Z388;A0A024R866;A4D2M5	6;3;3;1	60S ribosomal protein L35	RPL35	>sp|P42766|RL35_HUMAN 60S ribosomal protein L35 OS=Homo sapiens GN=RPL35 PE=1 SV=2;>tr|F2Z388|F2Z388_HUMAN 60S ribosomal protein L35 OS=Homo sapiens GN=RPL35 PE=1 SV=1;>tr|A0A024R866|A0A024R866_HUMAN Ribosomal protein L35, isoform CRA_a OS=Homo sapiens GN=	6	6	6	33.3	14.551	0	11.509	0.6391	0.84515	6	0.75324	0.9926	7	0.71501	0.82074	9	0.65732	0.88985	6	1.3401	1.4049	6	0.87009	1.0098	8	0.63193	0.77118	8	0.81176	0.94707	8	0.6394	0.77404	5	0.82769	0.95362	8	0.88965	0.9378	8	0.89609	0.95543	10	64734000000	35001000000
B3KRY3;A0A024RDY3;P11279;Q59FZ0	9;9;9;2	Lysosome-associated membrane glycoprotein 1	LAMP1	>tr|B3KRY3|B3KRY3_HUMAN cDNA FLJ35079 fis, clone PLACE6005283, highly similar to Lysosome-associated membrane glycoprotein 1 OS=Homo sapiens PE=2 SV=1;>tr|A0A024RDY3|A0A024RDY3_HUMAN Lysosomal-associated membrane protein 1, isoform CRA_a OS=Homo sapiens GN	9	9	9	19.5	42.585	0	150.34	1.0741	1.4071	14	0.91773	1.1883	9	1.0332	1.2892	10	0.68712	0.97426	11	0.9179	0.94874	13	0.82768	0.93429	8	1.4014	1.7129	13	1.0132	1.1448	12	1.2624	1.4968	10	1.08	1.2411	9	0.99413	1.0605	13	1.082	1.1424	11	64651000000	31235000000
Q9Y3I0;B4DNA0;B4DNG5;B4DXF1	23;18;6;4	tRNA-splicing ligase RtcB homolog	RTCB	>sp|Q9Y3I0|RTCB_HUMAN tRNA-splicing ligase RtcB homolog OS=Homo sapiens GN=RTCB PE=1 SV=1;>tr|B4DNA0|B4DNA0_HUMAN cDNA FLJ58027 OS=Homo sapiens PE=2 SV=1	23	23	23	50.1	55.21	0	178.21	0.802	1.032	26	0.78349	1.0068	28	0.89627	1.0625	24	0.71542	0.99244	28	0.9238	0.96746	29	0.88001	1.0023	25	0.86799	1.0344	28	0.89889	1.0079	33	0.85508	1.013	31	0.87166	0.97991	37	0.94093	1.0108	35	0.95169	0.98151	35	64600000000	33550000000
Q9Y4L1;A0A087X054;B3KXH0;B7Z2N4;B7Z766;E9PJ21;Q05D91;A0A087WWI4;Q6IN67;K7EQK2;B7Z602;A0A024R3G0;J3KTF1;J3QL06;Q9BST8;J3QQH7;J3QLE9;B7Z4E6;A0A087X214;A0A087WW13;Q68D25;B2RU27;D3DSV6;Q9BXT5	34;33;33;32;28;24;24;24;24;24;18;16;11;10;6;6;6;6;3;3;3;1;1;1	Hypoxia up-regulated protein 1	HYOU1	>sp|Q9Y4L1|HYOU1_HUMAN Hypoxia up-regulated protein 1 OS=Homo sapiens GN=HYOU1 PE=1 SV=1;>tr|A0A087X054|A0A087X054_HUMAN Hypoxia up-regulated protein 1 OS=Homo sapiens GN=HYOU1 PE=1 SV=1;>tr|B3KXH0|B3KXH0_HUMAN cDNA FLJ45395 fis, clone BRHIP3027191, highly	34	34	34	46.1	111.33	0	323.31	0.85044	1.0948	31	1.001	1.2938	41	0.84447	1.0098	32	0.82444	1.152	32	0.95966	0.98127	27	0.77613	0.88813	27	1.0076	1.1827	32	0.97328	1.086	31	0.96831	1.141	29	1.0388	1.1679	41	0.88683	0.94754	35	0.96017	1.0011	36	64261000000	32489000000
Q5TEC6	7	Histone H3	HIST2H3PS2	>tr|Q5TEC6|Q5TEC6_HUMAN Histone H3 OS=Homo sapiens GN=HIST2H3PS2 PE=1 SV=1	7	1	1	34.6	15.43	0	7.39	1.114	1.5507	4	1.027	1.3189	4	1.1465	1.434	4	0.75513	1.0658	4	1.2947	1.368	4	0.74042	0.85689	4	1.2621	1.538	4	1.024	1.1916	5	1.2335	1.5176	4	1.0328	1.2294	4	0.81002	0.86553	4	0.86896	0.90979	4	64231000000	29843000000
Q9Y230;B3KNL2;M0R0Y3;B4DW30;X6R2L4;M0QXI6;M0R0Z0;M0QXZ7	29;25;18;12;11;5;3;1	RuvB-like 2	RUVBL2	>sp|Q9Y230|RUVB2_HUMAN RuvB-like 2 OS=Homo sapiens GN=RUVBL2 PE=1 SV=3;>tr|B3KNL2|B3KNL2_HUMAN RuvB-like helicase OS=Homo sapiens GN=RUVBL2 PE=2 SV=1;>tr|M0R0Y3|M0R0Y3_HUMAN RuvB-like helicase OS=Homo sapiens GN=RUVBL2 PE=1 SV=1	29	29	29	63.1	51.156	0	140.55	0.71429	0.91897	21	0.79308	1.0326	22	0.80456	0.95798	20	0.75629	1.0681	30	0.93411	0.97844	17	0.9096	1.0342	24	0.83377	0.97474	24	0.88598	1.0032	22	0.8227	0.96306	16	0.9177	1.052	23	0.96756	1.045	24	1.0109	1.0505	24	63940000000	33538000000
Q6FHM2;P62879;C9JXA5;E7EP32;C9JIS1;C9JZN1;Q9HAV0;A8K3F6;C9JD14;H7C5J5	11;11;9;9;8;7;5;4;2;1	Guanine nucleotide-binding protein G(I)/G(S)/G(T) subunit beta-2	GNB2	>tr|Q6FHM2|Q6FHM2_HUMAN GNB2 protein OS=Homo sapiens GN=GNB2 PE=2 SV=1;>sp|P62879|GBB2_HUMAN Guanine nucleotide-binding protein G(I)/G(S)/G(T) subunit beta-2 OS=Homo sapiens GN=GNB2 PE=1 SV=3;>tr|C9JXA5|C9JXA5_HUMAN Guanine nucleotide-binding protein G(I)/	11	11	6	46.2	37.331	0	92.323	0.99514	1.2896	17	1.1342	1.4576	14	0.98293	1.1697	18	0.89072	1.2518	11	1.0013	1.0474	16	0.9265	1.0509	15	1.1547	1.3588	12	1.07	1.1857	13	1.0535	1.2153	15	1.1516	1.2811	11	1.0026	1.0631	14	1.0062	1.0379	9	63832000000	32237000000
P13073;H3BN72;H3BNV9;Q86WV2;H3BPG0;H3BNI5	7;5;5;4;4;2	Cytochrome c oxidase subunit 4 isoform 1, mitochondrial	COX4I1	>sp|P13073|COX41_HUMAN Cytochrome c oxidase subunit 4 isoform 1, mitochondrial OS=Homo sapiens GN=COX4I1 PE=1 SV=1;>tr|H3BN72|H3BN72_HUMAN Cytochrome c oxidase subunit 4 isoform 1, mitochondrial OS=Homo sapiens GN=COX4I1 PE=1 SV=1;>tr|H3BNV9|H3BNV9_HUMAN C	7	7	7	39.1	19.576	0	49.465	1.0646	1.4061	18	1.0504	1.3896	19	1.1047	1.3462	17	0.86606	1.2346	19	1.036	1.0898	17	0.88848	1.0145	17	1.2217	1.5196	17	1.0602	1.2217	19	1.2366	1.4607	17	1.1059	1.3104	18	0.98769	1.0504	19	0.97436	1.0043	18	63659000000	30738000000
A0A024R2H1;Q01826;C9JP21;C9IZC5;C9JGL9;C9J7F3;B3KPQ9;A0A024R3U6;Q59FT3;Q9UPW6;A0A087WW75;C9J3I0;H0YN86;A0A087WW22;F8WCV6	29;29;10;9;8;7;7;7;7;7;6;4;4;3;2	One cut domain family member;DNA-binding protein SATB1	SATB1	>tr|A0A024R2H1|A0A024R2H1_HUMAN DNA-binding protein SATB OS=Homo sapiens GN=SATB1 PE=3 SV=1;>sp|Q01826|SATB1_HUMAN DNA-binding protein SATB1 OS=Homo sapiens GN=SATB1 PE=1 SV=1	29	29	18	43.9	85.956	0	323.31	0.74183	1.003	25	0.75551	0.98654	18	0.87291	1.0673	30	0.74052	1.0551	23	1.0006	1.063	26	0.84125	0.9581	28	0.81212	0.97114	22	0.90186	1.0022	25	0.82573	1.0086	19	0.9136	1.0439	23	0.9844	1.0598	20	0.94182	0.97875	20	63367000000	34703000000
Q13011;M0R248;M0QZW4;M0QXS7;M0R280;M0R1A2	15;11;5;2;1;1	Delta(3,5)-Delta(2,4)-dienoyl-CoA isomerase, mitochondrial	ECH1	>sp|Q13011|ECH1_HUMAN Delta(3,5)-Delta(2,4)-dienoyl-CoA isomerase, mitochondrial OS=Homo sapiens GN=ECH1 PE=1 SV=2;>tr|M0R248|M0R248_HUMAN Delta(3,5)-Delta(2,4)-dienoyl-CoA isomerase, mitochondrial (Fragment) OS=Homo sapiens GN=ECH1 PE=1 SV=1	15	15	10	55.2	35.816	0	185.56	1.1656	1.5094	20	1.0522	1.3698	21	1.1529	1.3892	21	0.92961	1.3016	18	0.91655	0.94782	22	0.87141	0.99586	17	1.3063	1.5547	15	1.0379	1.1595	22	1.1932	1.3785	15	1.0543	1.2183	19	0.94918	1.0111	16	0.96839	1.0008	19	63266000000	30820000000
Q5U0A0;A0A109NGN6;P28066	11;11;11	Proteasome subunit alpha type;Proteasome subunit alpha type-5	PSMA5	>tr|Q5U0A0|Q5U0A0_HUMAN Proteasome subunit alpha type OS=Homo sapiens PE=2 SV=1;>tr|A0A109NGN6|A0A109NGN6_HUMAN Proteasome subunit alpha type OS=Homo sapiens PE=2 SV=1;>sp|P28066|PSA5_HUMAN Proteasome subunit alpha type-5 OS=Homo sapiens GN=PSMA5 PE=1 SV=3	11	11	11	56.4	26.425	0	270.97	0.74004	0.95985	23	0.78257	1.0056	22	0.80865	0.97433	16	0.69058	0.98063	26	0.90572	0.93786	12	0.92374	1.0551	23	0.82353	0.99726	16	0.86482	0.98268	24	0.78149	0.89255	16	0.86914	0.98987	20	0.94481	1.0097	17	1.0202	1.0588	19	62938000000	35156000000
Q9NQC3;Q53R94;Q3LIF4;Q53RF4	12;7;5;1	Reticulon-4	RTN4	>sp|Q9NQC3|RTN4_HUMAN Reticulon-4 OS=Homo sapiens GN=RTN4 PE=1 SV=2;>tr|Q53R94|Q53R94_HUMAN Putative uncharacterized protein RTN4 (Fragment) OS=Homo sapiens GN=RTN4 PE=4 SV=1	12	12	3	20.6	129.93	0	274.52	0.93993	1.2377	23	0.71795	0.91454	14	1.0446	1.2601	16	0.78344	1.1039	16	0.9444	1.012	18	0.78285	0.89663	18	1.0559	1.2586	17	0.86143	0.98642	16	0.74566	0.92424	23	0.92168	1.0451	18	0.8258	0.89493	12	0.89266	0.92909	18	62920000000	35738000000
B4DV79;A4D210;A0A024R821;P55884;B4DXN6;Q96G38;Q86UM1;C9JZG1;Q59FS8;C9JQN7	31;31;31;31;29;26;13;11;9;8	Eukaryotic translation initiation factor 3 subunit B	EIF3B;EIF3S9	>tr|B4DV79|B4DV79_HUMAN Eukaryotic translation initiation factor 3 subunit B OS=Homo sapiens GN=EIF3B PE=2 SV=1;>tr|A4D210|A4D210_HUMAN Eukaryotic translation initiation factor 3 subunit B OS=Homo sapiens GN=EIF3S9 PE=3 SV=1;>tr|A0A024R821|A0A024R821_HUMAN	31	31	31	50.8	85.134	0	318.12	0.56522	0.71678	31	0.71231	0.92193	37	0.62696	0.74315	18	0.62796	0.88369	34	0.94995	0.9847	26	0.89342	1.0416	33	0.59245	0.70679	28	0.81847	0.92409	30	0.64003	0.73277	19	0.75521	0.85818	33	1.0013	1.0712	24	0.96583	1.0021	35	62659000000	34747000000
C9J0K6;P30626;B4DHQ6;Q75MZ6;E9PG82	16;16;10;1;1	Sorcin	SRI	>tr|C9J0K6|C9J0K6_HUMAN Sorcin OS=Homo sapiens GN=SRI PE=1 SV=1;>sp|P30626|SORCN_HUMAN Sorcin OS=Homo sapiens GN=SRI PE=1 SV=1;>tr|B4DHQ6|B4DHQ6_HUMAN Sorcin OS=Homo sapiens GN=SRI PE=1 SV=1	16	16	16	85.2	17.605	0	182.91	0.93503	1.2087	21	0.85375	1.107	30	0.95872	1.1517	20	0.74857	1.0605	27	1.0074	1.0394	19	0.97967	1.1071	23	1.1128	1.3312	23	0.86714	0.97177	28	1.0835	1.2647	11	0.86664	0.9941	29	1.0445	1.1193	30	1.0618	1.1055	30	62280000000	31890000000
P05141;Q6NVC0	24;22	ADP/ATP translocase 2;ADP/ATP translocase 2, N-terminally processed	SLC25A5	>sp|P05141|ADT2_HUMAN ADP/ATP translocase 2 OS=Homo sapiens GN=SLC25A5 PE=1 SV=7;>tr|Q6NVC0|Q6NVC0_HUMAN SLC25A5 protein (Fragment) OS=Homo sapiens GN=SLC25A5 PE=2 SV=1	24	8	8	49.3	32.852	0	55.926	1.057	1.3958	15	1.0024	1.2627	18	1.0461	1.2763	15	0.81406	1.1781	22	0.97174	1.0131	18	0.87015	0.99313	17	1.1914	1.4151	13	1.0522	1.221	15	1.1591	1.4137	12	1.0373	1.202	13	0.96851	1.0405	15	0.96595	1.0002	17	62267000000	30336000000
Q9H444;P59074	14;1	Charged multivesicular body protein 4b	CHMP4B	>sp|Q9H444|CHM4B_HUMAN Charged multivesicular body protein 4b OS=Homo sapiens GN=CHMP4B PE=1 SV=1	14	14	12	78.1	24.95	0	323.31	0.78765	1.0657	15	0.77304	1.0047	13	0.82341	1.01	16	0.69248	0.97022	9	0.7814	0.82149	10	0.91565	1.0432	12	0.86431	1.0315	11	0.82517	0.94554	13	0.82063	0.96264	11	0.85681	0.9854	12	0.87756	0.96602	13	0.96361	1.0011	9	62151000000	34131000000
P67809;Q6PKI6;H0Y449;Q7KZ24;C9J5V9;A0JLU4;Q2VIK8;Q15905	19;14;13;12;10;8;7;4	Nuclease-sensitive element-binding protein 1	YBX1	>sp|P67809|YBOX1_HUMAN Nuclease-sensitive element-binding protein 1 OS=Homo sapiens GN=YBX1 PE=1 SV=3;>tr|Q6PKI6|Q6PKI6_HUMAN YBX1 protein (Fragment) OS=Homo sapiens GN=YBX1 PE=2 SV=1;>tr|H0Y449|H0Y449_HUMAN Nuclease-sensitive element-binding protein 1 (Fr	19	19	14	74.1	35.924	0	323.31	0.54991	0.71614	21	0.76825	0.97624	27	0.63617	0.76046	12	0.66749	0.95414	27	0.93038	1.0212	19	0.9205	1.0482	36	0.60754	0.71865	20	0.83242	0.9406	22	0.60344	0.71578	19	0.81205	0.95243	26	0.97768	1.0551	25	0.99273	1.0465	26	62042000000	35113000000
Q59G24;Q6IBA2;P53999;B7Z1Z0;Q6E433;D6RC37;D6R970	7;6;6;5;2;1;1	Activated RNA polymerase II transcriptional coactivator p15	PC4;SUB1	>tr|Q59G24|Q59G24_HUMAN Activated RNA polymerase II transcription cofactor 4 variant (Fragment) OS=Homo sapiens PE=2 SV=1;>tr|Q6IBA2|Q6IBA2_HUMAN PC4 protein OS=Homo sapiens GN=PC4 PE=2 SV=1;>sp|P53999|TCP4_HUMAN Activated RNA polymerase II transcriptional	7	7	7	51.5	15.135	0	52.722	0.85879	1.1357	12	0.84846	1.1087	15	0.95845	1.1746	11	0.73135	1.0184	15	0.9049	0.95397	10	0.89273	1.0133	14	0.94579	1.1621	12	0.90942	1.0328	13	0.97376	1.154	10	0.88515	1.0334	17	0.92294	0.98216	14	1.0083	1.0513	13	62038000000	32473000000
P25789;H0YMZ1;H0YL69;B2RDG0;H0YMA1;H0YN18;H0YKT8;H0YMI6;H0YLC2;H0YKS0;H0YMV3;H0YLS6	13;12;12;12;11;11;9;9;8;7;4;4	Proteasome subunit alpha type-4;Proteasome subunit alpha type;Proteasome subunit beta type	PSMA4	>sp|P25789|PSA4_HUMAN Proteasome subunit alpha type-4 OS=Homo sapiens GN=PSMA4 PE=1 SV=1;>tr|H0YMZ1|H0YMZ1_HUMAN Proteasome subunit alpha type (Fragment) OS=Homo sapiens GN=PSMA4 PE=1 SV=8;>tr|H0YL69|H0YL69_HUMAN Proteasome subunit alpha type (Fragment) OS	13	13	13	71.3	29.483	0	323.31	0.74287	0.94709	19	0.75453	0.98987	21	0.79093	0.95431	20	0.67757	0.94347	19	0.92349	0.95546	16	0.8855	1.0059	18	0.82238	1.0176	18	0.84203	0.94443	22	0.8825	1.0061	19	0.8042	0.92011	22	0.92892	0.98653	17	0.96	0.98866	21	61592000000	33403000000
B3KM26;B3KMU8	16;10			>tr|B3KM26|B3KM26_HUMAN cDNA FLJ10050 fis, clone HEMBA1001257, highly similar to Alpha-methylacyl-CoA racemase (EC 5.1.99.4) OS=Homo sapiens PE=2 SV=1;>tr|B3KMU8|B3KMU8_HUMAN cDNA FLJ12703 fis, clone NT2RP1000834, highly similar to Alpha-methylacyl-CoA rac	16	16	2	46.9	42.389	0	216.34	1.3961	1.801	32	1.0632	1.3902	22	1.4536	1.7527	27	0.8874	1.2433	24	0.98541	1.0927	24	0.91328	1.0433	24	1.6014	1.9183	21	1.1835	1.3209	25	1.5868	1.8437	18	1.2684	1.4251	21	0.93991	0.99529	20	1.0782	1.1232	18	61451000000	28005000000
B2R6F3;P84103;A0A087X2D0	8;8;6	Serine/arginine-rich splicing factor 3	SFRS3;SRSF3	>tr|B2R6F3|B2R6F3_HUMAN Splicing factor arginine/serine-rich 3 OS=Homo sapiens GN=SFRS3 PE=2 SV=1;>sp|P84103|SRSF3_HUMAN Serine/arginine-rich splicing factor 3 OS=Homo sapiens GN=SRSF3 PE=1 SV=1;>tr|A0A087X2D0|A0A087X2D0_HUMAN Serine/arginine-rich-splicing	8	7	7	45.7	19.329	0	126.14	0.83885	1.1423	12	0.8237	1.0717	12	0.96897	1.1882	13	0.7733	1.1118	12	0.90643	0.955	12	0.89192	1.0388	18	0.87325	1.0708	11	0.95554	1.106	14	0.9336	1.1168	14	0.97949	1.1459	16	0.97042	1.054	12	1.0156	1.079	13	61444000000	32099000000
P25786;V9HW55;F5GX11;B4E0X6;B4DEV8;F5H112	19;18;17;9;9;1	Proteasome subunit alpha type-1	PSMA1;HEL-S-275	>sp|P25786|PSA1_HUMAN Proteasome subunit alpha type-1 OS=Homo sapiens GN=PSMA1 PE=1 SV=1;>tr|V9HW55|V9HW55_HUMAN Epididymis secretory protein Li 275 OS=Homo sapiens GN=HEL-S-275 PE=2 SV=1;>tr|F5GX11|F5GX11_HUMAN Proteasome subunit alpha type-1 OS=Homo sapi	19	19	19	85.9	29.555	0	254.51	0.75147	0.97466	23	0.77971	0.99394	26	0.85148	1.0254	25	0.70915	0.99672	32	0.97246	1.0105	30	0.88465	1.0018	25	0.83147	1.007	28	0.86869	0.97259	22	0.82394	0.96302	17	0.83939	0.95252	27	0.95628	1.0154	30	0.98096	1.0202	29	61245000000	32487000000
Q6FGS1;O43399;Q53GA0;B4DDV4;A0A087WYR3;A0A087WZ51;Q5J908	17;17;16;13;13;11;7	Tumor protein D54	TPD52L2	>tr|Q6FGS1|Q6FGS1_HUMAN TPD52L2 protein OS=Homo sapiens GN=TPD52L2 PE=1 SV=1;>sp|O43399|TPD54_HUMAN Tumor protein D54 OS=Homo sapiens GN=TPD52L2 PE=1 SV=2;>tr|Q53GA0|Q53GA0_HUMAN Tumor protein D52-like 2 isoform e variant (Fragment) OS=Homo sapiens PE=2 SV	17	17	3	82	22.237	0	295.69	0.81579	1.0317	11	0.75261	0.98685	16	0.77416	0.92061	17	0.67962	0.95422	26	0.93206	0.96767	12	0.92086	1.0462	18	0.73444	0.87733	18	0.82112	0.94077	25	0.93511	1.1027	14	0.84516	0.95414	19	0.92261	0.98149	24	0.97311	1.0111	19	61178000000	33217000000
B4DPJ2;Q5T0G8;P50995;Q6ICS0;Q59EP1;B7Z6L0;H0Y6E1	16;16;16;15;15;15;5	Annexin;Annexin A11	ANXA11	>tr|B4DPJ2|B4DPJ2_HUMAN Annexin OS=Homo sapiens PE=2 SV=1;>tr|Q5T0G8|Q5T0G8_HUMAN Annexin OS=Homo sapiens GN=ANXA11 PE=2 SV=1;>sp|P50995|ANX11_HUMAN Annexin A11 OS=Homo sapiens GN=ANXA11 PE=1 SV=1;>tr|Q6ICS0|Q6ICS0_HUMAN Annexin (Fragment) OS=Homo sapiens	16	16	15	42.6	45.597	0	129.53	0.80065	1.0231	26	0.75221	0.95177	23	0.87913	1.0365	27	0.62833	0.88131	23	0.91726	0.94862	18	0.87651	0.99172	27	0.86287	0.99279	20	0.85	0.96121	19	0.84256	0.96432	17	0.84824	0.96211	23	0.92496	0.98703	21	0.96485	1.0115	21	60773000000	41300000000
B4DMF5;E9KL48;P00367;B4DMG8;B4E0N9;Q53GW3;A0A140VK14;P49448;Q14400	26;26;26;25;24;24;19;19;11	Glutamate dehydrogenase;Glutamate dehydrogenase 1, mitochondrial;Glutamate dehydrogenase 2, mitochondrial	GLUD1;GLUD2	>tr|B4DMF5|B4DMF5_HUMAN Glutamate dehydrogenase OS=Homo sapiens PE=2 SV=1;>tr|E9KL48|E9KL48_HUMAN Epididymis tissue sperm binding protein Li 18mP OS=Homo sapiens GN=GLUD1 PE=2 SV=1;>sp|P00367|DHE3_HUMAN Glutamate dehydrogenase 1, mitochondrial OS=Homo sapi	26	26	7	54.8	56.603	0	174.98	1.1537	1.4818	38	1.0536	1.3727	31	1.1237	1.36	36	0.88263	1.2652	27	1.0046	1.0528	27	0.92975	1.0624	26	1.2586	1.518	30	1.0802	1.2224	34	1.2832	1.47	23	1.1391	1.2944	29	0.96363	1.0356	28	1.0304	1.072	34	60299000000	28720000000
Q59EH3;P24666;G5E9R5;A0A140VK37;F2Z2Q9;O75702;D3YTI2	10;10;7;7;4;4;3	Low molecular weight phosphotyrosine protein phosphatase	ACP1	>tr|Q59EH3|Q59EH3_HUMAN Acid phosphatase 1 isoform c variant (Fragment) OS=Homo sapiens PE=2 SV=1;>sp|P24666|PPAC_HUMAN Low molecular weight phosphotyrosine protein phosphatase OS=Homo sapiens GN=ACP1 PE=1 SV=3;>tr|G5E9R5|G5E9R5_HUMAN Acid phosphatase 1, s	10	10	10	70.3	18.698	0	243.17	0.67605	0.86007	12	0.73128	0.91934	12	0.7519	0.8958	14	0.65643	0.91187	14	0.87914	0.90901	11	0.88205	1.0023	20	0.77488	0.92307	13	0.81028	0.9256	15	0.82605	0.96016	16	0.83008	0.93848	17	0.90964	0.9728	17	1.0093	1.0443	18	60083000000	31792000000
A0A024R324;P61586;B4DKN9;Q9BVT0;C9JNR4;C9JX21;A0A0B6XK12;Q5JR08;A0A024R0I3;P08134;Q5JR07;E9PQH6;Q5JR05;C9JRM1;Q5JR06;E9PN11;U3KQA9;U3KQV3;E9PLA2	14;14;12;9;8;8;7;7;7;7;6;6;6;4;4;4;4;4;3	Transforming protein RhoA;Rho-related GTP-binding protein RhoC	RHOA;ARHA;RHOC;hCG_2043376	>tr|A0A024R324|A0A024R324_HUMAN Ras homolog gene family, member A, isoform CRA_a OS=Homo sapiens GN=RHOA PE=4 SV=1;>sp|P61586|RHOA_HUMAN Transforming protein RhoA OS=Homo sapiens GN=RHOA PE=1 SV=1;>tr|B4DKN9|B4DKN9_HUMAN cDNA FLJ57740, highly similar to Tr	14	14	12	66.3	21.768	0	159.17	0.76067	0.98221	16	0.85815	1.111	25	0.81968	0.98398	21	0.67668	0.96914	16	0.95698	1.0035	15	0.8688	0.99129	19	0.87966	1.0646	21	0.94473	1.0627	19	0.88416	1.0333	21	0.98819	1.1088	17	0.96082	1.0599	21	0.95826	1.0048	19	59899000000	31959000000
Q53FC7;B3KSM6;B2R6X5;P17066;B4DHP5;P48741	11;11;11;11;9;7	Heat shock 70 kDa protein 6;Putative heat shock 70 kDa protein 7	HSPA6;HSPA7	>tr|Q53FC7|Q53FC7_HUMAN Heat shock 70kDa protein 6 (HSP70B) variant (Fragment) OS=Homo sapiens PE=2 SV=1;>tr|B3KSM6|B3KSM6_HUMAN cDNA FLJ36606 fis, clone TRACH2015654, highly similar to HEAT SHOCK 70 kDa PROTEIN 6 OS=Homo sapiens PE=2 SV=1;>tr|B2R6X5|B2R6	11	1	1	16.5	71.003	0	11.662	0.63602	0.83502	2	0.77402	1.0144	2	0.68075	0.83695	2	0.69645	0.99677	2	0.89054	0.93363	3	0.87973	1.0058	4	0.74077	0.90594	2	0.85216	0.96516	2	0.77599	0.94079	2	0.88477	1.0601	2	0.96511	1.0162	2	0.98116	1.0137	2	59823000000	33034000000
B4DV28;Q96KP4;B4DPF1;A0A024R382;Q9NW02;J3QKT2;Q9NUV1;J3KSV5;A0A087WYZ1;J3QQN6;J3QR27;J3QLU1;J3QKQ0;J3QRD0;J3QL02;Q9H7K8;J3QRA8;A0A087WVS2;J3KSS4;J3KRD5;J3QRH4;J3QRP4;J3KRJ8	25;25;17;16;15;11;10;9;9;8;8;8;8;8;8;8;7;6;5;4;3;2;1	Cytosolic non-specific dipeptidase	CNDP2	>tr|B4DV28|B4DV28_HUMAN cDNA FLJ54170, highly similar to Cytosolic nonspecific dipeptidase OS=Homo sapiens PE=2 SV=1;>sp|Q96KP4|CNDP2_HUMAN Cytosolic non-specific dipeptidase OS=Homo sapiens GN=CNDP2 PE=1 SV=2;>tr|B4DPF1|B4DPF1_HUMAN cDNA FLJ56358, highly	25	25	25	65.2	51.501	0	323.31	0.73562	0.94448	33	0.71523	0.92479	39	0.7945	0.94251	41	0.64292	0.88938	37	0.92833	0.95628	35	0.85392	0.9826	34	0.75887	0.90119	33	0.8227	0.91547	30	0.71181	0.83673	29	0.78812	0.88092	25	0.89318	0.9489	29	0.89525	0.94179	25	59620000000	32781000000
A0A140VK27;P09960;B4DVZ8;Q59ES1;Q49AK0;B4DEH5	29;29;25;11;8;5	Leukotriene A-4 hydrolase;Leukotriene A(4) hydrolase	LTA4H	>tr|A0A140VK27|A0A140VK27_HUMAN Leukotriene A(4) hydrolase OS=Homo sapiens PE=2 SV=1;>sp|P09960|LKHA4_HUMAN Leukotriene A-4 hydrolase OS=Homo sapiens GN=LTA4H PE=1 SV=2;>tr|B4DVZ8|B4DVZ8_HUMAN Leukotriene A(4) hydrolase OS=Homo sapiens PE=2 SV=1	29	29	29	61.9	69.284	0	323.31	0.76187	0.97683	33	0.65012	0.8572	37	0.85841	1.0271	36	0.59512	0.8279	27	0.88505	0.92207	36	0.78065	0.90593	36	0.82965	0.98089	37	0.79718	0.89022	32	0.81642	0.94575	28	0.78636	0.88017	39	0.82532	0.87316	42	0.86677	0.89774	38	59553000000	33531000000
A0A024RDH8;P49207;Q5MK14	7;7;3	60S ribosomal protein L34	RPL34	>tr|A0A024RDH8|A0A024RDH8_HUMAN Ribosomal protein L34, isoform CRA_a OS=Homo sapiens GN=RPL34 PE=4 SV=1;>sp|P49207|RL34_HUMAN 60S ribosomal protein L34 OS=Homo sapiens GN=RPL34 PE=1 SV=3	7	7	7	37.6	13.293	0	25.94	0.5013	0.66243	10	0.81104	1.0326	13	0.67541	0.83878	11	0.72393	1.0208	12	1.3278	1.399	12	0.92272	1.051	14	0.71759	0.8835	10	0.89643	1.0098	9	0.26875	0.32646	10	0.87238	1.0136	10	0.88634	0.94243	12	1.0181	1.0562	13	59404000000	32002000000
A0A024R4U3;Q14166;V9GY16	29;29;3	Tubulin--tyrosine ligase-like protein 12	TTLL12	>tr|A0A024R4U3|A0A024R4U3_HUMAN Tubulin tyrosine ligase-like family, member 12, isoform CRA_a OS=Homo sapiens GN=TTLL12 PE=4 SV=1;>sp|Q14166|TTL12_HUMAN Tubulin--tyrosine ligase-like protein 12 OS=Homo sapiens GN=TTLL12 PE=1 SV=2	29	29	24	61.6	74.403	0	323.31	0.71017	0.93101	28	0.73779	0.93625	34	0.75171	0.8942	33	0.63475	0.89769	29	0.91953	0.95592	33	0.85446	0.97028	35	0.80143	0.95661	26	0.81096	0.92161	36	0.67734	0.80853	23	0.80953	0.89737	33	0.92311	0.98824	34	0.957	1.0027	37	59366000000	32336000000
Q5TZP7;P27695;G3V3M6;G3V5Q1;H7C4A8;G3V3C7;A0A0C4DGK8;G3V5M0;G3V359;G3V5D9;G3V3Y6	16;16;14;13;7;7;6;6;6;4;1	DNA-(apurinic or apyrimidinic site) lyase;DNA-(apurinic or apyrimidinic site) lyase, mitochondrial	APEX1	>tr|Q5TZP7|Q5TZP7_HUMAN DNA-(apurinic or apyrimidinic site) lyase OS=Homo sapiens GN=APEX1 PE=2 SV=1;>sp|P27695|APEX1_HUMAN DNA-(apurinic or apyrimidinic site) lyase OS=Homo sapiens GN=APEX1 PE=1 SV=2;>tr|G3V3M6|G3V3M6_HUMAN DNA-(apurinic or apyrimidinic s	16	16	16	61.3	35.554	0	323.31	0.86505	1.1305	22	0.67701	0.84929	19	0.92325	1.1112	22	0.59767	0.83959	17	1.0848	1.1422	26	0.84202	0.96719	18	0.92386	1.1022	19	0.81842	0.92595	14	0.92002	1.1167	21	0.81245	0.91133	20	0.86324	0.93119	15	0.90636	0.94251	16	59248000000	30291000000
Q15056;Q75MU1;B4DMV6;Q75MU2;Q75MT8	15;9;9;9;6	Eukaryotic translation initiation factor 4H	EIF4H;WBSCR1	>sp|Q15056|IF4H_HUMAN Eukaryotic translation initiation factor 4H OS=Homo sapiens GN=EIF4H PE=1 SV=5;>tr|Q75MU1|Q75MU1_HUMAN Putative uncharacterized protein WBSCR1 (Fragment) OS=Homo sapiens GN=WBSCR1 PE=4 SV=1;>tr|B4DMV6|B4DMV6_HUMAN cDNA FLJ60708, highl	15	15	6	60.5	27.385	0	223.3	0.60134	0.80994	19	0.73987	0.94385	26	0.68511	0.8094	17	0.62977	0.90443	21	0.89276	0.95243	18	0.84616	0.99595	21	0.62224	0.74884	20	0.78987	0.89559	21	0.69966	0.87957	11	0.79552	0.91227	19	0.92957	1.0125	26	0.95335	1.0189	24	59075000000	32242000000
Q13435;E9PPJ0;Q7Z3K9;E9PJ04;H0YCG1;E9PJT3;H0YEX5;E9PIL8	40;36;28;19;18;16;11;1	Splicing factor 3B subunit 2	SF3B2;DKFZp781L0540	>sp|Q13435|SF3B2_HUMAN Splicing factor 3B subunit 2 OS=Homo sapiens GN=SF3B2 PE=1 SV=2;>tr|E9PPJ0|E9PPJ0_HUMAN Splicing factor 3B subunit 2 OS=Homo sapiens GN=SF3B2 PE=1 SV=1;>tr|Q7Z3K9|Q7Z3K9_HUMAN Putative uncharacterized protein DKFZp781L0540 (Fragment)	40	40	40	53.5	100.23	0	323.31	0.7808	1.0232	36	0.76363	0.9587	40	0.87753	1.0709	39	0.75996	1.0462	36	0.94087	1.0081	32	0.92206	1.0576	43	0.79502	0.95147	28	0.92723	1.036	31	0.81901	0.98201	42	0.92389	1.0481	40	0.95382	1.0429	28	0.98292	1.0292	38	58884000000	30759000000
Q08J23;A0A140T9Y7	41;10	tRNA (cytosine(34)-C(5))-methyltransferase	NSUN2	>sp|Q08J23|NSUN2_HUMAN tRNA (cytosine(34)-C(5))-methyltransferase OS=Homo sapiens GN=NSUN2 PE=1 SV=2	41	41	41	61.4	86.47	0	297.95	0.76003	0.9778	26	0.7894	0.99882	34	0.84104	1.0032	33	0.70807	0.9833	33	0.94662	0.97213	29	0.93733	1.0813	41	0.79673	0.9583	24	0.92181	1.022	30	0.84542	0.99907	22	0.93536	1.0458	30	1.0051	1.0756	32	1.0185	1.0683	41	58836000000	30351000000
A0A0S2Z4A5;P33993;B2RBA6;C6EMX8;B3KUD7;B4DDF5;Q9H4N9;A0A0S2Z441;C9J8M6	35;35;34;34;30;30;18;6;6	DNA replication licensing factor MCM7	MCM7	>tr|A0A0S2Z4A5|A0A0S2Z4A5_HUMAN DNA helicase (Fragment) OS=Homo sapiens GN=MCM7 PE=2 SV=1;>sp|P33993|MCM7_HUMAN DNA replication licensing factor MCM7 OS=Homo sapiens GN=MCM7 PE=1 SV=4;>tr|B2RBA6|B2RBA6_HUMAN DNA helicase OS=Homo sapiens PE=2 SV=1;>tr|C6EMX	35	35	35	55.8	81.307	0	323.31	0.68666	0.8901	26	0.7551	0.96759	36	0.77105	0.9198	38	0.68221	0.95385	36	0.98208	1.0229	36	0.85066	0.97942	45	0.74582	0.87526	30	0.92936	1.0383	32	0.78861	0.92003	22	0.91082	1.0253	26	1.0331	1.1005	38	0.99729	1.0415	32	58629000000	30688000000
P56537;B7ZBH1;A0A0U1RQV5;F8WD20;B4DJH0;A0A0B4J1Y7;F8WDS6	8;3;2;1;1;1;1	Eukaryotic translation initiation factor 6	EIF6	>sp|P56537|IF6_HUMAN Eukaryotic translation initiation factor 6 OS=Homo sapiens GN=EIF6 PE=1 SV=1	8	8	8	60	26.599	0	290.49	0.74144	0.94534	12	0.81934	1.0475	13	0.76507	0.91645	10	0.74626	1.0568	14	0.93582	0.97947	16	0.8898	1.0105	12	0.71097	0.87046	8	0.93978	1.064	13	0.67864	0.8264	6	0.92125	1.0698	9	1.0156	1.0805	15	1.0296	1.0623	11	58570000000	28602000000
J3QLE5;Q66K91;Q5XPV6;B4DVS0;X5DP00;Q9UIS4;Q15182;P63162;P14678;Q53HE7;Q6LBS1;J3KRY3;S4R3P3	7;7;7;7;7;7;7;7;7;6;5;4;4	Small nuclear ribonucleoprotein-associated protein;Small nuclear ribonucleoprotein-associated protein N;Small nuclear ribonucleoprotein-associated proteins B and B	SNRPN;SNRPB	>tr|J3QLE5|J3QLE5_HUMAN Small nuclear ribonucleoprotein-associated protein N (Fragment) OS=Homo sapiens GN=SNRPN PE=1 SV=1;>tr|Q66K91|Q66K91_HUMAN Small nuclear ribonucleoprotein-associated protein OS=Homo sapiens GN=SNRPB PE=2 SV=1;>tr|Q5XPV6|Q5XPV6_HUMAN	7	7	7	35.5	17.546	0	25.401	0.8273	1.1066	19	0.79544	1.0365	22	0.93049	1.1174	17	0.72659	1.0436	19	0.93145	0.98227	19	0.86381	0.99745	19	0.83399	1.0104	19	0.95348	1.0804	18	0.91178	1.1047	17	0.94663	1.1056	20	0.91796	0.98968	22	0.98949	1.06	20	57995000000	30315000000
B1AH87;Q13850;P30536;Q8N730;O76068	4;4;4;2;2	Translocator protein	TSPO;PBR	>tr|B1AH87|B1AH87_HUMAN Putative peripheral benzodiazepine receptor-related protein (Fragment) OS=Homo sapiens GN=TSPO PE=1 SV=1;>tr|Q13850|Q13850_HUMAN Peripheral benzodiazepine receptor OS=Homo sapiens PE=4 SV=1;>sp|P30536|TSPO_HUMAN Translocator protein	4	4	4	43	11.896	0	72.943	1.1195	1.4072	7	0.96939	1.2685	5	1.1161	1.3363	9	0.85956	1.2118	10	1.0661	1.1158	9	0.88627	0.99966	7	1.2815	1.5412	9	1.1479	1.2773	7	1.1528	1.3655	6	1.1442	1.3266	7	1.0224	1.0961	7	0.93569	0.97395	5	57610000000	29202000000
Q6FII1;Q9Y2Q3;Q2NLC8;E9PFN5;C9JNT3;B3KTA6	13;13;12;9;5;4	Glutathione S-transferase kappa 1	LOC51064;GSTK1	>tr|Q6FII1|Q6FII1_HUMAN Glutathione S-transferase kappa 1 OS=Homo sapiens GN=LOC51064 PE=2 SV=1;>sp|Q9Y2Q3|GSTK1_HUMAN Glutathione S-transferase kappa 1 OS=Homo sapiens GN=GSTK1 PE=1 SV=3;>tr|Q2NLC8|Q2NLC8_HUMAN GSTK1 protein (Fragment) OS=Homo sapiens GN=	13	13	13	65	25.497	0	168.62	1.0998	1.4273	23	1.0428	1.3489	26	1.0719	1.3035	24	0.84553	1.2061	20	0.98285	1.0404	19	0.88275	0.9996	17	1.249	1.4802	19	1.0009	1.1184	21	1.1151	1.2919	21	1.0537	1.1889	26	0.94353	0.98769	21	0.95578	0.98351	20	57432000000	27698000000
D6R9P3;D6RD18;B4DMY3;D6RBZ0;Q53F64;Q99729	10;10;10;10;10;9	Heterogeneous nuclear ribonucleoprotein A/B	HNRNPAB	>tr|D6R9P3|D6R9P3_HUMAN Heterogeneous nuclear ribonucleoprotein A/B OS=Homo sapiens GN=HNRNPAB PE=1 SV=1;>tr|D6RD18|D6RD18_HUMAN Heterogeneous nuclear ribonucleoprotein A/B OS=Homo sapiens GN=HNRNPAB PE=1 SV=1;>tr|B4DMY3|B4DMY3_HUMAN cDNA FLJ60713, highly	10	10	10	31.4	30.302	0	50.124	0.89932	1.1804	14	0.89663	1.1798	13	0.9662	1.1671	13	0.84528	1.2105	14	0.96595	1.0118	15	0.89256	1.0042	13	0.88888	1.077	15	1.0555	1.1972	14	0.69387	0.82104	13	1.0704	1.2442	14	1.0638	1.141	17	1.0701	1.1033	15	57384000000	29697000000
H7C2I1;Q99873;E9PKG1;Q5U8W9;B4DJ87;E9PIX6;E9PQ98;H0YDE4;E9PNR9;Q59GT2;Q9NR22	20;20;19;18;13;12;11;10;8;3;3	Protein arginine N-methyltransferase 1	PRMT1;HRMT1L2	>tr|H7C2I1|H7C2I1_HUMAN Protein arginine N-methyltransferase 1 OS=Homo sapiens GN=PRMT1 PE=1 SV=1;>sp|Q99873|ANM1_HUMAN Protein arginine N-methyltransferase 1 OS=Homo sapiens GN=PRMT1 PE=1 SV=2;>tr|E9PKG1|E9PKG1_HUMAN Protein arginine N-methyltransferase 1	20	20	7	58	42.461	0	123.03	0.68559	0.8883	17	0.73157	0.9523	18	0.73059	0.88046	25	0.64557	0.92052	17	0.93344	0.96629	19	0.84843	0.98312	24	0.7273	0.89049	23	0.8849	0.99166	21	0.81269	0.97074	16	0.82489	0.95543	17	0.97097	1.0315	21	0.98129	1.011	23	57332000000	31889000000
Q15046;Q6ZTI3;H3BVA8;J3KRL2;H3BPV7;H3BRC9	28;16;8;4;3;1	Lysine--tRNA ligase	KARS	>sp|Q15046|SYK_HUMAN Lysine--tRNA ligase OS=Homo sapiens GN=KARS PE=1 SV=3;>tr|Q6ZTI3|Q6ZTI3_HUMAN cDNA FLJ44621 fis, clone BRACE2016896, highly similar to Lysyl-tRNA synthetase (EC 6.1.1.6) OS=Homo sapiens PE=2 SV=1	28	28	28	55.9	68.047	0	239.45	0.67608	0.8778	29	0.75078	0.95212	29	0.76534	0.90338	31	0.62435	0.86904	34	0.973	1.0057	34	0.85352	0.9732	25	0.76545	0.88643	22	0.79906	0.91478	33	0.75642	0.88078	22	0.83404	0.93614	39	0.8779	0.93859	33	0.95894	0.99421	24	57321000000	31360000000
Q9Y277;E5RFP6;E5RJN6;E5RHZ6;E5RHE1;E5RK27;E5RFL1	12;7;7;7;5;5;2	Voltage-dependent anion-selective channel protein 3	VDAC3	>sp|Q9Y277|VDAC3_HUMAN Voltage-dependent anion-selective channel protein 3 OS=Homo sapiens GN=VDAC3 PE=1 SV=1;>tr|E5RFP6|E5RFP6_HUMAN Voltage-dependent anion-selective channel protein 3 OS=Homo sapiens GN=VDAC3 PE=1 SV=1;>tr|E5RJN6|E5RJN6_HUMAN Voltage-dep	12	12	12	51.9	30.658	0	162.63	1.2036	1.5636	15	1.0609	1.4037	17	1.1767	1.4374	15	0.87411	1.2509	17	1.1003	1.146	14	0.93281	1.0546	16	1.3139	1.5915	18	1.0748	1.2398	18	1.3481	1.5577	16	1.1309	1.3086	20	0.96814	1.0262	11	0.99513	1.0499	13	57218000000	27412000000
A0A140VK94;P43487;C9JXG8;D3DX26;C9JJ34;B7Z6U1;B4DE76;C9JGV6;C9JIC6;Q5T0Z6;Q9C010	9;9;7;7;6;6;6;6;1;1;1	Ran-specific GTPase-activating protein	RANBP1	>tr|A0A140VK94|A0A140VK94_HUMAN RAN binding protein 1, isoform CRA_g OS=Homo sapiens GN=RANBP1 PE=2 SV=1;>sp|P43487|RANG_HUMAN Ran-specific GTPase-activating protein OS=Homo sapiens GN=RANBP1 PE=1 SV=1;>tr|C9JXG8|C9JXG8_HUMAN Ran-specific GTPase-activating	9	9	1	61.7	23.31	0	170.98	0.67538	0.88999	17	0.79164	1.02	13	0.78555	0.97083	16	0.66348	0.93629	16	0.97855	1.0497	17	0.9171	1.0466	10	0.71713	0.85949	10	0.8182	0.91812	12	0.58117	0.69835	8	0.79263	0.90886	15	0.98987	1.0562	13	1.0035	1.0423	11	57065000000	30893000000
O43175;V9HW79;Q5SZU1;B3KSC3;Q9UMY2;Q8N5M8;Q9UMY3;Q96RV9;Q96RV7;Q96RV6;Q96RV5;Q96RV8	21;20;17;17;13;10;8;1;1;1;1;1	D-3-phosphoglycerate dehydrogenase	PHGDH;HEL-S-113;PGDH3	>sp|O43175|SERA_HUMAN D-3-phosphoglycerate dehydrogenase OS=Homo sapiens GN=PHGDH PE=1 SV=4;>tr|V9HW79|V9HW79_HUMAN D-3-phosphoglycerate dehydrogenase OS=Homo sapiens GN=HEL-S-113 PE=2 SV=1;>tr|Q5SZU1|Q5SZU1_HUMAN D-3-phosphoglycerate dehydrogenase OS=Homo	21	21	21	44.7	56.65	0	257.83	1.1921	1.5289	25	1.0203	1.2894	31	1.2328	1.4627	27	0.87826	1.2268	24	1.3201	1.3806	22	1.2126	1.3768	26	1.1766	1.4036	26	1.0739	1.2114	31	1.2901	1.5488	15	1.0009	1.1325	32	1.3887	1.4714	23	1.2365	1.2877	31	57029000000	26400000000
Q6IAX2;P46778;M0R181;Q59GK9;G3V1B3;M0R3I5	11;11;7;7;6;2	60S ribosomal protein L21	RPL21	>tr|Q6IAX2|Q6IAX2_HUMAN RPL21 protein OS=Homo sapiens GN=RPL21 PE=2 SV=1;>sp|P46778|RL21_HUMAN 60S ribosomal protein L21 OS=Homo sapiens GN=RPL21 PE=1 SV=2;>tr|M0R181|M0R181_HUMAN 60S ribosomal protein L21 (Fragment) OS=Homo sapiens GN=RPL21 PE=1 SV=1;>tr|	11	11	11	55.6	18.565	0	63.745	0.68133	0.89496	7	0.80897	1.063	16	0.77455	0.9453	12	0.74747	1.0382	12	1.3037	1.3692	24	0.94824	1.0781	12	0.69283	0.83939	8	0.87589	0.99292	13	0.74516	0.86875	5	0.87392	1.0235	13	1.0058	1.075	12	0.95085	1.0107	13	56900000000	29091000000
F8WCF6;P59998;F8WDD7;A0A0A6YYG9;R4GN08;Q9H7Z5;F8WE39;F8WDW3	11;11;8;8;5;5;3;2	Actin-related protein 2/3 complex subunit 4	ARPC4-TTLL3;ARPC4	>tr|F8WCF6|F8WCF6_HUMAN Actin-related protein 2/3 complex subunit 4 OS=Homo sapiens GN=ARPC4-TTLL3 PE=3 SV=1;>sp|P59998|ARPC4_HUMAN Actin-related protein 2/3 complex subunit 4 OS=Homo sapiens GN=ARPC4 PE=1 SV=3;>tr|F8WDD7|F8WDD7_HUMAN Actin-related protein	11	11	4	65.2	21.058	0	57.249	0.78913	1.0306	15	0.74293	0.9828	12	0.84265	1.0115	16	0.65342	0.9213	16	0.93454	0.97758	13	0.81724	0.93731	18	0.88538	1.0905	14	0.89009	1.0069	12	0.91148	1.1109	14	0.86625	1.0084	15	0.88105	0.93464	12	0.89135	0.94067	18	56681000000	30514000000
Q9HDC9;H0Y512	19;16	Adipocyte plasma membrane-associated protein	APMAP	>sp|Q9HDC9|APMAP_HUMAN Adipocyte plasma membrane-associated protein OS=Homo sapiens GN=APMAP PE=1 SV=2;>tr|H0Y512|H0Y512_HUMAN Adipocyte plasma membrane-associated protein (Fragment) OS=Homo sapiens GN=APMAP PE=1 SV=1	19	19	19	55.8	46.48	0	256.54	1.0025	1.2939	23	0.97271	1.2734	25	0.9519	1.1336	23	0.81845	1.1368	16	0.94927	0.99282	21	0.83905	0.95701	18	1.2442	1.5043	20	0.98142	1.0893	25	1.1515	1.3302	19	1.0327	1.1639	22	0.88974	0.93986	25	0.89524	0.95011	26	56540000000	27855000000
Q53GE2;Q53GC7;A4D0V4;P47755;F8W9N7;A0A0D9SET8;B4DE01;C9JUG7;F8WED3	14;14;14;14;10;9;9;7;1	F-actin-capping protein subunit alpha-2	CAPZA2	>tr|Q53GE2|Q53GE2_HUMAN Capping protein (Actin filament) muscle Z-line, alpha 2 variant (Fragment) OS=Homo sapiens PE=2 SV=1;>tr|Q53GC7|Q53GC7_HUMAN Capping protein (Actin filament) muscle Z-line, alpha 2 variant (Fragment) OS=Homo sapiens PE=2 SV=1;>tr|A4	14	14	12	70.6	32.967	0	323.31	0.83397	1.0662	20	0.91138	1.1938	21	0.85169	1.0304	24	0.79908	1.0884	21	0.9056	0.94904	21	0.8892	1.0049	23	0.91796	1.1112	19	0.90997	1.0222	20	0.84883	0.99616	21	0.89373	1.0177	24	0.94971	1.0041	19	0.97954	1.0208	17	56463000000	29014000000
P62942;Q5W0X3;Q0VDC6;Q1JUQ5;A0A087WZM5;Q1JUQ3;Q0VDC5;Q1JUQ4;A0A087WTS4;Q5VVH2;A0A087WV48	4;3;3;2;2;1;1;1;1;1;1	Peptidyl-prolyl cis-trans isomerase FKBP1A;Peptidyl-prolyl cis-trans isomerase	FKBP1A;FKBP12-Exip2	>sp|P62942|FKB1A_HUMAN Peptidyl-prolyl cis-trans isomerase FKBP1A OS=Homo sapiens GN=FKBP1A PE=1 SV=2;>tr|Q5W0X3|Q5W0X3_HUMAN Peptidyl-prolyl cis-trans isomerase FKBP1A OS=Homo sapiens GN=FKBP1A PE=1 SV=1;>tr|Q0VDC6|Q0VDC6_HUMAN FKBP1A protein OS=Homo sapi	4	4	4	70.4	11.951	0	126.77	0.80379	1.0606	10	0.71302	0.91355	10	0.8116	0.9663	13	0.62991	0.88397	10	0.92853	0.97802	10	0.84882	0.96886	7	0.84243	1.0146	11	0.79377	0.89707	10	0.79314	0.95662	9	0.76378	0.8858	10	0.92441	0.99206	11	1.0112	1.0519	12	56211000000	32512000000
B1AHB0;P33992;Q53FG5;A8K521;B4DQ39;B1AHB1;B3KVF0;B4DVK5;Q59F49;B1AHB2;B1AHA9	39;39;38;37;36;35;33;25;20;10;7	DNA replication licensing factor MCM5	MCM5	>tr|B1AHB0|B1AHB0_HUMAN DNA helicase OS=Homo sapiens GN=MCM5 PE=2 SV=1;>sp|P33992|MCM5_HUMAN DNA replication licensing factor MCM5 OS=Homo sapiens GN=MCM5 PE=1 SV=5;>tr|Q53FG5|Q53FG5_HUMAN DNA helicase (Fragment) OS=Homo sapiens PE=2 SV=1;>tr|A8K521|A8K521	39	39	39	57.5	82.285	0	191.69	0.81041	1.0519	34	0.72049	0.93472	36	0.84277	1.0182	36	0.6824	0.95717	33	1.1467	1.2048	43	0.84053	0.97804	35	0.8598	1.0117	30	0.9365	1.0524	35	0.84712	1.0047	23	0.89179	1.0097	40	0.94707	1.0114	35	0.90532	0.9426	35	56057000000	29885000000
B2R9X3;O60547	20;20	GDP-mannose 4,6 dehydratase	GMDS	>tr|B2R9X3|B2R9X3_HUMAN cDNA, FLJ94599, highly similar to Homo sapiens GDP-mannose 4,6-dehydratase (GMDS), mRNA OS=Homo sapiens PE=2 SV=1;>sp|O60547|GMDS_HUMAN GDP-mannose 4,6 dehydratase OS=Homo sapiens GN=GMDS PE=1 SV=1	20	20	20	57.3	41.85	0	239.91	0.70157	0.9167	29	0.69609	0.90978	26	0.72694	0.88733	22	0.59218	0.84068	26	0.8832	0.92903	21	0.88108	1.0014	28	0.764	0.89692	22	0.77758	0.86669	16	0.80374	0.95083	25	0.78168	0.86996	25	0.93281	0.99922	21	0.88992	0.92954	26	55897000000	30649000000
J3KP15;Q53FN0;A0A024R8U5;Q01130;J3QL05;B3KUY1;Q8NAK9;B3KX15;Q6NXQ0;Q8N220;B3KVY2;B3KUF7;A0A024R3A8;Q9BRL6;A4D2F7;A4D2F6	9;9;9;9;8;8;7;5;5;5;5;5;2;2;1;1	Serine/arginine-rich splicing factor 2	SRSF2;SFRS2	>tr|J3KP15|J3KP15_HUMAN Serine/arginine-rich-splicing factor 2 (Fragment) OS=Homo sapiens GN=SRSF2 PE=1 SV=8;>tr|Q53FN0|Q53FN0_HUMAN Splicing factor, arginine/serine-rich 2 variant (Fragment) OS=Homo sapiens PE=2 SV=1;>tr|A0A024R8U5|A0A024R8U5_HUMAN Splici	9	9	9	57.9	15.371	0	170.91	0.78248	1.051	14	0.78356	1.0121	12	0.85445	1.0538	14	0.70604	1.0018	14	0.90162	0.96843	15	0.92928	1.0521	8	0.81585	0.97661	12	0.96422	1.1107	11	0.86438	1.0554	11	0.88699	1.0451	13	0.92528	1.0033	15	0.98897	1.0343	14	55846000000	28843000000
A0A0C4DGS1;A0A024RAD5;P39656;U3KQ84	17;17;17;9	Dolichyl-diphosphooligosaccharide--protein glycosyltransferase 48 kDa subunit	DDOST	>tr|A0A0C4DGS1|A0A0C4DGS1_HUMAN Dolichyl-diphosphooligosaccharide--protein glycosyltransferase 48 kDa subunit OS=Homo sapiens GN=DDOST PE=1 SV=1;>tr|A0A024RAD5|A0A024RAD5_HUMAN Dolichyl-diphosphooligosaccharide--protein glycosyltransferase 48 kDa subunit O	17	17	17	51.9	48.799	0	199.47	0.96573	1.2108	22	0.97105	1.2829	20	0.92959	1.0931	25	0.76934	1.0643	27	0.96388	1.0059	18	0.79808	0.90778	20	1.1931	1.4448	20	1.0116	1.1298	18	1.1111	1.3011	13	1.0175	1.1446	16	0.86606	0.9157	23	0.91862	0.95633	17	55845000000	27079000000
Q6FHQ0;Q16576;E9PC52;A8K6A2;Q5JP01;Q5JP02;C9J7L0;Q5JNZ6;C9JAJ9	19;19;18;17;10;8;2;2;1	Histone-binding protein RBBP7	RBBP7	>tr|Q6FHQ0|Q6FHQ0_HUMAN RBBP7 protein (Fragment) OS=Homo sapiens GN=RBBP7 PE=2 SV=1;>sp|Q16576|RBBP7_HUMAN Histone-binding protein RBBP7 OS=Homo sapiens GN=RBBP7 PE=1 SV=1;>tr|E9PC52|E9PC52_HUMAN Histone-binding protein RBBP7 OS=Homo sapiens GN=RBBP7 PE=1	19	19	11	62.8	47.82	0	310.15	0.74171	0.94179	18	0.78044	1.0061	23	0.83543	0.99456	29	0.75624	1.0639	22	0.90579	0.94082	24	0.89134	1.0198	25	0.80065	0.95622	21	0.88133	0.98226	21	0.68182	0.8277	19	0.89307	0.99735	20	0.93382	0.98196	20	0.86378	0.90927	21	55635000000	30173000000
P53621	55	Coatomer subunit alpha;Xenin;Proxenin	COPA	>sp|P53621|COPA_HUMAN Coatomer subunit alpha OS=Homo sapiens GN=COPA PE=1 SV=2	55	55	55	54.7	138.34	0	323.31	0.65916	0.82781	38	0.66505	0.84176	43	0.69372	0.83061	34	0.5657	0.79696	35	0.94469	0.98012	43	0.81175	0.9291	37	0.76645	0.87652	36	0.80757	0.90265	36	0.71716	0.83254	34	0.78834	0.88778	35	0.9147	0.97161	41	0.91149	0.94962	41	55630000000	29456000000
H3BRU6;F8VZX2;B4DRD7;F8W0G4;F8VXH9;F8W1G6;J3QT27;H3BND9	13;13;12;7;7;6;5;3		PCBP2	>tr|H3BRU6|H3BRU6_HUMAN Poly(rC)-binding protein 2 (Fragment) OS=Homo sapiens GN=PCBP2 PE=1 SV=1;>tr|F8VZX2|F8VZX2_HUMAN Poly(rC)-binding protein 2 OS=Homo sapiens GN=PCBP2 PE=1 SV=1;>tr|B4DRD7|B4DRD7_HUMAN cDNA FLJ54752, highly similar to Poly(rC)-binding	13	8	1	62.1	31.6	0	101.08	0.71991	0.94652	18	0.72735	0.94765	18	0.74711	0.9105	20	0.63828	0.90599	18	0.90459	0.95655	16	0.84253	0.95696	13	0.77808	0.96052	18	0.83398	0.95691	17	0.75011	0.88271	17	0.81463	0.94398	17	0.91762	0.97798	17	0.95622	0.99013	18	55465000000	30607000000
A4D2P1;A4D2P0;P63000;A4D2P2;A0A024R9T5;P60763;A0A024R1P2;P15153;J3KSC4;J3QLK0;B1AH77;B1AH78;B1AH80;Q59FQ0	9;9;9;8;7;6;5;5;4;4;4;4;4;2	Ras-related C3 botulinum toxin substrate 1;Ras-related C3 botulinum toxin substrate 3;Ras-related C3 botulinum toxin substrate 2	RAC1;hCG_20693;RAC3;RAC2	>tr|A4D2P1|A4D2P1_HUMAN Ras-related C3 botulinum toxin substrate 1 (Rho family, small GTP binding protein Rac1) OS=Homo sapiens GN=RAC1 PE=2 SV=1;>tr|A4D2P0|A4D2P0_HUMAN Ras-related C3 botulinum toxin substrate 1 (Rho family, small GTP binding protein Rac1	9	9	8	47.4	21.45	0	88.502	0.60031	0.777	13	0.77613	1.0315	15	0.66833	0.82101	15	0.6443	0.90931	14	0.93711	0.95641	15	0.81788	0.94774	15	0.72385	0.87566	12	0.87724	0.99978	16	0.76291	0.93554	13	0.86414	0.98803	13	0.86492	0.91566	17	0.88994	0.92607	15	55240000000	30756000000
A0A024RCN6;P26640;A0A140T936;B4DT32;A0A140T954;H0Y426;A2ABF4;A0A0G2JJT9;A0A140T904	48;48;45;24;13;8;6;6;3	Valine--tRNA ligase	VARS	>tr|A0A024RCN6|A0A024RCN6_HUMAN Valyl-tRNA synthetase, isoform CRA_a OS=Homo sapiens GN=VARS PE=3 SV=1;>sp|P26640|SYVC_HUMAN Valine--tRNA ligase OS=Homo sapiens GN=VARS PE=1 SV=4;>tr|A0A140T936|A0A140T936_HUMAN Valine--tRNA ligase (Fragment) OS=Homo sapien	48	48	48	51.1	140.47	0	323.31	0.62391	0.80158	25	0.62099	0.79967	36	0.65586	0.78415	23	0.54845	0.76391	31	0.95761	0.98478	30	0.79856	0.91566	30	0.70214	0.80161	22	0.76971	0.83883	33	0.69631	0.78074	18	0.73798	0.81477	32	0.78415	0.8339	35	0.87562	0.91086	28	54889000000	30557000000
A0A024R5M9;Q4LE64;Q14980;A0A087WY61;A0A024R5G4;Q59HB8;Q7Z757;F5H4J1;A8K394;Q96HN5;H0YFY6;Q3SYK8;F5H6Y5;K4DIE0;Q9UNL7;Q9UPG3;F5GZW1;G1UI36;F5H2F3;F5H3L6;F5H0Z7;F5H763;Q86XH4;F5H1L0;F8W6T3;F5GWK2;F5H073;F5H068;F5H7R5;F5H4Y4;F5GWA2	83;82;82;81;62;59;45;35;34;34;34;30;30;13;9;8;7;7;7;7;7;7;7;6;5;4;4;4;2;2;2	Nuclear mitotic apparatus protein 1	NUMA1;NUMA1 variant protein	>tr|A0A024R5M9|A0A024R5M9_HUMAN Nuclear mitotic apparatus protein 1, isoform CRA_a OS=Homo sapiens GN=NUMA1 PE=4 SV=1;>tr|Q4LE64|Q4LE64_HUMAN NUMA1 variant protein (Fragment) OS=Homo sapiens GN=NUMA1 variant protein PE=2 SV=1;>sp|Q14980|NUMA1_HUMAN Nuclear	83	83	83	48.1	236.51	0	323.31	0.95733	1.2127	41	0.82115	1.0514	46	1.0685	1.3089	55	0.86201	1.1999	56	0.99727	1.032	42	0.91705	1.0598	50	0.96583	1.1373	37	0.99762	1.0992	49	0.95276	1.0857	35	0.95515	1.0753	41	1.0032	1.07	55	1.0401	1.0793	36	54769000000	26903000000
P61026;Q53T70;Q53SX4;Q9UL28	12;10;2;1	Ras-related protein Rab-10	RAB10	>sp|P61026|RAB10_HUMAN Ras-related protein Rab-10 OS=Homo sapiens GN=RAB10 PE=1 SV=1;>tr|Q53T70|Q53T70_HUMAN Putative uncharacterized protein RAB10 (Fragment) OS=Homo sapiens GN=RAB10 PE=4 SV=1	12	11	10	57	22.541	0	71.25	0.77278	0.99636	15	0.90113	1.1511	14	0.77025	0.93661	14	0.77119	1.0721	17	0.98858	1.0454	13	0.90176	1.0369	17	0.89413	1.0724	14	0.95599	1.0802	14	0.84391	0.96851	15	1.0301	1.1864	15	0.93115	0.99877	14	0.95313	0.99964	13	54768000000	28358000000
Q9NR30;Q3SWU7;Q8NI92	34;4;4	Nucleolar RNA helicase 2	DDX21	>sp|Q9NR30|DDX21_HUMAN Nucleolar RNA helicase 2 OS=Homo sapiens GN=DDX21 PE=1 SV=5	34	34	32	48.7	87.343	0	235.22	0.69083	0.89708	21	0.78035	0.99631	21	0.66863	0.80803	22	0.75134	1.0648	25	1.3062	1.354	29	0.83247	0.95138	28	0.5694	0.66684	16	1.0425	1.1627	25	0.67061	0.78495	18	1.075	1.2116	25	0.90102	0.96071	18	0.90862	0.96404	24	54529000000	28938000000
Q96BS4;P22087;M0QXL5;M0R299;M0R2Q4;B4DLD4;M0R0P1;M0R2U2;M0R1H0;M0R2B0	16;16;15;14;13;13;12;6;6;6	rRNA 2-O-methyltransferase fibrillarin	FBL	>tr|Q96BS4|Q96BS4_HUMAN FBL protein (Fragment) OS=Homo sapiens GN=FBL PE=2 SV=2;>sp|P22087|FBRL_HUMAN rRNA 2-O-methyltransferase fibrillarin OS=Homo sapiens GN=FBL PE=1 SV=2;>tr|M0QXL5|M0QXL5_HUMAN rRNA 2-O-methyltransferase fibrillarin (Fragment) OS=Hom	16	16	13	76.9	28.449	0	176.74	0.85754	1.1092	20	0.84518	1.0971	25	0.9212	1.1029	26	0.80953	1.125	27	1.1404	1.2059	33	0.84815	0.99522	19	0.8831	1.0727	16	0.99996	1.1376	30	0.77341	0.92218	15	1.0478	1.1805	24	0.82494	0.88145	16	0.97724	1.0177	20	54458000000	27675000000
CON__P01966;Q96T46;U6A216;E9M4D4;G3V1N2;I1VZV6;D1MGQ2;P69905;E1B2D1;Q4ZGM8;A0A0K2BMD8;E9LUX2;P78461;Q86YQ4;Q86YL2;Q6J1Z9;Q9NQT3;Q86YQ1;Q9BX83;V9H1D9;U3PXP0;Q1W6G9;P02008	8;4;4;4;4;4;4;4;3;3;3;2;2;2;2;2;2;2;2;2;1;1;1	Hemoglobin subunit alpha	HBA2;HBA1	>P01966 SWISS-PROT:P01966 (Bos taurus) Hemoglobin subunit alpha;>tr|Q96T46|Q96T46_HUMAN Hemoglobin alpha 2 (Fragment) OS=Homo sapiens GN=HBA2 PE=3 SV=1;>tr|U6A216|U6A216_HUMAN Mutant hemoglobin alpha 1 globin chain (Fragment) OS=Homo sapiens GN=HBA1 PE=3 S	8	8	8	74.6	15.184	0	238.99	0.055731	0.072518	12	0.10072	0.13039	20	0.054239	0.064412	10	0.12028	0.17113	21	0.14851	0.15409	6	0.078086	0.089213	12	0.10617	0.12457	19	0.083366	0.093529	16	0.05987	0.071095	7	0.104	0.11589	21	0.077251	0.083855	13	0.11467	0.11893	13	54280000000	53176000000
Q6NUR7;E7EQR4;P15311;B2R6J2;V9HW42;B7Z5V2;B7Z437;J7M2B1;B7Z9R6;Q6PKD3;Q05CU6;B0YJ88;P35241;Q9UJZ6;Q9UK20;Q6PJT4;V9HWC0;P26038;Q9UJU1;Q9UJZ2;Q9UJZ8;Q9UJZ7;B7Z2S7;E9PQ82;E9PNV3;V9GZ54;B7Z4C7	34;34;34;33;32;29;26;20;10;9;9;9;9;8;8;8;8;8;7;7;7;6;6;3;3;2;1	Ezrin;Tyrosine-protein kinase receptor	EZR;HEL-S-105;EZR-ROS1	>tr|Q6NUR7|Q6NUR7_HUMAN Ezrin OS=Homo sapiens GN=EZR PE=2 SV=1;>tr|E7EQR4|E7EQR4_HUMAN Ezrin OS=Homo sapiens GN=EZR PE=1 SV=3;>sp|P15311|EZRI_HUMAN Ezrin OS=Homo sapiens GN=EZR PE=1 SV=4;>tr|B2R6J2|B2R6J2_HUMAN cDNA, FLJ92973, highly similar to Homo sapien	34	34	34	54.8	69.241	0	167.18	0.80058	1.0467	16	0.7603	0.95938	28	0.82093	0.98953	21	0.66927	0.93737	28	1.007	1.0481	28	0.88954	1.0172	29	0.75904	0.89484	26	0.84086	0.94608	34	0.65977	0.77783	20	0.83471	0.96473	29	0.97122	1.0357	31	0.97794	1.0141	29	54120000000	28069000000
Q3ZCM7;A0A075B736;Q5SQY0;A6NNZ2;A0A183YE00;CON__ENSEMBL:ENSBTAP00000025008;Q9H4B7;A0A075B724;I0CMK4	9;8;8;7;6;4;4;1;1	Tubulin beta-8 chain;Tubulin beta-8 chain-like protein LOC260334	TUBB8	>sp|Q3ZCM7|TBB8_HUMAN Tubulin beta-8 chain OS=Homo sapiens GN=TUBB8 PE=1 SV=2;>tr|A0A075B736|A0A075B736_HUMAN Tubulin beta chain OS=Homo sapiens GN=TUBB8 PE=1 SV=1;>tr|Q5SQY0|Q5SQY0_HUMAN Tubulin beta chain OS=Homo sapiens GN=TUBB8 PE=1 SV=1;>sp|A6NNZ2|TBB	9	1	1	24.3	49.775	0	62.81	0.71618	0.95688	3	0.7697	1.0221	4	0.76728	0.92844	4	0.6539	0.94659	4	0.92591	0.95866	4	0.87287	0.98323	4	0.79262	0.98485	2	0.82168	0.96816	2	0.80682	0.99903	2	0.81279	0.9888	2	0.94359	0.9919	2	0.96344	0.99922	2	53992000000	29329000000
Q9UJZ1;A0A087WYB4;Q6ZNW0;F2Z2I8	18;16;12;8	Stomatin-like protein 2, mitochondrial	STOML2	>sp|Q9UJZ1|STML2_HUMAN Stomatin-like protein 2, mitochondrial OS=Homo sapiens GN=STOML2 PE=1 SV=1;>tr|A0A087WYB4|A0A087WYB4_HUMAN Stomatin-like protein 2, mitochondrial OS=Homo sapiens GN=STOML2 PE=1 SV=1;>tr|Q6ZNW0|Q6ZNW0_HUMAN cDNA FLJ27036 fis, clone SL	18	18	18	64	38.534	0	323.31	1.0538	1.3602	22	1.0707	1.3951	23	0.99446	1.2084	17	0.87096	1.2179	23	1.0185	1.0701	17	0.85643	0.97791	17	1.2014	1.4279	19	1.0325	1.1728	22	1.1684	1.3599	18	1.1128	1.2506	20	0.93691	0.99195	20	0.93444	0.97091	22	53987000000	26897000000
V9HWA0;B4DNW0;Q03154;A0A1B0GU86;A0A1B0GW23;C9JMV9;B4DPC3;A0A1B0GV31;A0A1B0GVA5;C9JYZ0;F8WC59;A0A1B0GTG3;B4DFB5;A0A1B0GVZ3;A0A0S2Z385;A0A1B0GVG0;A0A1B0GU36;A0A1B0GUT4	25;25;25;24;24;23;17;16;14;12;10;3;2;1;1;1;1;1	Aminoacylase-1	HEL-S-5;ABHD14A;ACY1;ABHD14A-ACY1	>tr|V9HWA0|V9HWA0_HUMAN Aminoacylase-1 OS=Homo sapiens GN=HEL-S-5 PE=2 SV=1;>tr|B4DNW0|B4DNW0_HUMAN cDNA FLJ60317, highly similar to Aminoacylase-1 (EC 3.5.1.14) OS=Homo sapiens PE=2 SV=1;>sp|Q03154|ACY1_HUMAN Aminoacylase-1 OS=Homo sapiens GN=ACY1 PE=1 SV	25	25	25	70.8	45.884	0	213.65	0.76431	0.9885	24	0.80063	1.0276	26	0.8152	0.98057	26	0.70108	0.98277	29	0.97019	1.0154	24	0.88701	1.016	24	0.86129	1.0261	23	0.8696	0.97364	19	0.79979	0.93514	12	0.84125	0.93992	25	0.96965	1.0402	18	0.95357	0.98344	19	53633000000	27630000000
Q9UHG3;B7Z8A2;Q584P1;B7Z3Y2;F8W8W4;C9K055;C9JM55;C9JGT6;Q53ST0	19;18;16;16;10;7;5;4;3	Prenylcysteine oxidase 1	PCYOX1	>sp|Q9UHG3|PCYOX_HUMAN Prenylcysteine oxidase 1 OS=Homo sapiens GN=PCYOX1 PE=1 SV=3;>tr|B7Z8A2|B7Z8A2_HUMAN cDNA FLJ51671, highly similar to Prenylcysteine oxidase (EC 1.8.3.5) OS=Homo sapiens PE=2 SV=1;>tr|Q584P1|Q584P1_HUMAN Putative uncharacterized prot	19	19	19	49.7	56.639	0	281.15	1.1894	1.5322	32	1.0963	1.4007	27	1.2125	1.4398	25	0.84095	1.177	30	1.0248	1.0549	29	0.84403	0.96563	22	1.4036	1.6846	28	1.0229	1.1667	33	1.3466	1.5915	21	1.0468	1.1779	28	0.92168	0.99361	26	0.9364	0.9717	20	53455000000	25602000000
Q9P1F3;Q5SZC9	4;1	Costars family protein ABRACL	ABRACL	>sp|Q9P1F3|ABRAL_HUMAN Costars family protein ABRACL OS=Homo sapiens GN=ABRACL PE=1 SV=1	4	4	4	76.5	9.0564	0	190.8	0.86179	1.1277	7	0.68164	0.89736	6	0.84809	1.0587	8	0.64258	0.90896	5	0.90093	0.93658	10	0.86023	0.98165	8	0.85462	1.04	5	0.76441	0.8827	6	0.83752	1.0128	8	0.76419	0.88679	8	0.92671	0.99699	7	0.95596	0.99311	5	53172000000	29411000000
A0A024R2M6;P09110;B4DEN6;Q8NCW8;C9JDE9;H7C131;H0Y4D4;A0A140VJX0;B4E072;O43203;B4DVF4;F2Z2Q6;F2Z3P7	17;17;16;15;14;11;10;10;7;3;3;1;1	3-ketoacyl-CoA thiolase, peroxisomal	ACAA1	>tr|A0A024R2M6|A0A024R2M6_HUMAN Acetyl-Coenzyme A acyltransferase 1 (Peroxisomal 3-oxoacyl-Coenzyme A thiolase), isoform CRA_a OS=Homo sapiens GN=ACAA1 PE=3 SV=1;>sp|P09110|THIK_HUMAN 3-ketoacyl-CoA thiolase, peroxisomal OS=Homo sapiens GN=ACAA1 PE=1 SV=2;	17	17	17	63.9	44.292	0	319.96	1.0494	1.3432	26	0.98324	1.2789	24	1.0149	1.2293	24	0.75639	1.0698	17	0.92653	0.9609	20	0.79693	0.91709	23	1.2243	1.4758	23	0.92119	1.0655	25	0.93033	1.0823	22	1.0932	1.2143	17	0.97565	1.0397	24	0.97668	1.0289	22	53085000000	26511000000
Q9BUJ2;A8K3W4;A0A024R0J9;A0A0A0MRA5;B7Z4B8;A8K6U7;A8K5K0;M0R3F1;M0QYZ0;M0QYI8;M0QZV6;M0R0K8;B3KM60;M0R203;M0QYM5;M0QYG9;M0R247;Q9BTB7;A0A087X1I2	25;24;24;24;24;24;23;21;16;7;5;5;5;4;3;1;1;1;1	Heterogeneous nuclear ribonucleoprotein U-like protein 1	HNRNPUL1;HNRPUL1	>sp|Q9BUJ2|HNRL1_HUMAN Heterogeneous nuclear ribonucleoprotein U-like protein 1 OS=Homo sapiens GN=HNRNPUL1 PE=1 SV=2;>tr|A8K3W4|A8K3W4_HUMAN cDNA FLJ75163, highly similar to Homo sapiens heterogeneous nuclear ribonucleoprotein U-like 1 (HNRPUL1), transcri	25	25	25	37	95.737	0	166.87	0.90798	1.1409	27	0.76923	0.97207	26	1.0378	1.2703	31	0.72319	1.0184	24	1.0249	1.0589	32	0.88114	1.0078	29	0.92769	1.0887	29	0.94258	1.0867	18	0.99567	1.1758	19	0.89254	0.987	25	0.83683	0.88906	20	0.97264	1.0072	26	53068000000	26464000000
Q05DH1;A0A0K0K1K4;O14818;H0UI83;H0Y586;F5GY34	13;13;13;7;6;1	Proteasome subunit alpha type;Proteasome subunit alpha type-7	PSMA7;hCG_41772	>tr|Q05DH1|Q05DH1_HUMAN Proteasome subunit alpha type (Fragment) OS=Homo sapiens GN=PSMA7 PE=2 SV=1;>tr|A0A0K0K1K4|A0A0K0K1K4_HUMAN Proteasome subunit alpha type OS=Homo sapiens GN=HEL-S-276 PE=2 SV=1;>sp|O14818|PSA7_HUMAN Proteasome subunit alpha type-7 O	13	13	9	59.2	26.713	0	151.65	0.69008	0.89652	15	0.75239	0.95533	17	0.76878	0.92593	17	0.66793	0.93887	16	0.89698	0.93665	10	0.84993	0.96596	15	0.78099	0.90878	21	0.83618	0.94361	22	0.88533	1.035	20	0.79407	0.89941	16	0.87702	0.93773	18	0.95881	1.0002	24	52676000000	26653000000
A4D275;O15143;C9J4Z7;F8VXW2;C9JEY1;C9JQM8;C9JFG9;C9J6C8;C9JBJ7;C9K057;C9JTT6;C9JM51;F8WEB3	21;21;11;11;11;11;11;11;9;9;6;1;1	Actin-related protein 2/3 complex subunit 1B	ARPC1B	>tr|A4D275|A4D275_HUMAN Actin related protein 2/3 complex, subunit 1B, 41kDa OS=Homo sapiens GN=ARPC1B PE=2 SV=1;>sp|O15143|ARC1B_HUMAN Actin-related protein 2/3 complex subunit 1B OS=Homo sapiens GN=ARPC1B PE=1 SV=3;>tr|C9J4Z7|C9J4Z7_HUMAN Actin-related p	21	21	19	59.9	40.949	0	323.31	0.80584	1.0458	25	0.80522	1.0349	32	0.85664	1.0265	24	0.6869	0.96365	35	0.93471	0.98223	27	0.82373	0.94737	30	0.85416	1.021	23	0.87532	0.99066	23	0.90157	1.0397	17	0.86393	1.0192	25	0.87332	0.91683	27	0.93952	0.96798	28	52540000000	28216000000
J3KTL2;Q07955;Q59FA2;A8K1L8;B7Z570;J3KSR8;J3QQV5;J3KSW7	20;20;17;12;10;9;6;6	Serine/arginine-rich splicing factor 1	SRSF1	>tr|J3KTL2|J3KTL2_HUMAN Serine/arginine-rich-splicing factor 1 OS=Homo sapiens GN=SRSF1 PE=1 SV=1;>sp|Q07955|SRSF1_HUMAN Serine/arginine-rich splicing factor 1 OS=Homo sapiens GN=SRSF1 PE=1 SV=2;>tr|Q59FA2|Q59FA2_HUMAN Splicing factor, arginine/serine-rich	20	20	19	56.5	28.329	0	98.944	0.84701	1.1004	20	0.77729	1.0236	21	0.95323	1.1524	24	0.79983	1.1147	22	0.91407	0.9553	31	0.89149	1.0213	22	0.82753	0.97189	21	1.0085	1.1167	26	0.74969	0.87551	23	0.98588	1.1384	29	1.0272	1.0946	25	0.97832	1.0528	24	52528000000	26809000000
P34932;B4DH02;V9HW33;Q59GF8;B4DUS3;A0A087WYC1;B4DIZ3;B4DT47;B4E354;B4E0H6;O14992;A0A087WTS8;B0AZU6;B4DSE8;Q7KYN0;B0AZS1;B4DN48	42;41;40;39;35;33;33;31;29;27;25;25;14;14;13;11;4	Heat shock 70 kDa protein 4	HSPA4;HEL-S-5a;HS24/p52	>sp|P34932|HSP74_HUMAN Heat shock 70 kDa protein 4 OS=Homo sapiens GN=HSPA4 PE=1 SV=4;>tr|B4DH02|B4DH02_HUMAN cDNA FLJ50510, highly similar to Heat shock 70 kDa protein 4 OS=Homo sapiens PE=2 SV=1;>tr|V9HW33|V9HW33_HUMAN Epididymis secretory sperm binding	42	40	33	56.2	94.33	0	312.21	0.65501	0.85202	26	0.73112	0.94532	21	0.75083	0.89669	30	0.59515	0.81787	26	0.91311	0.94537	35	0.82535	0.97053	36	0.68261	0.79144	23	0.73909	0.8346	22	0.72168	0.84955	22	0.79052	0.87274	25	0.91555	0.97406	27	0.92674	0.94976	22	52408000000	28651000000
P31689;B7Z5C0;Q9NXZ8	19;9;8	DnaJ homolog subfamily A member 1	DNAJA1	>sp|P31689|DNJA1_HUMAN DnaJ homolog subfamily A member 1 OS=Homo sapiens GN=DNAJA1 PE=1 SV=2	19	19	19	57.2	44.868	0	297.76	0.50391	0.6445	20	0.74599	0.95168	15	0.51947	0.6288	15	0.65927	0.94936	18	0.90458	0.95256	23	0.85141	0.97191	21	0.54997	0.65266	14	0.80874	0.91542	16	0.50912	0.58303	12	0.81328	0.9219	19	0.94129	1.0084	21	0.95186	0.99423	17	52360000000	29712000000
P18077;C9K025;F8WBS5;F8WB72	13;10;6;6	60S ribosomal protein L35a	RPL35A	>sp|P18077|RL35A_HUMAN 60S ribosomal protein L35a OS=Homo sapiens GN=RPL35A PE=1 SV=2;>tr|C9K025|C9K025_HUMAN 60S ribosomal protein L35a (Fragment) OS=Homo sapiens GN=RPL35A PE=1 SV=1	13	13	13	76.4	12.538	0	24.926	0.6261	0.77838	14	0.86365	1.1161	19	0.85386	1.0175	15	0.72138	1.0128	18	1.4517	1.527	14	0.98293	1.122	17	0.76311	0.90713	9	0.89286	1.0337	13	0.23061	0.26983	4	0.87038	0.99361	13	1.1604	1.2722	15	0.97817	1.0122	15	52331000000	25692000000
Q2TB59;A0A024R0C3;Q13423;E9PCX7;D6RAI5;B4DS88;B4DMN9;D6RHU2;Q8N5H5;H0Y8P5;D6RCR6	38;38;38;31;11;10;10;9;9;3;2	NAD(P) transhydrogenase, mitochondrial	NNT	>tr|Q2TB59|Q2TB59_HUMAN Nicotinamide nucleotide transhydrogenase OS=Homo sapiens GN=NNT PE=2 SV=1;>tr|A0A024R0C3|A0A024R0C3_HUMAN Nicotinamide nucleotide transhydrogenase, isoform CRA_a OS=Homo sapiens GN=NNT PE=4 SV=1;>sp|Q13423|NNTM_HUMAN NAD(P) transhyd	38	38	38	39.4	113.88	0	197.97	1.1549	1.4889	36	0.99788	1.2436	29	1.1169	1.343	29	0.88984	1.2531	32	1.0355	1.0702	28	0.82975	0.9384	18	1.2751	1.4998	27	0.97278	1.0909	24	1.1762	1.4043	35	1.0796	1.2218	20	0.92432	0.99181	30	0.85519	0.89064	21	52282000000	25694000000
A0A087WUK2;A0A024RDF6;O14979;B4DTA2;B4DGN3	11;11;11;10;4	Heterogeneous nuclear ribonucleoprotein D-like	HNRPDL;HNRNPDL	>tr|A0A087WUK2|A0A087WUK2_HUMAN Heterogeneous nuclear ribonucleoprotein D-like OS=Homo sapiens GN=HNRNPDL PE=1 SV=1;>tr|A0A024RDF6|A0A024RDF6_HUMAN Heterogeneous nuclear ribonucleoprotein D-like, isoform CRA_a OS=Homo sapiens GN=HNRPDL PE=4 SV=1;>sp|O14979	11	9	9	28.7	40.04	0	129.61	0.88129	1.1378	16	0.90418	1.1764	12	0.93757	1.1216	17	0.87267	1.2247	15	0.98901	1.0297	15	0.94225	1.0739	15	0.87672	1.0407	13	1.0722	1.2424	17	0.85056	1.0222	12	1.0722	1.2343	15	1.0335	1.0922	12	0.99828	1.0436	14	52208000000	26434000000
Q6IBR8;P20042;B5BU01;Q96I16;Q3B7I9;Q59GZ3	20;20;19;13;5;4	Eukaryotic translation initiation factor 2 subunit 2	EIF2S2	>tr|Q6IBR8|Q6IBR8_HUMAN EIF2S2 protein OS=Homo sapiens GN=EIF2S2 PE=2 SV=1;>sp|P20042|IF2B_HUMAN Eukaryotic translation initiation factor 2 subunit 2 OS=Homo sapiens GN=EIF2S2 PE=1 SV=2;>tr|B5BU01|B5BU01_HUMAN Eukaryotic translation initiation factor 2 bet	20	20	20	64.3	38.388	0	249.64	0.60295	0.79894	19	0.7279	0.92054	23	0.69022	0.82355	25	0.63902	0.89629	21	1.0253	1.073	23	0.89523	1.0316	19	0.71098	0.85106	22	0.8107	0.91741	23	0.72137	0.83137	20	0.80995	0.92207	24	0.92882	0.98638	25	0.96967	0.99996	21	52003000000	28201000000
P49588;H3BPK7	39;12	Alanine--tRNA ligase, cytoplasmic	AARS	>sp|P49588|SYAC_HUMAN Alanine--tRNA ligase, cytoplasmic OS=Homo sapiens GN=AARS PE=1 SV=2	39	39	39	53.2	106.81	0	323.31	0.66946	0.84731	30	0.68696	0.89797	31	0.75345	0.90298	33	0.63676	0.88878	26	0.95168	0.99259	37	0.86533	0.98569	35	0.7404	0.87033	31	0.83885	0.94603	42	0.77325	0.89054	32	0.81022	0.90651	31	0.86837	0.93886	30	0.96182	0.99373	29	51827000000	28877000000
A8K8D9;P11413;Q2VF42;Q2Q9H2;B4DYA7;Q2Q9B7;E7EUI8;E7EM57;E9PD92;Q0PHS1;Q0PHS5;A7IZZ3;Q0PHS6;A2IBT6;Q0PHS3;Q0PHS2;B6ZHS6;I3V9R4	31;31;29;28;28;27;21;20;18;18;4;4;3;3;2;2;2;1	Glucose-6-phosphate 1-dehydrogenase	G6PD	>tr|A8K8D9|A8K8D9_HUMAN Glucose-6-phosphate 1-dehydrogenase OS=Homo sapiens PE=2 SV=1;>sp|P11413|G6PD_HUMAN Glucose-6-phosphate 1-dehydrogenase OS=Homo sapiens GN=G6PD PE=1 SV=4;>tr|Q2VF42|Q2VF42_HUMAN Glucose-6-phosphate 1-dehydrogenase (Fragment) OS=Homo	31	31	28	65.8	59.314	0	238.78	0.70724	0.9006	30	0.70823	0.91541	26	0.75019	0.89623	31	0.60374	0.84353	29	0.93169	0.96541	29	0.79621	0.91137	23	0.80051	0.95262	32	0.76949	0.84992	25	0.72082	0.83232	21	0.76975	0.86418	28	0.95773	1.0197	34	0.87719	0.91996	28	51823000000	28142000000
F8W1A4;A0A140VK93;P54819;F8VY04;F8VZG5;B4DLK2;G3V213;F8VPP1	18;18;18;15;10;8;7;2	Adenylate kinase 2, mitochondrial;Adenylate kinase 2, mitochondrial;Adenylate kinase 2, mitochondrial, N-terminally processed	AK2	>tr|F8W1A4|F8W1A4_HUMAN Adenylate kinase 2, mitochondrial OS=Homo sapiens GN=AK2 PE=1 SV=1;>tr|A0A140VK93|A0A140VK93_HUMAN Adenylate kinase 2, mitochondrial OS=Homo sapiens GN=AK2 PE=2 SV=1;>sp|P54819|KAD2_HUMAN Adenylate kinase 2, mitochondrial OS=Homo sa	18	18	18	77.2	25.63	0	323.31	0.9306	1.1916	18	0.98238	1.2417	17	1.0228	1.2712	19	0.81017	1.1397	20	0.88599	0.91406	15	0.79437	0.89245	22	1.0128	1.2497	18	0.91622	1.0332	21	1.0529	1.237	19	1.0342	1.1615	22	0.81604	0.86072	19	0.87906	0.9093	21	51544000000	27685000000
A0A024RB14;P62854;Q5JNZ5;Q75MH1;Q76N57;Q76N56	6;6;5;4;1;1	40S ribosomal protein S26;Putative 40S ribosomal protein S26-like 1	RPS26;RPS26P11	>tr|A0A024RB14|A0A024RB14_HUMAN HCG20716 OS=Homo sapiens GN=RPS26 PE=4 SV=1;>sp|P62854|RS26_HUMAN 40S ribosomal protein S26 OS=Homo sapiens GN=RPS26 PE=1 SV=3;>sp|Q5JNZ5|RS26L_HUMAN Putative 40S ribosomal protein S26-like 1 OS=Homo sapiens GN=RPS26P11 PE=5	6	6	6	50.4	13.015	0	27.736	0.71488	0.90984	8	0.78156	1.0147	12	0.77004	0.91303	11	0.66596	0.9454	12	1.1004	1.1515	6	0.91258	1.0329	12	0.69205	0.79567	13	0.71726	0.83053	12	0.70825	0.79933	7	0.84632	0.96296	12	0.8837	0.93511	13	0.94287	0.99508	11	51356000000	28142000000
P62318;H3BT13	6;3	Small nuclear ribonucleoprotein Sm D3	SNRPD3	>sp|P62318|SMD3_HUMAN Small nuclear ribonucleoprotein Sm D3 OS=Homo sapiens GN=SNRPD3 PE=1 SV=1;>tr|H3BT13|H3BT13_HUMAN Small nuclear ribonucleoprotein Sm D3 OS=Homo sapiens GN=SNRPD3 PE=1 SV=1	6	6	6	54.8	13.916	0	117.59	0.85367	1.111	14	0.87342	1.1173	14	0.93932	1.135	22	0.7897	1.133	17	1.0819	1.1245	17	0.90177	1.0266	17	0.90036	1.0712	12	0.99565	1.1309	17	0.68738	0.81741	15	1.0085	1.1502	16	0.90859	0.96288	8	1.0483	1.0846	13	51147000000	26602000000
Q15717;M0QZR9;M0R055;B7Z5E0;B1APY9;B1APY8;A0A0A0MRX1;A0A0R4J2E6;Q12926;P26378;B1AM48	19;9;3;2;2;2;2;2;2;2;1	ELAV-like protein 1	ELAVL1	>sp|Q15717|ELAV1_HUMAN ELAV-like protein 1 OS=Homo sapiens GN=ELAVL1 PE=1 SV=2	19	19	19	62.3	36.091	0	188.54	0.82341	1.0649	20	0.76742	0.95581	32	0.99018	1.1793	18	0.78025	1.0766	27	0.95744	0.99994	17	0.87523	1.005	27	0.7763	0.91522	23	0.92651	1.0521	32	0.81236	0.98643	18	0.98098	1.1021	29	0.98991	1.0509	31	0.99507	1.0412	24	51132000000	25708000000
B3KX19;Q6IBM8;A8KAP3;Q15029;Q8IXJ3;B4DZB1;B3KWY2;K7EP67;K7EJ74;K7EIT3	37;37;37;37;36;35;24;12;6;1	116 kDa U5 small nuclear ribonucleoprotein component	U5-116KD;EFTUD2;SNRP116	>tr|B3KX19|B3KX19_HUMAN cDNA FLJ44500 fis, clone UTERU3000828, highly similar to 116 kDa U5 small nuclear ribonucleoprotein component OS=Homo sapiens PE=2 SV=1;>tr|Q6IBM8|Q6IBM8_HUMAN U5-116KD protein OS=Homo sapiens GN=U5-116KD PE=2 SV=1;>tr|A8KAP3|A8KAP3	37	36	36	49.7	108.21	0	237.98	0.80323	1.0102	35	0.7917	1.0242	36	0.85534	1.0302	39	0.77761	1.079	35	0.90204	0.93735	34	0.88264	1.0036	33	0.89162	1.0342	34	0.95734	1.0628	40	0.82705	0.98517	18	0.98271	1.0939	36	0.95149	1.0184	31	0.9986	1.0319	33	51088000000	26520000000
Q8WVC2;Q6FGH5;P63220;Q9BYK1;Q9BYK2;Q13666	8;8;8;5;2;2	40S ribosomal protein S21	RPS21	>tr|Q8WVC2|Q8WVC2_HUMAN 40S ribosomal protein S21 OS=Homo sapiens GN=RPS21 PE=1 SV=1;>tr|Q6FGH5|Q6FGH5_HUMAN RPS21 protein (Fragment) OS=Homo sapiens GN=RPS21 PE=2 SV=1;>sp|P63220|RS21_HUMAN 40S ribosomal protein S21 OS=Homo sapiens GN=RPS21 PE=1 SV=1;>tr|	8	8	8	70.4	8.85	0	141.3	0.61791	0.81179	12	0.77822	0.98754	17	0.76324	0.90388	14	0.68489	0.96401	16	0.96943	1.0128	10	0.96803	1.0982	19	0.76244	0.92548	12	0.86062	0.95662	17	0.76029	0.88949	11	0.79781	0.91289	13	1.0068	1.0638	16	1.0263	1.0878	18	51062000000	27023000000
A4D177;Q13185;S4R2Y4;C9JMM0;B8ZZ43	9;9;4;2;2	Chromobox protein homolog 3	CBX3	>tr|A4D177|A4D177_HUMAN Chromobox homolog 3 (HP1 gamma homolog, Drosophila) OS=Homo sapiens GN=CBX3 PE=4 SV=1;>sp|Q13185|CBX3_HUMAN Chromobox protein homolog 3 OS=Homo sapiens GN=CBX3 PE=1 SV=4	9	9	7	58.5	20.811	0	123.86	0.74853	0.96462	17	0.83107	1.0783	17	0.87905	1.0495	17	0.74434	1.0648	19	0.96469	0.99687	13	0.92482	1.0592	23	0.72372	0.84324	9	0.98356	1.1029	16	0.80193	0.95427	9	0.95953	1.1109	15	1.0177	1.0833	14	1.0084	1.056	13	50948000000	27879000000
A0A024R2U9;C9JIF9;P13798;H7C393;H7C1U0;C9JLK2;F8WEH5;H0YFE5	19;19;19;11;11;8;2;1	Acylamino-acid-releasing enzyme	APEH	>tr|A0A024R2U9|A0A024R2U9_HUMAN N-acylaminoacyl-peptide hydrolase, isoform CRA_b OS=Homo sapiens GN=APEH PE=4 SV=1;>tr|C9JIF9|C9JIF9_HUMAN Acylamino-acid-releasing enzyme OS=Homo sapiens GN=APEH PE=1 SV=1;>sp|P13798|ACPH_HUMAN Acylamino-acid-releasing enzy	19	19	19	34.8	81.224	0	203.56	0.70397	0.88964	22	0.77154	0.98485	20	0.72352	0.87123	19	0.65493	0.92247	20	0.98544	1.0022	24	0.84566	0.96422	18	0.78178	0.92218	19	0.81956	0.91863	22	0.77038	0.88685	15	0.76282	0.86269	20	0.94516	0.9986	22	0.9264	0.96419	19	50849000000	27658000000
P30085;B2R6S5;B4DDL4;Q5T0D2;B4DFW6;E9PJD2	18;17;12;10;7;1	UMP-CMP kinase	CMPK1;CMPK	>sp|P30085|KCY_HUMAN UMP-CMP kinase OS=Homo sapiens GN=CMPK1 PE=1 SV=3;>tr|B2R6S5|B2R6S5_HUMAN UMP-CMP kinase OS=Homo sapiens GN=CMPK PE=2 SV=1;>tr|B4DDL4|B4DDL4_HUMAN cDNA FLJ53966, moderately similar to Homo sapiens cytidylate kinase (CMPK), mRNA OS=Homo	18	18	18	68.4	22.222	0	173.07	0.8842	1.1404	23	0.78375	1.001	17	0.97117	1.1623	26	0.73606	1.0292	12	0.99222	1.0265	23	0.94347	1.0877	24	0.92225	1.0935	20	0.8502	0.98619	18	0.80624	0.93003	16	0.84331	0.95339	23	0.97315	1.0438	23	0.9944	1.0305	22	50769000000	26527000000
A0A024R0Y5;P08237;A0A0S2Z4A1;Q96I60;A0A0S2Z4I1;B4E162;Q7KYX9;A0A0S2Z4A8;F8VP00;F8VX13;F8VNX2;F8VZQ1;P78457;F8W1J8;F8VSF7;F8VW30;F8VSL1;F8VUB8;F8VYK8;F8VTQ3;F8VZI0;Q7Z683;F8VVE3;H0YHB8	20;20;19;18;18;16;11;9;5;4;4;4;3;3;3;3;3;3;3;3;3;2;2;1	6-phosphofructokinase;ATP-dependent 6-phosphofructokinase, muscle type	PFKM	>tr|A0A024R0Y5|A0A024R0Y5_HUMAN ATP-dependent 6-phosphofructokinase OS=Homo sapiens GN=PFKM PE=2 SV=1;>sp|P08237|PFKAM_HUMAN ATP-dependent 6-phosphofructokinase, muscle type OS=Homo sapiens GN=PFKM PE=1 SV=2;>tr|A0A0S2Z4A1|A0A0S2Z4A1_HUMAN Phosphofructokin	20	17	17	31.8	85.182	0	73.059	0.6429	0.83618	7	0.7384	0.96329	13	0.65947	0.7921	13	0.62327	0.86737	11	0.97992	1.0224	14	0.85224	0.97354	11	0.71624	0.84072	11	0.72173	0.80013	12	0.75128	0.8677	12	0.78719	0.86498	8	0.88568	0.95531	12	1.0563	1.1003	10	50762000000	26857000000
A8KAK1;Q9NYU2;H7BZG0;Q9NYU1;F8WCI2;F8WCE6;Q9NV86	42;42;3;2;1;1;1	UDP-glucose:glycoprotein glucosyltransferase 1	UGGT1	>tr|A8KAK1|A8KAK1_HUMAN cDNA FLJ77398, highly similar to Homo sapiens UDP-glucose ceramide glucosyltransferase-like 1, transcript variant 2, mRNA OS=Homo sapiens PE=2 SV=1;>sp|Q9NYU2|UGGG1_HUMAN UDP-glucose:glycoprotein glucosyltransferase 1 OS=Homo sapien	42	42	42	35.1	175	0	300.93	0.98207	1.2432	34	0.99095	1.2823	43	0.95054	1.146	35	0.82481	1.1488	35	0.97117	0.99746	35	0.83199	0.94874	34	1.1654	1.3356	38	1.0339	1.1641	41	1.0104	1.1856	30	1.0297	1.1679	30	0.94379	1.0144	35	0.9698	1.0098	39	50606000000	25571000000
Q6PYX1;A0A0A0MS08;Q6GMX6;S6B291;V9HW68;Q6N089;A8K008;Q6MZV7;Q5EFE5;P01857;Q6N096;Q6MZQ6;Q6N094;Q6N097;Q7Z351;A0A0A0MS07;Q6N095;S6AWD9;S6BGE5;S6C4Q7;S6BGE0;S6BAN1;S6BAM6;A0A075B6N8;Q8NF17;Q6N030;Q5EBM2;P01860;S6B2A6;Q86TT2;Q6N093;Q6MZU6;P01861;S6B2B6;Q68CN4;P01859;A0A0M3KKW6;S6BAP0;S6BGD4;A4F255;S6AWG0;S6C4S4;S6AWF0;S6C4S0;S6C4R2;S6BAP4;Q6MZX7;Q9Y509	12;12;12;12;12;12;12;12;12;12;11;11;11;11;11;10;10;6;6;5;5;5;5;5;5;5;5;5;4;4;4;4;4;3;3;3;2;2;2;2;2;2;2;2;2;2;2;1	Ig gamma-1 chain C region	IGH@;HEL-214;DKFZp686P15220;DKFZp686C11235;IGHG1;DKFZp686I15196;DKFZp686G11190;DKFZp686O01196;DKFZp686H20196;DKFZp686N02209;DKFZp686K03196	>tr|Q6PYX1|Q6PYX1_HUMAN Hepatitis B virus receptor binding protein (Fragment) OS=Homo sapiens PE=1 SV=1;>tr|A0A0A0MS08|A0A0A0MS08_HUMAN Ig gamma-1 chain C region (Fragment) OS=Homo sapiens GN=IGHG1 PE=1 SV=1;>tr|Q6GMX6|Q6GMX6_HUMAN IGH@ protein OS=Homo sap	12	12	10	54	38.162	0	217.96	0.057981	0.073112	19	0.027	0.035808	23	0.09483	0.11533	22	0.028488	0.03971	17	NaN	NaN	0	NaN	NaN	0	0.048548	0.058647	20	0.037536	0.043015	22	0.0503	0.059295	12	0.048913	0.056595	22	NaN	NaN	0	NaN	NaN	0	50438000000	46778000000
Q53ZR1;P55011;B7ZM24;G3XAL9;Q59GB7;H0YMG9;Q8IUN5;B4DI22;H0YLJ2;B4DPF4;Q13621	32;32;30;28;5;1;1;1;1;1;1	Solute carrier family 12 member 2	SLC12A2	>tr|Q53ZR1|Q53ZR1_HUMAN Bumetanide-sensitive Na-K-Cl cotransporter OS=Homo sapiens GN=SLC12A2 PE=2 SV=1;>sp|P55011|S12A2_HUMAN Solute carrier family 12 member 2 OS=Homo sapiens GN=SLC12A2 PE=1 SV=1;>tr|B7ZM24|B7ZM24_HUMAN SLC12A2 protein OS=Homo sapiens GN	32	32	32	35.2	131.45	0	323.31	0.91193	1.1635	25	0.93871	1.1986	29	1.0291	1.2221	32	0.76736	1.0789	20	0.87159	0.91304	33	0.90326	1.0362	23	1.0402	1.2214	19	1.0191	1.1432	22	1.134	1.315	25	1.0529	1.1666	24	0.78318	0.83986	25	0.96717	1.0059	18	50391000000	24510000000
A0A024R6I3;Q53GF9;P49755;G3V2K7;B4DL12;B4DZH3	9;9;9;5;5;4	Transmembrane emp24 domain-containing protein 10	TMED10	>tr|A0A024R6I3|A0A024R6I3_HUMAN Testicular tissue protein Li 206 OS=Homo sapiens GN=TMED10 PE=2 SV=1;>tr|Q53GF9|Q53GF9_HUMAN Full-length cDNA 5-PRIME end of clone CS0DF013YM24 of Fetal brain of Homo sapiens (Human) variant (Fragment) OS=Homo sapiens PE=2 S	9	9	9	40.6	24.976	0	69.712	0.91743	1.2198	10	0.99293	1.2536	11	0.91688	1.1179	9	0.78796	1.1282	11	0.99562	1.0494	11	0.89845	1.0195	15	1.0382	1.2757	9	0.98833	1.1189	9	0.96931	1.17	6	1.0168	1.1594	9	1.0221	1.1044	8	0.93549	0.9804	12	50215000000	25861000000
J9R021;Q14152;Q24JU4;Q7Z5T5;Q6P1R0;Q05BS0;Q3B770	67;67;66;47;39;37;37	Eukaryotic translation initiation factor 3 subunit A	eIF3a;EIF3A	>tr|J9R021|J9R021_HUMAN Eukaryotic translation initiation factor 3 subunit A OS=Homo sapiens GN=eIF3a PE=2 SV=1;>sp|Q14152|EIF3A_HUMAN Eukaryotic translation initiation factor 3 subunit A OS=Homo sapiens GN=EIF3A PE=1 SV=1;>tr|Q24JU4|Q24JU4_HUMAN Eukaryoti	67	67	67	50.1	166.48	0	241.62	0.58655	0.75576	33	0.6855	0.87476	37	0.63991	0.74804	35	0.60791	0.83974	34	0.95387	1.0062	43	0.86821	0.99741	51	0.74504	0.84756	24	0.78756	0.88706	39	0.71438	0.83613	41	0.7879	0.87566	38	0.95517	1.035	38	0.9673	1.0071	31	50139000000	27659000000
Q9NTI5;B7Z5S1	43;42	Sister chromatid cohesion protein PDS5 homolog B	PDS5B	>sp|Q9NTI5|PDS5B_HUMAN Sister chromatid cohesion protein PDS5 homolog B OS=Homo sapiens GN=PDS5B PE=1 SV=1;>tr|B7Z5S1|B7Z5S1_HUMAN cDNA FLJ61699, highly similar to Homo sapiens androgen-induced proliferation inhibitor (APRIN), transcript variant 1, mRNA OS	43	43	31	35.2	164.67	0	323.31	0.86417	1.109	24	0.73898	0.94776	28	0.91626	1.0832	41	0.67864	0.95622	30	1.148	1.1847	61	0.83749	0.96315	28	0.86623	1.0033	32	1.0126	1.1264	36	0.86783	1.0022	24	0.96707	1.0804	33	0.77272	0.82563	24	0.97964	1.0241	21	49949000000	25476000000
Q6IAU5;B2R665;O15355;B4DDC8;B3KXL8;Q96IN7;Q59GB2	21;21;21;19;19;11;10	Protein phosphatase 1G	PPM1G	>tr|Q6IAU5|Q6IAU5_HUMAN PPM1G protein OS=Homo sapiens GN=PPM1G PE=2 SV=1;>tr|B2R665|B2R665_HUMAN cDNA, FLJ92810, highly similar to Homo sapiens protein phosphatase 1G (formerly 2C), magnesium-dependent, gamma isoform (PPM1G), mRNA OS=Homo sapiens PE=2 SV=1	21	21	21	51.5	59.271	0	323.31	0.65713	0.84955	25	0.69669	0.90813	25	0.74822	0.89145	27	0.6416	0.89317	27	0.89899	0.93439	24	0.83315	0.95837	26	0.68327	0.80964	17	0.84401	0.95544	24	0.68342	0.79778	25	0.82535	0.94686	26	0.92578	0.99614	23	0.90147	0.92869	27	49789000000	27151000000
P61513;C9J4Z3;Q6P4E4;E9PEL3;G5E9R3;M0R0A1;M0R2L6;A6NKH3	6;5;5;5;4;4;4;1	60S ribosomal protein L37a	RPL37A	>sp|P61513|RL37A_HUMAN 60S ribosomal protein L37a OS=Homo sapiens GN=RPL37A PE=1 SV=2;>tr|C9J4Z3|C9J4Z3_HUMAN 60S ribosomal protein L37a OS=Homo sapiens GN=RPL37A PE=1 SV=1;>tr|Q6P4E4|Q6P4E4_HUMAN 60S ribosomal protein L37a OS=Homo sapiens GN=RPL37A PE=1 S	6	6	6	58.7	10.275	0	57.282	0.68209	0.89514	8	0.73263	0.98386	8	0.7221	0.85941	9	0.63764	0.90438	11	1.1235	1.1795	10	0.90308	1.0216	13	0.69215	0.85328	10	0.85654	0.98064	9	0.73297	0.8597	9	0.86913	1.0224	5	0.90391	0.95899	10	0.96285	0.99921	10	49771000000	27151000000
P78344;D3DQV9;Q59G42;B4DZF2;H0Y3P2;Q2TU89;H0YCH5;H0YD77;H0YEC5;E9PKF8;Q3LIE0;H0YE22;H0YCF8;H0YE44;H0YEN8;H0YDC0;H0YD99;H0YEW3;H0YEI7	42;41;41;41;39;31;22;14;12;10;7;7;4;3;3;3;2;1;1	Eukaryotic translation initiation factor 4 gamma 2	EIF4G2;AAG1	>sp|P78344|IF4G2_HUMAN Eukaryotic translation initiation factor 4 gamma 2 OS=Homo sapiens GN=EIF4G2 PE=1 SV=1;>tr|D3DQV9|D3DQV9_HUMAN Eukaryotic translation initiation factor 4 gamma 2 (Fragment) OS=Homo sapiens GN=EIF4G2 PE=1 SV=1;>tr|Q59G42|Q59G42_HUMAN	42	42	42	51	102.36	0	270.9	0.56388	0.73295	34	0.71929	0.93618	35	0.64785	0.76923	25	0.58337	0.81604	27	0.91347	0.94539	36	0.90969	1.0419	30	0.6413	0.7578	29	0.77002	0.86802	32	0.65077	0.7562	21	0.76502	0.85352	32	0.88786	0.95381	34	0.93641	0.97407	32	49561000000	27921000000
V9HW29;P33176;D3DRX6;M1VE91;C1PHA2;A8K048;M1VRN1;M1VKJ2;M1V490;M1VPF9;M1V481;M1VKI9;M1VE89;M1VPF7;M1VRN0;B4DS27;Q6P164;Q2TA90;Q66K46;A0A0G2JMZ6;A1L179;O60282;Q57Z91;Q6PJC4;Q6PKD1;Q59GB8;A5D6Y6;Q57YV6;C9JWB9;Q57YV5;Q9UFW7;Q3LIE3	44;44;43;43;43;42;42;42;40;40;30;28;28;26;26;20;13;13;13;10;10;10;6;5;5;4;3;2;1;1;1;1	Kinesin-1 heavy chain;Tyrosine-protein kinase receptor	HEL-S-61;KIF5B;KIF5B-RET(NM_020630)_K24;R11;KIF5B-ALK;KIF5B-RET(NM_020630)_K23;R12;KIF5B-RET(NM_020975)_K23;R12;KIF5B-RET(NM_020630)_K22;R12;KIF5B-RET(NM_020975)_K22;R12;KIF5B-ALK_K17;A20;KIF5B-RET(NM_020630)_K16;R12;KIF5B-RET(NM_020975)_K16;R12;KIF5B-RET(NM_020630)_K15;R12;KIF5B-RET(NM_020975)_K15;R12	>tr|V9HW29|V9HW29_HUMAN Kinesin-like protein OS=Homo sapiens GN=HEL-S-61 PE=2 SV=1;>sp|P33176|KINH_HUMAN Kinesin-1 heavy chain OS=Homo sapiens GN=KIF5B PE=1 SV=1;>tr|D3DRX6|D3DRX6_HUMAN Kinesin-like protein OS=Homo sapiens GN=KIF5B PE=3 SV=1;>tr|M1VE91|M1V	44	44	36	52.3	109.68	0	323.31	0.68385	0.85592	29	0.73584	0.93333	24	0.7254	0.88297	34	0.63135	0.88419	21	0.95205	0.98954	23	0.86445	0.98031	28	0.67898	0.81892	22	0.83021	0.92203	27	0.71973	0.84012	28	0.83357	0.93031	27	0.95558	1.0117	25	0.96028	0.99186	33	49477000000	27097000000
A8K492;P56192;B4DF61;B4E0E9;A0A024RBA2;H0YIP0;H0YHV5;F5H2V6;F8VS26;F8W0M7;F8W0S4;F8VZZ9;H0YI94;H0YIC2;Q8NAB3;F8VPL7;H0YHL6;H0YI27	33;33;20;16;12;9;8;6;4;4;4;4;3;2;2;1;1;1	Methionine--tRNA ligase, cytoplasmic	MARS	>tr|A8K492|A8K492_HUMAN cDNA FLJ76789, highly similar to Homo sapiens methionine-tRNA synthetase (MARS), mRNA OS=Homo sapiens PE=2 SV=1;>sp|P56192|SYMC_HUMAN Methionine--tRNA ligase, cytoplasmic OS=Homo sapiens GN=MARS PE=1 SV=2;>tr|B4DF61|B4DF61_HUMAN cDN	33	33	33	46	101.14	0	298.91	0.70969	0.91007	26	0.65181	0.83536	24	0.77112	0.91759	30	0.5885	0.82129	22	1.0105	1.0591	36	0.84362	0.97791	37	0.75494	0.92116	21	0.80254	0.89971	25	0.75766	0.90357	19	0.74068	0.8308	27	0.90465	0.98252	22	0.87005	0.9059	24	49474000000	27289000000
A8K517;P62266;D6RD47;D6RDJ2;D6RIX0;D6R9I7	6;6;5;2;2;2	40S ribosomal protein S23	RPS23	>tr|A8K517|A8K517_HUMAN Ribosomal protein S23, isoform CRA_a OS=Homo sapiens GN=RPS23 PE=2 SV=1;>sp|P62266|RS23_HUMAN 40S ribosomal protein S23 OS=Homo sapiens GN=RPS23 PE=1 SV=3;>tr|D6RD47|D6RD47_HUMAN 40S ribosomal protein S23 OS=Homo sapiens GN=RPS23 PE	6	6	6	48.3	15.807	0	28.621	0.57057	0.75635	8	0.76122	0.98709	10	0.71055	0.84986	9	0.63178	0.88466	11	1.2086	1.2674	9	0.89599	1.0058	9	0.63517	0.77761	6	0.82355	0.93805	9	0.7073	0.82936	5	0.84285	0.96095	9	0.88589	0.94029	11	0.91212	0.94349	11	49423000000	26041000000
Q96HE7;G3V3E6;G3V5B3;G3V2H0;G3V503;Q5TAE8;Q86YB8	21;10;6;5;5;1;1	ERO1-like protein alpha	ERO1L	>sp|Q96HE7|ERO1A_HUMAN ERO1-like protein alpha OS=Homo sapiens GN=ERO1A PE=1 SV=2	21	21	20	52.1	54.392	0	217.23	0.84146	1.0805	33	0.89415	1.1654	26	0.83062	0.99297	31	0.72624	1.0168	27	0.95052	0.9839	26	0.78138	0.89745	21	0.98472	1.1574	26	0.92394	1.0405	27	0.95521	1.0959	22	0.95953	1.1133	29	0.82825	0.88578	25	0.91847	0.94811	24	49307000000	25485000000
P62316;K7EJB5;K7ERG4	12;5;5	Small nuclear ribonucleoprotein Sm D2	SNRPD2	>sp|P62316|SMD2_HUMAN Small nuclear ribonucleoprotein Sm D2 OS=Homo sapiens GN=SNRPD2 PE=1 SV=1	12	12	12	74.6	13.527	0	132.29	0.8202	1.0741	16	0.85406	1.118	15	0.89234	1.0851	14	0.81694	1.1297	16	1.003	1.0556	13	0.93322	1.0739	20	0.86234	1.0308	16	0.98191	1.0852	15	0.93849	1.1306	12	0.98183	1.1384	14	1.0231	1.0911	16	1.0164	1.0568	20	49030000000	24811000000
Q9HC35;B5MBZ0;A6P4V4;C1PHA1;J7MA22;A6P4T4;C1PHA0;B3XZL9;B3XZM0;A9YLN7;B6EXY4;B6EXY5;I1X3U7;B4DIT9	34;33;29;21;21;19;19;9;9;9;6;6;6;5	Echinoderm microtubule-associated protein-like 4;Tyrosine-protein kinase receptor	EML4;EML4-ALK variant 7;EML4-ALK;EML4-ALK variant 6	>sp|Q9HC35|EMAL4_HUMAN Echinoderm microtubule-associated protein-like 4 OS=Homo sapiens GN=EML4 PE=1 SV=3;>tr|B5MBZ0|B5MBZ0_HUMAN Echinoderm microtubule-associated protein-like 4 OS=Homo sapiens GN=EML4 PE=1 SV=3;>tr|A6P4V4|A6P4V4_HUMAN Tyrosine-protein ki	34	34	13	41.2	108.91	0	149.66	0.85236	1.0948	27	0.74732	0.96289	32	0.94219	1.1253	29	0.64628	0.90534	34	1.0233	1.0726	31	0.93819	1.0756	41	0.9431	1.1308	31	0.85308	0.95589	28	0.90816	1.0637	24	0.83745	0.9355	32	0.96091	1.0301	37	1.027	1.0704	38	49015000000	25788000000
Q13404	10	Ubiquitin-conjugating enzyme E2 variant 1	UBE2V1	>sp|Q13404|UB2V1_HUMAN Ubiquitin-conjugating enzyme E2 variant 1 OS=Homo sapiens GN=UBE2V1 PE=1 SV=2	10	10	1	60.5	16.495	0	24.774	0.74096	0.98315	13	0.72245	0.94138	15	0.83398	1.0148	13	0.63286	0.89866	15	0.94187	0.99569	15	0.90394	1.0238	15	0.79191	0.95431	14	0.82043	0.94481	13	0.82657	0.99933	8	0.82659	0.9281	11	0.94287	1.0054	14	0.97162	1.008	17	48913000000	26643000000
Q53R19;O15144;A0A024R408;Q9BXV5;H7C3F9;C9JTV5;G5E9J0;G5E9S7	16;16;10;9;5;4;4;2	Actin-related protein 2/3 complex subunit 2	ARPC2	>tr|Q53R19|Q53R19_HUMAN Actin related protein 2/3 complex, subunit 2, 34kDa, isoform CRA_a OS=Homo sapiens GN=ARPC2 PE=2 SV=1;>sp|O15144|ARPC2_HUMAN Actin-related protein 2/3 complex subunit 2 OS=Homo sapiens GN=ARPC2 PE=1 SV=1;>tr|A0A024R408|A0A024R408_HU	16	16	16	57.7	34.333	0	141.03	0.80547	1.0348	14	0.82174	1.0832	15	0.88142	1.0597	14	0.73271	1.0379	16	0.96512	1.016	23	0.89672	1.0191	14	0.88143	1.0844	15	0.88705	0.99931	17	0.92015	1.0745	10	0.89857	1.0357	20	0.87608	0.92973	15	0.92649	0.96718	15	48885000000	25415000000
A0A024QZ64;P09972;B7Z3K9;B7Z1N6;B7Z1Y2;A8MVZ9;B7Z3K7;B7Z1Z9;B7Z1L5;J3KSV6;J3QKP5;C9J8F3;K7EKH5;J3QKK1;B7Z1H6;Q8NHT3;A0A087WXX2;A8K430;A0A024R145;P05062	25;25;24;23;23;20;19;16;12;11;11;10;9;8;8;2;2;2;2;2	Fructose-bisphosphate aldolase C	ALDOC	>tr|A0A024QZ64|A0A024QZ64_HUMAN Fructose-bisphosphate aldolase OS=Homo sapiens GN=ALDOC PE=3 SV=1;>sp|P09972|ALDOC_HUMAN Fructose-bisphosphate aldolase C OS=Homo sapiens GN=ALDOC PE=1 SV=2;>tr|B7Z3K9|B7Z3K9_HUMAN Fructose-bisphosphate aldolase OS=Homo sapi	25	18	18	73.6	39.455	0	304.41	0.70888	0.92239	18	0.65248	0.85856	20	0.77022	0.91896	20	0.65133	0.90987	18	0.92029	0.96826	19	0.82909	0.95138	22	0.71853	0.84909	23	0.75732	0.8377	22	0.73927	0.88978	15	0.77779	0.86225	19	0.88877	0.94935	19	0.86838	0.90618	18	48644000000	26437000000
P49321;Q53H03;Q5T626;Q5T624;O95138;B4DS57;E9PI86;E9PRH9;Q9P1N1;H0YF33;Q6PJY7;H0YDS9;E9PPQ8;E9PPR5;E9PQG5;E9PAU3;E9PKR5;E9PNB5	15;14;13;11;10;10;8;8;8;7;7;5;4;4;1;1;1;1	Nuclear autoantigenic sperm protein	NASP	>sp|P49321|NASP_HUMAN Nuclear autoantigenic sperm protein OS=Homo sapiens GN=NASP PE=1 SV=2;>tr|Q53H03|Q53H03_HUMAN Nuclear autoantigenic sperm protein isoform 2 variant (Fragment) OS=Homo sapiens PE=2 SV=1;>tr|Q5T626|Q5T626_HUMAN Nuclear autoantigenic spe	15	15	15	26.1	85.237	0	282.8	0.73603	0.94803	17	0.77751	1.0356	11	0.78437	0.95919	17	0.70815	0.98264	13	0.90029	0.92381	18	0.9494	1.0769	16	0.77144	0.91044	15	0.93586	1.048	16	0.79915	0.93104	13	0.86966	0.9628	17	0.93236	0.99662	18	0.9923	1.0214	13	48637000000	26461000000
Q6IB71;A0A140VK43;P25788;G3V4X5;G3V3W4;G3V5N4;H0YJ03	12;12;12;5;2;2;1	Proteasome subunit alpha type;Proteasome subunit alpha type-3	PSMA3	>tr|Q6IB71|Q6IB71_HUMAN Proteasome subunit alpha type OS=Homo sapiens GN=PSMA3 PE=2 SV=1;>tr|A0A140VK43|A0A140VK43_HUMAN Proteasome subunit alpha type OS=Homo sapiens PE=2 SV=1;>sp|P25788|PSA3_HUMAN Proteasome subunit alpha type-3 OS=Homo sapiens GN=PSMA3	12	12	12	47.1	28.415	0	82.048	0.7374	0.94148	16	0.76968	1.0107	18	0.79704	0.95362	16	0.70972	0.99954	19	0.91734	0.96	17	0.902	1.0445	16	0.80724	0.96143	11	0.84502	0.95472	14	0.79315	0.95027	18	0.82795	0.96172	14	0.93057	0.99024	20	0.92147	0.98945	17	48479000000	25767000000
Q6FGX3;A0A024R5H8;Q53ET8;A0A024R5J5;P20340;B7Z5Z9;Q9NRW1;F5H3K7;J3KR73;Q6AZ91;C9JU14;F5GX61;C9JB90;Q53S08;Q9H0N0;Q9UL30;Q9UL29;C9J0I2;Q14964	13;13;12;12;12;9;6;5;5;5;4;3;2;2;2;1;1;1;1	Ras-related protein Rab-6A	RAB6A	>tr|Q6FGX3|Q6FGX3_HUMAN RAB6A protein OS=Homo sapiens GN=RAB6A PE=2 SV=1;>tr|A0A024R5H8|A0A024R5H8_HUMAN RAB6A, member RAS oncogene family, isoform CRA_b OS=Homo sapiens GN=RAB6A PE=4 SV=1;>tr|Q53ET8|Q53ET8_HUMAN RAB6A, member RAS oncogene family isoform a	13	13	13	66.8	23.549	0	61.973	0.78641	0.99339	14	0.81854	1.0727	13	0.79936	0.97086	14	0.73302	1.0397	12	0.93062	0.97376	12	0.88352	0.99924	13	0.88112	1.0752	14	0.95013	1.0629	16	0.75718	0.88818	14	0.97953	1.1448	12	0.88843	0.94173	12	0.9091	0.97775	13	48478000000	26067000000
Q6LET3;A0A140VJL3;P00492;A0A0H3YEQ7	13;13;13;3	Hypoxanthine-guanine phosphoribosyltransferase	HPRT1	>tr|Q6LET3|Q6LET3_HUMAN HPRT1 protein (Fragment) OS=Homo sapiens GN=HPRT1 PE=2 SV=1;>tr|A0A140VJL3|A0A140VJL3_HUMAN Testicular tissue protein Li 89 OS=Homo sapiens PE=2 SV=1;>sp|P00492|HPRT_HUMAN Hypoxanthine-guanine phosphoribosyltransferase OS=Homo sapie	13	13	12	74.3	24.588	0	88.333	0.74877	0.96448	15	0.84066	1.103	18	0.77662	0.91799	12	0.70354	0.98707	19	0.97291	1.0112	10	0.97477	1.0978	15	0.81616	0.98213	14	0.86272	0.97945	16	0.80897	0.95569	18	0.84724	0.94468	16	1.0191	1.0877	18	1.0083	1.0486	18	48464000000	25752000000
Q9GZT3;A0A087WUN7;H0YJ40;G3V4X6;G3V2S9;H0YJW7;H0YJ07;H0YJU7;H0YJI1;J3KPY6	12;10;10;10;10;8;4;4;2;1	SRA stem-loop-interacting RNA-binding protein, mitochondrial	SLIRP	>sp|Q9GZT3|SLIRP_HUMAN SRA stem-loop-interacting RNA-binding protein, mitochondrial OS=Homo sapiens GN=SLIRP PE=1 SV=1;>tr|A0A087WUN7|A0A087WUN7_HUMAN SRA stem-loop-interacting RNA-binding protein, mitochondrial OS=Homo sapiens GN=SLIRP PE=1 SV=1;>tr|H0YJ4	12	12	12	78	12.349	0	53.058	0.90864	1.1741	17	1.0676	1.3633	16	0.96147	1.1635	16	0.82622	1.1745	14	0.96128	1.0096	12	0.87411	0.98912	14	0.93698	1.1355	14	1.0766	1.2456	14	0.98662	1.1546	15	1.1575	1.3621	14	0.99682	1.0604	15	0.96588	0.99916	17	48095000000	23822000000
E9PLK3;P55786;B7Z899;B7Z4B2;B3KU93;B7Z1H4;B7Z1V9;B3KTP2;A6NEC2;B7Z6T6;E9PP11;H0YDG0;H0YCQ5;E9PJY4;E9PJ74;E9PPD4;B4DGH6;E9PRQ5;E9PI82;E9PJF9;E9PPZ2	38;38;37;36;31;26;24;22;13;11;7;6;4;3;3;3;2;2;1;1;1	Puromycin-sensitive aminopeptidase	NPEPPS	>tr|E9PLK3|E9PLK3_HUMAN Puromycin-sensitive aminopeptidase OS=Homo sapiens GN=NPEPPS PE=1 SV=1;>sp|P55786|PSA_HUMAN Puromycin-sensitive aminopeptidase OS=Homo sapiens GN=NPEPPS PE=1 SV=2;>tr|B7Z899|B7Z899_HUMAN cDNA FLJ55506, highly similar to Puromycin-se	38	38	38	49	102.99	0	173.76	0.74105	0.96317	38	0.70665	0.92573	26	0.82041	0.97641	38	0.6634	0.92593	30	0.95961	1.01	44	0.90347	1.0262	23	0.84013	0.99698	25	0.8254	0.92646	30	0.7733	0.908	32	0.79791	0.89329	28	0.94246	1.0106	27	0.92974	0.96019	27	48055000000	25905000000
A0A024R222;B4DHQ3;Q9Y617;A0A024R280;B4DHX7;A9LS35	18;18;18;16;7;1	Phosphoserine aminotransferase	PSAT1	>tr|A0A024R222|A0A024R222_HUMAN Phosphoserine aminotransferase OS=Homo sapiens GN=PSAT1 PE=3 SV=1;>tr|B4DHQ3|B4DHQ3_HUMAN Phosphoserine aminotransferase OS=Homo sapiens PE=2 SV=1;>sp|Q9Y617|SERC_HUMAN Phosphoserine aminotransferase OS=Homo sapiens GN=PSAT1	18	18	18	57.3	40.422	0	85.792	0.69431	0.88592	20	0.79659	1.0056	21	0.73457	0.87021	16	0.68134	0.97777	13	1.1319	1.1788	25	0.96788	1.1145	20	0.74881	0.88634	13	0.89728	1.0103	18	0.74667	0.87746	20	0.8324	0.93818	18	1.0751	1.1436	16	1.0918	1.1386	25	47783000000	25526000000
A0A0K0K1H7;A2A274;Q99798;B4DZ08;B2RBW5;B4DLY4;B4DJW1;Q71UF1;B4DEC3;B4DW08	33;33;33;32;32;27;27;25;23;22	Aconitate hydratase, mitochondrial	ACO2	>tr|A0A0K0K1H7|A0A0K0K1H7_HUMAN Aconitate hydratase, mitochondrial OS=Homo sapiens GN=HEL-S-284 PE=2 SV=1;>tr|A2A274|A2A274_HUMAN Aconitate hydratase, mitochondrial OS=Homo sapiens GN=ACO2 PE=1 SV=1;>sp|Q99798|ACON_HUMAN Aconitate hydratase, mitochondrial	33	33	21	52.8	85.564	0	274.49	1.1626	1.5014	28	1.1046	1.3963	28	1.191	1.4718	18	0.88923	1.2462	25	1.0732	1.1128	16	0.92619	1.0665	28	1.3757	1.6048	25	1.0323	1.187	22	1.2556	1.4822	24	1.1329	1.2769	27	0.97529	1.0354	22	0.98319	1.0207	21	47436000000	22705000000
O00231;B4DTS5;J3QRY4;J3QS13;J3KSW3	21;14;8;3;1	26S proteasome non-ATPase regulatory subunit 11	PSMD11	>sp|O00231|PSD11_HUMAN 26S proteasome non-ATPase regulatory subunit 11 OS=Homo sapiens GN=PSMD11 PE=1 SV=3;>tr|B4DTS5|B4DTS5_HUMAN cDNA FLJ58882, highly similar to 26S proteasome non-ATPase regulatory subunit 11 OS=Homo sapiens PE=2 SV=1	21	21	21	57.1	47.463	0	153.42	0.66485	0.86492	27	0.76085	0.95769	31	0.73025	0.87408	31	0.66293	0.93235	28	0.98128	1.0273	26	0.88704	1.0254	33	0.73361	0.863	27	0.84043	0.95493	26	0.63497	0.76423	25	0.84293	0.96086	25	0.96802	1.0366	29	0.99493	1.0219	22	47334000000	25793000000
REV__Q8TD57	4			>sp|Q8TD57|DYH3_HUMAN Dynein heavy chain 3, axonemal OS=Homo sapiens GN=DNAH3 PE=2 SV=1	4	4	3	0	470.77	0.0013072	0.58877	0.13792	0.17996	1	0.14789	0.19302	3	NaN	NaN	0	0.76377	1.0769	3	NaN	NaN	0	0.10509	0.11971	1	0.16395	0.20174	3	0.15009	0.16922	1	0.12455	0.15703	3	0.15709	0.18882	2	0.11879	0.12506	2	0.070723	0.072862	1	46795000000	40506000000
E7ETK0;A0A087WUS0;P62847	4;4;4	40S ribosomal protein S24	RPS24	>tr|E7ETK0|E7ETK0_HUMAN 40S ribosomal protein S24 OS=Homo sapiens GN=RPS24 PE=1 SV=1;>tr|A0A087WUS0|A0A087WUS0_HUMAN 40S ribosomal protein S24 OS=Homo sapiens GN=RPS24 PE=1 SV=1;>sp|P62847|RS24_HUMAN 40S ribosomal protein S24 OS=Homo sapiens GN=RPS24 PE=1	4	4	4	35.1	15.197	0	24.704	0.70978	0.92267	10	0.77204	1.0067	9	0.71466	0.8691	10	0.67796	0.96391	10	1.1152	1.1555	13	0.87783	0.99056	11	0.77715	0.9516	11	0.83842	0.94538	8	0.7808	0.91983	8	0.83265	0.95483	9	0.8716	0.92061	10	0.97251	1.0017	8	46525000000	24808000000
A0A024QZP7;Q5H9N4;P06493;A0A024QZJ8;A0A087WZZ9;I6L9I5;E5RIU6;B7Z3D6;G3V317;B3KX76;Q8IWB3;H0YAZ9;Q9BWF9;E7EUK8;B4DK59;B4DHU6;B4DER5;E5RGN0;Q96GA5;Q59G02;Q9BRL4;A0A087WZU2;F5H6Z0;B4DGP5;A0A024R996;A0A140VK97;A0A024R183;B4DK03;A0A024R980;A0A024RBH0;B7Z8T0;Q96Q40;O94921;Q07002;Q00536;Q00537	19;19;19;15;13;13;11;6;1;1;1;1;1;1;1;1;1;1;1;1;1;1;1;1;1;1;1;1;1;1;1;1;1;1;1;1	Cyclin-dependent kinase 1	CDC2;DKFZp686L20222;CDK1	>tr|A0A024QZP7|A0A024QZP7_HUMAN Cell division cycle 2, G1 to S and G2 to M, isoform CRA_a OS=Homo sapiens GN=CDC2 PE=1 SV=1;>tr|Q5H9N4|Q5H9N4_HUMAN Putative uncharacterized protein DKFZp686L20222 OS=Homo sapiens GN=DKFZp686L20222 PE=3 SV=1;>sp|P06493|CDK1_	19	19	17	71.7	34.081	0	99.114	0.64933	0.83596	6	0.76675	1.0038	13	0.73165	0.8868	9	0.6619	0.94007	16	0.98471	1.0193	11	0.92964	1.0727	14	0.69955	0.80422	12	0.76712	0.87414	15	0.63619	0.74722	9	0.80642	0.89235	19	0.9984	1.0642	14	0.95486	0.99473	13	46498000000	24673000000
O43776;B4DN60;B4DGT6;B4DF91;K7EIU7;K7EPK2;K7EQ35;K7EMQ6;K7EJ19	24;17;7;6;5;5;5;4;3	Asparagine--tRNA ligase, cytoplasmic	NARS	>sp|O43776|SYNC_HUMAN Asparagine--tRNA ligase, cytoplasmic OS=Homo sapiens GN=NARS PE=1 SV=1;>tr|B4DN60|B4DN60_HUMAN cDNA FLJ52703, highly similar to Asparaginyl-tRNA synthetase, cytoplasmic (EC6.1.1.22) OS=Homo sapiens PE=2 SV=1	24	24	24	44.3	62.942	0	310.56	0.74234	0.93329	27	0.72789	0.93291	24	0.79957	0.93457	29	0.66092	0.92817	21	0.99131	1.034	23	0.89539	1.0282	32	0.80022	0.95788	23	0.84207	0.9419	23	0.91292	1.0628	22	0.84883	0.94642	19	0.93772	0.98517	24	1.01	1.0602	22	46361000000	24083000000
E9PB61;Q86V81	9;9	THO complex subunit 4	ALYREF	>tr|E9PB61|E9PB61_HUMAN THO complex subunit 4 OS=Homo sapiens GN=ALYREF PE=1 SV=1;>sp|Q86V81|THOC4_HUMAN THO complex subunit 4 OS=Homo sapiens GN=ALYREF PE=1 SV=3	9	9	9	48.9	27.557	0	323.31	0.86835	1.1372	18	0.81657	1.0388	18	0.93054	1.1266	13	0.83664	1.1719	21	1.1896	1.2366	18	0.88556	1.0144	23	0.88136	1.0535	17	1.0878	1.2392	17	0.91277	1.0534	15	0.99504	1.1425	21	0.95397	1.0293	16	0.99026	1.0271	15	46359000000	23147000000
Q03252;A0A0A7M1X5	36;20	Lamin-B2	LMNB2	>sp|Q03252|LMNB2_HUMAN Lamin-B2 OS=Homo sapiens GN=LMNB2 PE=1 SV=4;>tr|A0A0A7M1X5|A0A0A7M1X5_HUMAN Lamin B2, isoform CRA_b OS=Homo sapiens GN=LMNB2 PE=2 SV=1	36	32	32	54.7	69.948	0	158.44	0.91822	1.1766	22	1.0481	1.3165	24	0.97471	1.1569	21	0.9025	1.2546	32	0.97976	1.0115	21	0.92507	1.0616	25	0.99371	1.1996	20	1.0977	1.245	34	0.95507	1.1122	15	1.125	1.2842	28	1.0235	1.0955	28	0.9978	1.0386	16	46296000000	21575000000
A0A140VK70;P35998;Q75L23;C9JLS9;B7Z571	28;28;25;9;9	26S protease regulatory subunit 7	PSMC2	>tr|A0A140VK70|A0A140VK70_HUMAN Testis secretory sperm-binding protein Li 197a OS=Homo sapiens PE=2 SV=1;>sp|P35998|PRS7_HUMAN 26S protease regulatory subunit 7 OS=Homo sapiens GN=PSMC2 PE=1 SV=3;>tr|Q75L23|Q75L23_HUMAN Putative uncharacterized protein PSM	28	28	28	70	48.633	0	233.06	0.61366	0.77979	17	0.74144	0.94872	22	0.66864	0.80363	12	0.64566	0.9053	24	0.88417	0.91309	24	0.85192	0.97518	24	0.69055	0.80642	23	0.8761	0.9721	17	0.66402	0.77399	17	0.82039	0.91884	20	0.91883	0.96796	17	0.89364	0.92355	15	46226000000	25600000000
B3KS56;B2RDB1;A4D0Z4;Q96CN9	2;2;2;2	GRIP and coiled-coil domain-containing protein 1	GCC1	>tr|B3KS56|B3KS56_HUMAN cDNA FLJ35559 fis, clone SPLEN2005009, highly similar to GRIP and coiled-coil domain-containing protein 1 OS=Homo sapiens PE=2 SV=1;>tr|B2RDB1|B2RDB1_HUMAN cDNA, FLJ96533, highly similar to Homo sapiens golgi coiled-coil 1 (GCC1), m	2	2	2	3.9	68.517	0.0063211	0.095463	0.84136	1.1044	2	0.83076	1.0919	1	0.90531	1.102	3	0.72065	1.0301	2	1.0655	1.1172	3	0.94413	1.0697	2	0.84925	1.0383	2	0.9321	1.0584	2	0.87535	1.0608	2	0.85829	1.0181	2	1.0781	1.1361	2	1.0624	1.0971	2	46221000000	24050000000
V9HWC3;O00764;F2Z2Y4;G1UI32;A8MV33	13;13;12;8;1	Pyridoxal kinase	HEL-S-1a;PDXK	>tr|V9HWC3|V9HWC3_HUMAN Epididymis secretory sperm binding protein Li 1a OS=Homo sapiens GN=HEL-S-1a PE=2 SV=1;>sp|O00764|PDXK_HUMAN Pyridoxal kinase OS=Homo sapiens GN=PDXK PE=1 SV=1;>tr|F2Z2Y4|F2Z2Y4_HUMAN Pyridoxal kinase OS=Homo sapiens GN=PDXK PE=1 SV	13	13	13	52.9	35.102	0	209.93	0.85602	1.1237	20	0.78443	1.0271	16	0.92651	1.139	14	0.6585	0.92225	19	0.96675	1.0064	17	0.87033	0.99853	18	0.98726	1.1863	17	0.888	1.0026	16	0.92404	1.1231	15	0.81613	0.95256	20	1.0062	1.0627	14	1.0511	1.0899	17	46016000000	24555000000
P48047;Q53HH2;H7C0C1;H7C068;H7C086	11;10;7;3;2	ATP synthase subunit O, mitochondrial	ATP5O	>sp|P48047|ATPO_HUMAN ATP synthase subunit O, mitochondrial OS=Homo sapiens GN=ATP5O PE=1 SV=1;>tr|Q53HH2|Q53HH2_HUMAN Mitochondrial ATP synthase, O subunit variant (Fragment) OS=Homo sapiens PE=2 SV=1;>tr|H7C0C1|H7C0C1_HUMAN Uncharacterized protein (Fragm	11	11	11	62.4	23.277	0	216.96	1.0431	1.3434	20	0.97867	1.2794	17	0.97433	1.2007	17	0.84183	1.1793	16	0.92096	0.96064	19	0.76791	0.86992	13	1.2285	1.4753	15	0.92544	1.0763	14	1.1995	1.4052	12	1.0657	1.2176	16	0.90858	0.96315	17	0.79566	0.84973	13	46012000000	23025000000
Q53GF5;A0A024RA52;P25787;C9JCK5;H3BT36;H7C402;Q6MZI6	9;9;9;4;2;1;1	Proteasome subunit alpha type;Proteasome subunit alpha type-2	PSMA2	>tr|Q53GF5|Q53GF5_HUMAN Proteasome subunit alpha type (Fragment) OS=Homo sapiens PE=2 SV=1;>tr|A0A024RA52|A0A024RA52_HUMAN Proteasome subunit alpha type OS=Homo sapiens GN=PSMA2 PE=1 SV=1;>sp|P25787|PSA2_HUMAN Proteasome subunit alpha type-2 OS=Homo sapien	9	9	9	49.6	25.84	0	166.18	0.7058	0.90136	15	0.7378	0.9497	13	0.79147	0.9343	14	0.66305	0.93475	15	0.90242	0.95036	10	0.83354	0.95047	20	0.79848	0.9616	12	0.82046	0.92495	16	0.82431	0.96101	7	0.81727	0.9157	19	0.93197	0.98831	17	0.9516	0.97984	21	45938000000	25132000000
B4DL14;Q8TAS0;P36542;B4DFE6	10;10;10;5	ATP synthase subunit gamma;ATP synthase subunit gamma, mitochondrial	ATP5C1	>tr|B4DL14|B4DL14_HUMAN ATP synthase subunit gamma OS=Homo sapiens PE=2 SV=1;>tr|Q8TAS0|Q8TAS0_HUMAN ATP synthase subunit gamma (Fragment) OS=Homo sapiens PE=2 SV=1;>sp|P36542|ATPG_HUMAN ATP synthase subunit gamma, mitochondrial OS=Homo sapiens GN=ATP5C1 P	10	10	10	40	27.512	0	35.325	1.0653	1.3843	8	1.0573	1.3756	8	1.034	1.2265	17	0.87563	1.2139	9	0.98695	1.0343	15	0.83644	0.95109	10	1.111	1.3399	10	1.0451	1.1738	9	1.1397	1.3384	12	1.1162	1.2885	8	0.98566	1.0491	8	1.0118	1.0448	8	45880000000	25999000000
B7ZLD8;A0A024R8K7;A0A024R8T0;P16144;B7ZLD5;A0A024R8N2;Q59H46;B4E3N0;Q2VP98;J3QQL2;J3QRK0;J3KSH9	52;52;52;52;51;51;47;17;16;5;3;1	Integrin beta;Integrin beta-4	ITGB4	>tr|B7ZLD8|B7ZLD8_HUMAN Integrin beta OS=Homo sapiens GN=ITGB4 PE=2 SV=1;>tr|A0A024R8K7|A0A024R8K7_HUMAN Integrin beta OS=Homo sapiens GN=ITGB4 PE=3 SV=1;>tr|A0A024R8T0|A0A024R8T0_HUMAN Integrin beta OS=Homo sapiens GN=ITGB4 PE=3 SV=1;>sp|P16144|ITB4_HUMAN	52	52	52	37.6	195.04	0	323.31	0.91873	1.1608	28	1.139	1.4524	42	0.8656	1.0496	26	0.93556	1.2866	49	1.0874	1.1134	24	0.95708	1.1075	30	1.0439	1.2478	30	1.1449	1.2765	39	0.91626	1.0882	23	1.1107	1.2322	38	1.0646	1.145	42	1.0873	1.1406	27	45657000000	22819000000
Q6FGH9;P63167;F8VXL2;F8VRV5;F8VXI7	5;5;2;2;1	Dynein light chain 1, cytoplasmic	DNCL1;DYNLL1	>tr|Q6FGH9|Q6FGH9_HUMAN DNCL1 protein OS=Homo sapiens GN=DNCL1 PE=2 SV=1;>sp|P63167|DYL1_HUMAN Dynein light chain 1, cytoplasmic OS=Homo sapiens GN=DYNLL1 PE=1 SV=1	5	5	2	58.4	10.366	0	141.1	0.76413	0.97467	15	0.76857	1.0043	16	0.86138	1.0306	16	0.6905	0.98616	17	0.93762	0.97693	13	0.87899	1.0023	18	0.8419	0.99903	14	0.88309	0.98819	13	0.87782	1.04	14	0.85751	0.99627	14	0.94108	0.9979	12	0.95978	0.99927	13	45431000000	24618000000
F5GWX5;A0A0C4DGG9;Q14839;B3KY63;B3KRD4;Q6ZSZ4;F2Z2R5;F5H6N4;Q05CG6	58;58;58;56;11;6;6;3;3	Chromodomain-helicase-DNA-binding protein 4	CHD4	>tr|F5GWX5|F5GWX5_HUMAN Chromodomain-helicase-DNA-binding protein 4 OS=Homo sapiens GN=CHD4 PE=1 SV=1;>tr|A0A0C4DGG9|A0A0C4DGG9_HUMAN Chromodomain-helicase-DNA-binding protein 4 OS=Homo sapiens GN=CHD4 PE=1 SV=1;>sp|Q14839|CHD4_HUMAN Chromodomain-helicase-	58	58	40	39.9	217.1	0	323.31	0.82434	1.0629	40	0.77614	0.98353	40	0.93594	1.137	41	0.71041	0.98944	35	1.0868	1.1481	43	0.81648	0.9443	33	0.89077	1.0724	31	0.96826	1.0663	44	0.88835	1.034	34	0.95254	1.0655	42	0.89466	0.9629	37	0.96599	1.0228	36	45272000000	23063000000
Q14165;F5H1S8;H0YG07;F5GX14	16;15;9;6	Malectin	MLEC	>sp|Q14165|MLEC_HUMAN Malectin OS=Homo sapiens GN=MLEC PE=1 SV=1;>tr|F5H1S8|F5H1S8_HUMAN Malectin (Fragment) OS=Homo sapiens GN=MLEC PE=1 SV=1;>tr|H0YG07|H0YG07_HUMAN Malectin (Fragment) OS=Homo sapiens GN=MLEC PE=1 SV=1	16	16	16	48.6	32.233	0	194.7	0.88061	1.1179	18	0.91039	1.1891	24	0.90481	1.0817	21	0.73209	1.0512	21	0.87751	0.91465	19	0.77169	0.8818	22	1.1211	1.3459	16	0.93002	1.0492	29	0.99952	1.1615	13	0.97533	1.1074	24	0.82698	0.88508	23	0.87858	0.90509	17	45089000000	22914000000
F8VZJ2;H0YHX9;A0A024RB41;Q13765;E9PAV3;F8W0W4;F8W1N5;F8VNW4;B4DDI8;F8VZ58;A8K6N6;Q9BZK3	6;6;6;6;6;5;4;4;4;2;1;1	Nascent polypeptide-associated complex subunit alpha;Nascent polypeptide-associated complex subunit alpha, muscle-specific form	NACA;hCG_2016482	>tr|F8VZJ2|F8VZJ2_HUMAN Nascent polypeptide-associated complex subunit alpha OS=Homo sapiens GN=NACA PE=1 SV=1;>tr|H0YHX9|H0YHX9_HUMAN Nascent polypeptide-associated complex subunit alpha (Fragment) OS=Homo sapiens GN=NACA PE=1 SV=1;>tr|A0A024RB41|A0A024RB	6	6	6	56.6	15.016	0	90.652	0.58309	0.76634	5	0.79668	1.0492	11	0.65286	0.78407	9	0.6573	0.95217	10	0.94484	0.99413	8	0.92444	1.0537	10	0.70284	0.87479	5	0.83653	0.962	10	0.64988	0.772	5	0.81096	0.96111	8	1.0809	1.1816	12	1.0437	1.0855	10	45027000000	25259000000
B5BU25;P26368;K7ENG2;K7ELP8	13;13;10;1	Splicing factor U2AF 65 kDa subunit	U2AF2	>tr|B5BU25|B5BU25_HUMAN U2 small nuclear RNA auxiliary factor 2 isoform b OS=Homo sapiens GN=U2AF2 PE=2 SV=1;>sp|P26368|U2AF2_HUMAN Splicing factor U2AF 65 kDa subunit OS=Homo sapiens GN=U2AF2 PE=1 SV=4;>tr|K7ENG2|K7ENG2_HUMAN Splicing factor U2AF 65 kDa s	13	13	13	34.2	53.136	0	114.31	0.83497	1.1118	16	0.72366	0.92334	17	0.86137	1.0425	18	0.6254	0.86934	14	0.84707	0.87101	19	0.70179	0.7921	13	0.8252	1.0046	13	0.89152	1.0188	17	0.92402	1.0696	20	0.8708	0.99184	16	0.70076	0.74846	14	0.83959	0.87336	13	44989000000	21198000000
Q5DT02;Q9HAW8;Q5DSZ6;Q9HAW9;Q13406;Q5DSZ7;Q5DSZ5;Q9HAW7;O60656;A3KME6;Q5DT03;I6VE32;I6VE27;I6VE22;I6VBU7;I6VBU3;I6VBT8;I6UJG0;I6U9T8;Q5DT01;Q5DSZ9;P22309;P35504;P35503;P22310;B5MCT4;Q0VAJ1;I6V2C0;A9JQZ4;A9JQZ1;Q13460;Q9H3G2;Q9H3G1;Q9H3G0;Q5K674;Q5K673;Q5K672;Q5K632;Q4R0Z5;Q53E75;Q4R0Z7;Q4R0Z6;Q96PP1;Q96PP0;Q96PN9;A9JQZ2;Q13407;Q330M4;W6JIB0;W6JGV8;Q96DH9;H0Y8D7	12;12;8;8;7;7;7;7;7;5;5;5;5;5;5;5;5;5;5;5;5;5;5;5;5;4;4;4;3;3;3;2;2;2;2;2;2;2;2;2;2;2;2;2;2;2;2;2;1;1;1;1	UDP-glucuronosyltransferase 1-10;UDP-glucuronosyltransferase 1-8;UDP-glucuronosyltransferase 1-7;UDP-glucuronosyltransferase 1-9	UGT1A10;UGT1A8;UGT1J;UGT1A7;UGT1A9	>tr|Q5DT02|Q5DT02_HUMAN UDP-glucuronosyltransferase OS=Homo sapiens GN=UGT1A10 PE=2 SV=1;>sp|Q9HAW8|UD110_HUMAN UDP-glucuronosyltransferase 1-10 OS=Homo sapiens GN=UGT1A10 PE=1 SV=1;>tr|Q5DSZ6|Q5DSZ6_HUMAN UDP-glucuronosyltransferase OS=Homo sapiens GN=UGT	12	12	7	34.2	59.809	0	178.29	1.0474	1.3184	10	0.82682	1.0313	14	0.84053	1.0209	13	0.80736	1.1324	13	1.0164	1.0288	9	0.82722	0.92848	9	1.3233	1.605	9	0.90313	1.0116	8	1.3643	1.5932	9	0.97393	1.0896	12	1.0768	1.1485	8	0.80936	0.84222	5	44796000000	24346000000
A0A0B4J1Z1;B4DEK2;C9JAB2;Q16629;Q8NB80;F8WEA1	10;10;10;10;8;4	Serine/arginine-rich splicing factor 7	SRSF7	>tr|A0A0B4J1Z1|A0A0B4J1Z1_HUMAN Serine/arginine-rich-splicing factor 7 OS=Homo sapiens GN=SRSF7 PE=1 SV=1;>tr|B4DEK2|B4DEK2_HUMAN cDNA FLJ59182, highly similar to Splicing factor, arginine/serine-rich 7 OS=Homo sapiens PE=2 SV=1;>tr|C9JAB2|C9JAB2_HUMAN Ser	10	10	9	63.5	15.763	0	62.497	0.79628	1.0369	14	0.79387	1.0287	13	0.90896	1.1034	13	0.76584	1.0848	14	0.90161	0.94826	14	0.81971	0.95554	18	0.81105	0.97885	17	0.95799	1.0857	15	0.8505	1.0595	13	0.98089	1.1037	11	0.87174	0.96392	19	0.94657	1.0145	15	44676000000	23571000000
B2R6D0;A0A087WW66;Q99460;Q05CW6;Q05BX4;C9J9M4;H7BZR6;H7C378;F8WCE3	35;35;35;28;27;9;7;6;1	26S proteasome non-ATPase regulatory subunit 1	PSMD1	>tr|B2R6D0|B2R6D0_HUMAN cDNA, FLJ92896, highly similar to Homo sapiens proteasome (prosome, macropain) 26S subunit, non-ATPase, 1 (PSMD1), mRNA OS=Homo sapiens PE=2 SV=1;>tr|A0A087WW66|A0A087WW66_HUMAN 26S proteasome non-ATPase regulatory subunit 1 OS=Homo	35	35	35	44.5	105.84	0	273.29	0.62953	0.81665	21	0.70512	0.90186	26	0.68432	0.81533	25	0.63346	0.8866	19	0.88644	0.91002	29	0.84073	0.96396	24	0.73617	0.83857	18	0.80332	0.90653	20	0.70956	0.82665	22	0.7659	0.85789	25	0.92739	0.98743	27	0.88707	0.92163	24	44606000000	21891000000
P49720;A0A087WUL2;A0A087WXQ8;A0A087WY10	10;8;7;7	Proteasome subunit beta type-3	PSMB3	>sp|P49720|PSB3_HUMAN Proteasome subunit beta type-3 OS=Homo sapiens GN=PSMB3 PE=1 SV=2;>tr|A0A087WUL2|A0A087WUL2_HUMAN Proteasome subunit beta type-3 (Fragment) OS=Homo sapiens GN=PSMB3 PE=1 SV=1;>tr|A0A087WXQ8|A0A087WXQ8_HUMAN Proteasome subunit beta typ	10	10	10	54.6	22.949	0	219.52	0.71786	0.9471	17	0.68928	0.88562	20	0.77233	0.9612	14	0.60436	0.84793	16	0.84158	0.89757	17	0.81361	0.93124	19	0.80602	0.97315	23	0.79095	0.90223	20	0.8829	1.0634	14	0.76179	0.89681	21	0.87429	0.94779	21	0.91203	0.94459	17	44530000000	24626000000
O95433;G3V438;H0YJG7;H0YJU2;G3V3W9;H0YJ63	19;12;9;8;5;3	Activator of 90 kDa heat shock protein ATPase homolog 1	AHSA1	>sp|O95433|AHSA1_HUMAN Activator of 90 kDa heat shock protein ATPase homolog 1 OS=Homo sapiens GN=AHSA1 PE=1 SV=1;>tr|G3V438|G3V438_HUMAN Activator of 90 kDa heat shock protein ATPase homolog 1 (Fragment) OS=Homo sapiens GN=AHSA1 PE=1 SV=1	19	19	19	66	38.274	0	170.54	0.59116	0.75259	13	0.69502	0.89424	19	0.60351	0.72321	15	0.61916	0.85341	20	0.9594	1.0016	15	0.86105	0.98784	20	0.62621	0.74305	19	0.77777	0.88047	20	0.60677	0.708	14	0.74559	0.84008	23	0.8946	0.95219	20	0.9028	0.93583	18	44488000000	25205000000
B4DEA3;P54727;Q53F10;B7ZA74;B7Z4W4;Q5W0S5;Q5W0S4;H0Y579	10;10;9;8;8;5;3;2	UV excision repair protein RAD23 homolog B	RAD23B	>tr|B4DEA3|B4DEA3_HUMAN cDNA FLJ56531, highly similar to UV excision repair protein RAD23 homolog B OS=Homo sapiens PE=2 SV=1;>sp|P54727|RD23B_HUMAN UV excision repair protein RAD23 homolog B OS=Homo sapiens GN=RAD23B PE=1 SV=1;>tr|Q53F10|Q53F10_HUMAN UV e	10	10	7	28.8	42.309	0	187.77	0.72538	0.92431	5	0.77677	1.0163	14	0.80264	0.96453	16	0.67167	0.94988	9	0.84228	0.87161	8	0.79711	0.91087	8	0.79042	0.97128	11	0.88353	0.98435	11	0.74691	0.91093	12	0.87998	0.99784	10	0.98218	1.0404	12	0.98413	1.0198	12	44384000000	24376000000
Q6FHM6;P55769;B1AHD1	8;8;6	NHP2-like protein 1;NHP2-like protein 1, N-terminally processed	NHP2L1	>tr|Q6FHM6|Q6FHM6_HUMAN NHP2 non-histone chromosome protein 2-like 1 (S. cerevisiae) OS=Homo sapiens GN=NHP2L1 PE=2 SV=1;>sp|P55769|NH2L1_HUMAN NHP2-like protein 1 OS=Homo sapiens GN=SNU13 PE=1 SV=3;>tr|B1AHD1|B1AHD1_HUMAN NHP2-like protein 1 OS=Homo sapie	8	8	8	75	14.173	0	124.97	0.8156	1.0846	11	0.8154	1.0704	9	0.98636	1.1919	11	0.84266	1.179	8	0.96298	1.0188	7	0.92182	1.0353	11	0.92012	1.1317	10	1.0064	1.1381	10	0.95293	1.1163	5	1.07	1.2567	12	0.94028	1.0047	9	0.91072	0.94109	8	44286000000	20050000000
A0A024RAE4;B4E1U9;P60953;A0A024R9T1;A0A024RAE6;B7ZAY4;B4DMH5;Q5JYX0;Q9UJM1;Q9UJM0;F8WET9;B1AH79;G3V4H1;G3V476;V9HWD0;Q7Z513;A0A024R692;Q59G91;P17081;Q9H4E5	9;9;9;7;7;7;7;5;5;3;1;1;1;1;1;1;1;1;1;1	Cell division control protein 42 homolog	CDC42;hCG_39634	>tr|A0A024RAE4|A0A024RAE4_HUMAN Cell division cycle 42 (GTP binding protein, 25kDa), isoform CRA_a OS=Homo sapiens GN=CDC42 PE=4 SV=1;>tr|B4E1U9|B4E1U9_HUMAN cDNA FLJ54776, highly similar to Cell division control protein 42 homolog OS=Homo sapiens PE=2 SV=	9	8	8	48.2	21.258	0	77.911	0.7486	0.98798	6	0.80261	1.0633	9	0.8053	0.98043	12	0.68478	0.98362	8	0.94891	0.99621	8	0.88579	1.0427	13	0.85882	1.062	7	0.9072	1.0246	8	0.79854	0.92508	7	0.91399	1.0453	8	0.95484	1.0339	10	0.93929	0.98038	6	43959000000	21338000000
P20290;D6RDG3;H0Y9Y1	8;6;5	Transcription factor BTF3	BTF3	>sp|P20290|BTF3_HUMAN Transcription factor BTF3 OS=Homo sapiens GN=BTF3 PE=1 SV=1;>tr|D6RDG3|D6RDG3_HUMAN Transcription factor BTF3 (Fragment) OS=Homo sapiens GN=BTF3 PE=1 SV=3;>tr|H0Y9Y1|H0Y9Y1_HUMAN Transcription factor BTF3 (Fragment) OS=Homo sapiens GN	8	8	8	53.4	22.168	0	318.37	0.52117	0.68339	14	0.73558	0.95356	16	0.55879	0.66525	16	0.64676	0.9085	14	0.93763	0.96725	15	0.9403	1.0669	12	0.58583	0.70805	14	0.79232	0.87136	9	0.59955	0.69358	9	0.80502	0.91446	12	0.94965	1.0193	14	0.92365	0.95137	17	43891000000	24725000000
A0A0S2Z410;Q99714;Q5H928;A0A0S2Z434	16;16;11;11	3-hydroxyacyl-CoA dehydrogenase type-2	HSD17B10	>tr|A0A0S2Z410|A0A0S2Z410_HUMAN Hydroxysteroid dehydrogenase 10 isoform 1 (Fragment) OS=Homo sapiens GN=HSD17B10 PE=2 SV=1;>sp|Q99714|HCD2_HUMAN 3-hydroxyacyl-CoA dehydrogenase type-2 OS=Homo sapiens GN=HSD17B10 PE=1 SV=3;>tr|Q5H928|Q5H928_HUMAN 3-hydroxya	16	16	16	80.8	26.923	0	234.28	1.0094	1.2877	16	0.90974	1.1706	18	0.91557	1.1025	19	0.78895	1.094	10	0.95595	0.99722	14	0.81305	0.9318	18	1.1932	1.4083	25	0.9539	1.0663	15	1.2022	1.398	15	1.0108	1.1398	17	0.82193	0.87385	14	0.90671	0.94447	14	43789000000	21844000000
R4GNH3;A0A140VK42;P17980;E9PM69;A8K781;E9PKD5;E9PN50;E9PMD8;E9PLG2	21;21;21;20;20;13;12;12;5	26S protease regulatory subunit 6A	PSMC3	>tr|R4GNH3|R4GNH3_HUMAN 26S protease regulatory subunit 6A OS=Homo sapiens GN=PSMC3 PE=1 SV=1;>tr|A0A140VK42|A0A140VK42_HUMAN Testicular secretory protein Li 42 OS=Homo sapiens PE=2 SV=1;>sp|P17980|PRS6A_HUMAN 26S protease regulatory subunit 6A OS=Homo sap	21	21	21	61.7	47.352	0	323.31	0.65055	0.8339	16	0.76402	1.0026	16	0.71342	0.87654	13	0.69611	0.98632	17	0.8807	0.92785	14	0.93871	1.0635	27	0.68746	0.81371	16	0.8271	0.95435	19	0.71485	0.8384	17	0.83124	0.9599	21	0.95995	1.0546	21	0.94724	1.0085	23	43753000000	23633000000
B4E0X8;Q96AE4;E9PEB5;B4DT31;B4DWL1;Q59FU3;Q6PJY1;C9JSZ1	28;27;26;26;25;20;15;10	Far upstream element-binding protein 1	FUBP1	>tr|B4E0X8|B4E0X8_HUMAN cDNA FLJ61021, highly similar to Far upstream element-binding protein 1 OS=Homo sapiens PE=2 SV=1;>sp|Q96AE4|FUBP1_HUMAN Far upstream element-binding protein 1 OS=Homo sapiens GN=FUBP1 PE=1 SV=3;>tr|E9PEB5|E9PEB5_HUMAN Far upstream	28	25	24	55.3	66.231	0	233.75	0.83228	1.0794	15	0.80643	1.0473	17	0.89486	1.0565	19	0.73949	1.0377	13	0.98052	1.0311	27	0.90618	1.0309	16	0.83575	0.97393	17	0.92415	1.0411	16	0.87034	1.0181	20	0.9027	0.99712	16	0.99775	1.0694	15	0.94605	0.97997	22	43718000000	21378000000
A0A140VJZ1;P45974;F5H571;H7C5J3	33;33;5;2	Ubiquitin carboxyl-terminal hydrolase 5	USP5	>tr|A0A140VJZ1|A0A140VJZ1_HUMAN Testicular tissue protein Li 218 OS=Homo sapiens PE=2 SV=1;>sp|P45974|UBP5_HUMAN Ubiquitin carboxyl-terminal hydrolase 5 OS=Homo sapiens GN=USP5 PE=1 SV=2	33	33	31	43.4	95.785	0	274.17	0.78239	1.0097	22	0.77313	0.99743	29	0.8054	0.97265	26	0.67108	0.93399	25	0.932	0.96903	24	0.84571	0.96475	31	0.92191	1.0695	24	0.87241	0.97918	29	0.93073	1.0742	22	0.85368	0.94415	33	0.98859	1.0782	25	1.0225	1.0568	25	43627000000	22754000000
B2R5V9;A0A024R4E5;Q00341;H0Y394;B4DKR8;Q6ZS03;Q96CF6;H7C0A4;Q2HJC8;C9J5E5;C9JIZ1;Q6ZN49;C9JZI8;Q5HYC5;C9JHS7;C9JHZ8;C9JES8;H7BZC3;H7C2D1;C9JT62;C9JK79;C9JBS3;C9JEJ8;C9JHN6;C9JMQ6;C9JQ82;C9JHS9;C9J739;H7C3D0	47;47;46;33;27;27;27;15;15;13;13;13;10;10;9;9;9;9;8;6;6;4;4;4;3;3;1;1;1	Vigilin	HDLBP	>tr|B2R5V9|B2R5V9_HUMAN cDNA, FLJ92652, highly similar to Homo sapiens high density lipoprotein binding protein (vigilin)(HDLBP), mRNA OS=Homo sapiens PE=2 SV=1;>tr|A0A024R4E5|A0A024R4E5_HUMAN High density lipoprotein binding protein (Vigilin), isoform CRA	47	47	47	43	141.38	0	286.97	0.58385	0.75321	23	0.71601	0.91914	34	0.7437	0.86211	29	0.60869	0.84577	24	0.94716	0.97757	26	0.86942	0.98789	29	0.62896	0.72738	23	0.7641	0.84349	30	0.69267	0.80845	26	0.80447	0.9004	32	0.87013	0.92547	36	0.88308	0.9165	34	43500000000	24174000000
J3KQN4;P83881;H0Y5B4;H7BZ11;R4GN19;H7BY91;H0Y3V9	6;6;5;5;3;1;1	60S ribosomal protein L36a	RPL36A;RPL36A-HNRNPH2	>tr|J3KQN4|J3KQN4_HUMAN 60S ribosomal protein L36a OS=Homo sapiens GN=RPL36A PE=3 SV=1;>sp|P83881|RL36A_HUMAN 60S ribosomal protein L36a OS=Homo sapiens GN=RPL36A PE=1 SV=2;>tr|H0Y5B4|H0Y5B4_HUMAN 60S ribosomal protein L36a OS=Homo sapiens GN=RPL36A PE=3 S	6	6	1	26.1	16.378	0	21.72	0.5752	0.74346	6	0.73269	0.95127	9	0.72726	0.86391	7	0.6811	0.98164	4	1.3458	1.4203	8	0.92149	1.0562	6	0.70495	0.86969	4	0.87746	0.9946	6	0.77473	0.92605	4	0.84554	0.96382	5	0.88991	0.94904	5	0.96557	0.99729	6	43466000000	23496000000
Q16531;F5GY55;B7Z2A1;B4DSA8;B4DZP5;F5H2L3;F5GZY8;F5GWI0;F5GYG8;F5H198;B7Z859	38;34;34;31;27;8;7;6;5;4;3	DNA damage-binding protein 1	DDB1	>sp|Q16531|DDB1_HUMAN DNA damage-binding protein 1 OS=Homo sapiens GN=DDB1 PE=1 SV=1;>tr|F5GY55|F5GY55_HUMAN DNA damage-binding protein 1 OS=Homo sapiens GN=DDB1 PE=1 SV=1;>tr|B7Z2A1|B7Z2A1_HUMAN cDNA FLJ56068, highly similar to DNA damage-binding protein	38	38	38	36.1	126.97	0	201.77	0.7703	0.99688	38	0.73527	0.95355	33	0.86922	1.0456	44	0.71679	1.0037	32	0.93939	0.97202	41	0.8549	0.98943	33	0.82742	0.93975	32	0.90642	1.0261	36	0.82849	0.97127	30	0.87489	0.97116	43	0.92385	0.98429	35	0.95267	0.98907	43	43450000000	21213000000
A0A024R326;Q6IPI1;P47914;F8WF43;C9IYI4	4;4;4;1;1	60S ribosomal protein L29	RPL29	>tr|A0A024R326|A0A024R326_HUMAN Ribosomal protein L29, isoform CRA_a OS=Homo sapiens GN=RPL29 PE=4 SV=1;>tr|Q6IPI1|Q6IPI1_HUMAN Ribosomal protein L29 OS=Homo sapiens GN=RPL29 PE=2 SV=1;>sp|P47914|RL29_HUMAN 60S ribosomal protein L29 OS=Homo sapiens GN=RPL2	4	4	4	21.7	17.553	0	13.72	0.62503	0.82493	8	0.7058	0.92611	5	0.60274	0.72934	8	0.6226	0.9036	7	1.1286	1.1917	6	0.87417	0.9849	11	0.69872	0.87374	5	0.80181	0.92387	12	0.6774	0.8181	4	0.76439	0.88546	6	0.84247	0.89254	6	0.97165	1.0062	7	43033000000	23603000000
X5DNM4;Q04760;V9HW62	11;11;10	Lactoylglutathione lyase	GLO1;HEL-S-74	>tr|X5DNM4|X5DNM4_HUMAN Lactoylglutathione lyase (Fragment) OS=Homo sapiens GN=GLO1 PE=2 SV=1;>sp|Q04760|LGUL_HUMAN Lactoylglutathione lyase OS=Homo sapiens GN=GLO1 PE=1 SV=4;>tr|V9HW62|V9HW62_HUMAN Lactoylglutathione lyase OS=Homo sapiens GN=HEL-S-74 PE=2	11	11	11	67.4	20.777	0	47.987	0.77187	0.99591	9	0.72231	0.93905	11	0.83067	0.99507	11	0.69371	0.95431	15	0.89149	0.93373	14	0.94242	1.07	16	0.85585	1.0368	9	0.86208	0.97467	14	0.90643	1.0618	11	0.8068	0.90497	10	0.96286	1.0255	11	1.0502	1.0963	13	42982000000	22784000000
Q53EW8;Q16762;B4DVZ4;B1AH48	12;12;8;3	Sulfurtransferase;Thiosulfate sulfurtransferase	TST	>tr|Q53EW8|Q53EW8_HUMAN Sulfurtransferase (Fragment) OS=Homo sapiens PE=2 SV=1;>sp|Q16762|THTR_HUMAN Thiosulfate sulfurtransferase OS=Homo sapiens GN=TST PE=1 SV=4;>tr|B4DVZ4|B4DVZ4_HUMAN cDNA FLJ57870, highly similar to Thiosulfate sulfurtransferase (EC 2	12	12	12	44.4	33.453	0	121.82	1.1461	1.504	10	1.0908	1.2972	17	1.0652	1.2528	12	0.94665	1.3024	17	1.1888	1.2381	15	0.98458	1.1206	14	1.3725	1.6648	14	1.0628	1.2094	19	1.163	1.3609	7	1.1106	1.2757	13	1.0279	1.1149	16	0.99551	1.0299	9	42756000000	18364000000
B4E2Z3;F5GZS6;J3KPF3;P08195;A0A024R599;H0YFS2;F5H0E2;F5GZI0;F5H867;H0YFX4;B4E3E4	20;20;20;20;15;7;6;5;4;3;3	4F2 cell-surface antigen heavy chain	SLC3A2	>tr|B4E2Z3|B4E2Z3_HUMAN cDNA FLJ54090, highly similar to 4F2 cell-surface antigen heavy chain OS=Homo sapiens PE=2 SV=1;>tr|F5GZS6|F5GZS6_HUMAN 4F2 cell-surface antigen heavy chain OS=Homo sapiens GN=SLC3A2 PE=1 SV=1;>tr|J3KPF3|J3KPF3_HUMAN 4F2 cell-surfac	20	20	20	49.5	55.939	0	273.28	0.70065	0.90034	25	0.99265	1.2821	27	0.72442	0.88332	18	0.77864	1.0941	30	1.0258	1.0741	23	0.87464	0.99928	24	0.82556	0.94012	21	1.0209	1.1458	27	0.80871	0.94603	16	1.0596	1.2008	27	0.98334	1.0344	31	0.94752	0.98064	22	42681000000	22288000000
P18085;C9JPM4;C9JAK5;U3KQF2	10;8;8;5	ADP-ribosylation factor 4	ARF4	>sp|P18085|ARF4_HUMAN ADP-ribosylation factor 4 OS=Homo sapiens GN=ARF4 PE=1 SV=3;>tr|C9JPM4|C9JPM4_HUMAN ADP-ribosylation factor 4 (Fragment) OS=Homo sapiens GN=ARF4 PE=1 SV=1;>tr|C9JAK5|C9JAK5_HUMAN ADP-ribosylation factor 4 OS=Homo sapiens GN=ARF4 PE=1	10	7	7	64.4	20.511	0	80.584	0.67149	0.8807	11	0.73367	0.95833	12	0.68617	0.82206	16	0.63934	0.89221	10	0.93463	0.97801	14	0.91025	1.0416	11	0.75011	0.88829	10	0.82332	0.92847	14	0.78731	0.92741	9	0.84554	0.95737	13	0.91989	0.98242	13	0.94769	0.98635	14	42513000000	23317000000
A0A024R718;P43490;A0A0C4DFS8;B7Z8W6;Q658Z1;C9JF35;C9JG65	22;22;14;8;5;1;1	Nicotinamide phosphoribosyltransferase	PBEF1;NAMPT	>tr|A0A024R718|A0A024R718_HUMAN Pre-B-cell colony enhancing factor 1, isoform CRA_a OS=Homo sapiens GN=PBEF1 PE=4 SV=1;>sp|P43490|NAMPT_HUMAN Nicotinamide phosphoribosyltransferase OS=Homo sapiens GN=NAMPT PE=1 SV=1;>tr|A0A0C4DFS8|A0A0C4DFS8_HUMAN Nicotina	22	22	22	50.3	55.52	0	262.88	0.60881	0.79946	33	0.68173	0.87347	18	0.68529	0.81504	28	0.63825	0.89553	21	0.99781	1.037	32	0.93682	1.0688	30	0.67573	0.79766	16	0.81204	0.91869	20	0.76134	0.88739	21	0.81733	0.91193	21	0.91123	0.97728	20	0.93212	0.97751	24	42349000000	23489000000
Q53G58;B3KN06;A0A024RBI5;Q59EA2;Q9ULV4;B4E3S0;B4DMH3;B7Z9V0;H0YHL7;F8W1H8;F8VUX3;F8VSA4;F8VRE9;F8VTT6;F8VVB7;F8VV53;B3KRY9;B3KSZ9;J3QLV6;J3KSS5;Q6QEF8	22;22;22;22;22;18;17;16;10;6;6;6;6;6;6;5;3;3;3;3;3	Coronin;Coronin-1C	CORO1C	>tr|Q53G58|Q53G58_HUMAN Coronin (Fragment) OS=Homo sapiens PE=2 SV=1;>tr|B3KN06|B3KN06_HUMAN Coronin OS=Homo sapiens PE=2 SV=1;>tr|A0A024RBI5|A0A024RBI5_HUMAN Coronin OS=Homo sapiens GN=CORO1C PE=3 SV=1;>tr|Q59EA2|Q59EA2_HUMAN Coronin (Fragment) OS=Homo sa	22	21	21	40.5	53.28	0	124.92	0.67432	0.85172	18	0.71235	0.91519	24	0.7348	0.87726	13	0.65023	0.91086	17	0.95429	0.99824	11	0.82911	0.96114	20	0.71942	0.82961	19	0.80955	0.91469	24	0.76004	0.8643	17	0.80126	0.91758	17	0.88011	0.95603	18	0.96519	1.0084	21	42262000000	23656000000
P42166	25	Lamina-associated polypeptide 2, isoform alpha;Thymopoietin;Thymopentin	TMPO	>sp|P42166|LAP2A_HUMAN Lamina-associated polypeptide 2, isoform alpha OS=Homo sapiens GN=TMPO PE=1 SV=2	25	25	13	46	75.491	0	323.31	0.8055	1.0647	19	0.74442	0.94356	22	0.92034	1.1248	19	0.73904	1.025	23	1.0467	1.0863	20	0.81989	0.93468	22	0.81383	0.96188	22	0.87232	0.97435	23	0.84841	1.0185	16	0.91009	1.0165	24	0.93248	0.99806	21	0.9782	1.0194	24	42208000000	22163000000
B4DMT5;B3KSH1;O00303;B4DEW9;H0YDT6;E9PQV8;A0A0D9SEZ9;Q9BX72	14;14;14;11;4;2;2;2	Eukaryotic translation initiation factor 3 subunit F	EIF3F	>tr|B4DMT5|B4DMT5_HUMAN Eukaryotic translation initiation factor 3 subunit F OS=Homo sapiens GN=EIF3F PE=2 SV=1;>tr|B3KSH1|B3KSH1_HUMAN Eukaryotic translation initiation factor 3 subunit F OS=Homo sapiens GN=EIF3F PE=2 SV=1;>sp|O00303|EIF3F_HUMAN Eukaryoti	14	14	14	59.9	33.24	0	196.11	0.6304	0.80601	20	0.74619	0.95809	21	0.66148	0.79974	15	0.67389	0.94737	19	0.95326	0.99125	24	0.93213	1.0643	19	0.68499	0.81729	22	0.79295	0.8828	20	0.68533	0.7967	15	0.81202	0.93043	23	0.97237	1.0369	25	1.0059	1.0402	20	42123000000	22969000000
H0UID4;H0UID3;A8K916;A0A140VJE8;P63010;H0UID5;Q68DI0;A8K0G3;A0A087X253;B4DWG4;A0A087WU93;A0A087WZQ6;B4E261;A0A087WYD1;B4DIL5;Q96EL6;K7ERB2;K7EN71;K7EJX1;A0A087WXS3;K7EKZ5	29;29;29;29;29;28;28;28;27;26;19;19;18;17;13;11;8;6;3;2;2	AP-2 complex subunit beta	AP2B1;DKFZp781K0743	>tr|H0UID4|H0UID4_HUMAN AP complex subunit beta OS=Homo sapiens GN=AP2B1 PE=3 SV=1;>tr|H0UID3|H0UID3_HUMAN AP complex subunit beta OS=Homo sapiens GN=AP2B1 PE=3 SV=1;>tr|A8K916|A8K916_HUMAN AP complex subunit beta OS=Homo sapiens PE=2 SV=1;>tr|A0A140VJE8|A	29	29	15	35.4	104.34	0	201.76	0.80959	1.0541	30	0.83953	1.0637	28	0.85639	1.0185	26	0.71305	0.9992	25	0.99884	1.0323	22	0.84675	0.96689	31	0.90303	1.0577	31	0.89418	1.0215	29	0.91486	1.0553	24	0.92135	1.0289	25	0.95151	1.0149	27	0.9068	0.93527	28	41623000000	21732000000
Q15019;B5MCX3;C9J2Q4;H7C2Y0;C9JB25;C9J938;C9IY94;C9IZU3;H7C310;C9JQJ4;B5MD47;C9JZI2;A0A1B0GXJ2;C9JFT1;F8WB65;C9JT15;C9JSE7;H7C1T1	24;22;13;13;11;9;8;8;8;6;5;5;3;3;3;2;2;1	Septin-2	2017-09-02	>sp|Q15019|SEPT2_HUMAN Septin-2 OS=Homo sapiens GN=SEPT2 PE=1 SV=1;>tr|B5MCX3|B5MCX3_HUMAN Septin-2 OS=Homo sapiens GN=SEPT2 PE=1 SV=1;>tr|C9J2Q4|C9J2Q4_HUMAN Septin-2 (Fragment) OS=Homo sapiens GN=SEPT2 PE=1 SV=1;>tr|H7C2Y0|H7C2Y0_HUMAN Septin-2 (Fragment	24	24	24	73.7	41.487	0	315.22	0.75587	0.97579	21	0.78617	1.0087	20	0.76813	0.91992	18	0.66034	0.91183	23	0.90995	0.94114	22	0.85553	0.96978	26	0.77787	0.92565	18	0.83506	0.93454	21	0.78976	0.89795	18	0.85229	0.94705	14	0.94962	1.0039	26	1.0053	1.0423	21	41451000000	21112000000
CON__Q3SX09;CON__P02070;Q4TZM4;Q9BWU5;Q8IZI0;Q8IUL9;Q6V0K9;Q6J1Z7;Q670S4;Q52MT0;Q4F786;Q3LR79;Q0Z944;E9NGZ5;D1MGQ0;B3VL05;B2M1S8;Q9BWV6;Q9GZL9;Q9UK54;B3VL86;E9PFT6;D9YZU5;C8C504;A0N071;Q14473;P68871;P02042;Q9UM85;Q5XTR9;Q3L3Q5;D5FZW3;E9M263;Q9BXA2;Q9UBV6;Q14484;A9YUX2;A8MUF7;B5ANL9;Q9UP81;F8W6P5;Q3Y9I8;Q14477;Q14476;Q4TWB7;Q4JLR8;B2M1S6;A1YZ08;A0A1B4WRL5;B7UCU6;B3VL31;Q14474;Q9UNL6;E9PBW4;E7CYP2;…	12;3;2;2;2;2;2;2;2;2;2;2;2;2;2;2;2;2;2;2;2;2;2;2;2;2;2;2;1;1;1;1;1;1;1;1;1;1;1;1;1;1;1;1;1;1;1;1;1;1;1;1;1;1;1;1;1;1;1;1;1;1;1;1			>Q3SX09 TREMBL:Q3SX09 (Bos taurus) similar to HBG protein	12	12	11	61.2	22.06	0	104.72	0.078257	0.10327	19	0.089107	0.11488	20	0.075248	0.088435	20	0.1147	0.16087	22	0.13541	0.14032	19	0.08338	0.095057	14	0.080665	0.099739	16	0.10061	0.11786	15	0.072684	0.082533	21	0.072709	0.083204	16	0.10649	0.11281	14	0.10315	0.10568	13	41424000000	37707000000
Q6IRT1;Q6FI45;P11766;Q5U043;Q2VIM7;H0YAG8;D6RFE4;D6RAY0;D6R9G2	14;14;14;13;9;7;3;2;2	Alcohol dehydrogenase class-3	ADH5	>tr|Q6IRT1|Q6IRT1_HUMAN S-(hydroxymethyl)glutathione dehydrogenase OS=Homo sapiens GN=ADH5 PE=2 SV=2;>tr|Q6FI45|Q6FI45_HUMAN S-(hydroxymethyl)glutathione dehydrogenase OS=Homo sapiens GN=ADH5 PE=2 SV=1;>sp|P11766|ADHX_HUMAN Alcohol dehydrogenase class-3 OS	14	14	14	41.2	39.724	0	165.14	0.88868	1.1481	12	0.70848	0.91793	16	0.96723	1.157	13	0.67247	0.93336	17	1.0188	1.0564	11	0.8822	1.0029	13	0.99082	1.1865	13	0.81937	0.9245	15	1.0261	1.1996	13	0.80702	0.90986	18	0.86257	0.92439	13	0.9452	0.97921	20	41417000000	18472000000
Q53FT8;A0A140VK45;P20618;Q59GN1	12;12;12;5	Proteasome subunit beta type;Proteasome subunit beta type-1	PSMB1	>tr|Q53FT8|Q53FT8_HUMAN Proteasome subunit beta type (Fragment) OS=Homo sapiens PE=2 SV=1;>tr|A0A140VK45|A0A140VK45_HUMAN Proteasome subunit beta type OS=Homo sapiens PE=2 SV=1;>sp|P20618|PSB1_HUMAN Proteasome subunit beta type-1 OS=Homo sapiens GN=PSMB1 P	12	12	12	58.9	26.491	0	206.25	0.79037	1.0008	18	0.74218	0.96443	17	0.85002	1.0197	16	0.64699	0.91995	17	0.96037	1.0014	16	0.86905	1.0014	15	0.89217	1.0675	12	0.84196	0.94735	18	0.89409	1.0316	14	0.84041	0.93241	19	0.96192	1.0224	16	0.96047	0.99363	14	41392000000	22326000000
P12270;Q58F23;Q504U6;A0PJC9;Q9UE33;Q5SWX9	65;24;24;15;4;2	Nucleoprotein TPR	TPR	>sp|P12270|TPR_HUMAN Nucleoprotein TPR OS=Homo sapiens GN=TPR PE=1 SV=3	65	65	65	32.2	267.29	0	323.31	0.96116	1.2643	25	0.94514	1.1982	39	1.0003	1.1865	26	0.82687	1.1597	52	0.94978	0.99616	16	0.86263	0.97833	25	1.0353	1.169	25	0.99899	1.1197	34	1.0075	1.1702	27	1.0087	1.1383	49	0.92183	0.96831	33	1.0837	1.1308	31	41110000000	20652000000
Q9Y266;Q9H2R7;A0A0A0MSU9;A0A0A0MSS4	16;11;7;6	Nuclear migration protein nudC	NUDC;NPD011	>sp|Q9Y266|NUDC_HUMAN Nuclear migration protein nudC OS=Homo sapiens GN=NUDC PE=1 SV=1;>tr|Q9H2R7|Q9H2R7_HUMAN NPD011 OS=Homo sapiens GN=NPD011 PE=2 SV=1	16	16	16	48	38.242	0	111.49	0.54586	0.69687	8	0.78844	1.0186	16	0.61627	0.74181	19	0.66769	0.93878	20	0.99401	1.0605	17	0.9167	1.0376	19	0.67402	0.79223	17	0.82217	0.92081	18	0.60691	0.70713	15	0.90375	1.0148	24	1.0376	1.1127	17	1.0299	1.0727	19	41102000000	22250000000
Q5JPB8;Q9NY33;G3V1D3;G3V180;Q53HL4;Q53GT4;B4E357;E9PQ14;E9PPK9;E9PKK8;E9PNX5;E9PQF2	31;31;30;30;28;28;25;9;9;8;5;4	Dipeptidyl peptidase 3	DKFZp686O1117;DPP3	>tr|Q5JPB8|Q5JPB8_HUMAN Putative uncharacterized protein DKFZp686O1117 OS=Homo sapiens GN=DKFZp686O1117 PE=2 SV=1;>sp|Q9NY33|DPP3_HUMAN Dipeptidyl peptidase 3 OS=Homo sapiens GN=DPP3 PE=1 SV=2;>tr|G3V1D3|G3V1D3_HUMAN Dipeptidyl peptidase 3 OS=Homo sapiens	31	31	31	56.9	82.616	0	286.37	0.76679	0.99073	37	0.68627	0.87342	28	0.85972	1.026	37	0.64073	0.89212	30	0.90941	0.95038	27	0.86838	0.98122	35	0.87246	1.0309	27	0.8356	0.94603	27	0.83438	0.95943	19	0.7796	0.87046	30	0.87521	0.93216	32	0.9345	0.96783	27	41035000000	21744000000
A0A024R7B7;Q16543;Q6FG59;K7EQA9;K7EKQ2;A1L0W4;K7EL68;K7EIU0	14;14;13;10;8;5;5;3	Hsp90 co-chaperone Cdc37;Hsp90 co-chaperone Cdc37, N-terminally processed	CDC37	>tr|A0A024R7B7|A0A024R7B7_HUMAN CDC37 cell division cycle 37 homolog (S. cerevisiae), isoform CRA_a OS=Homo sapiens GN=CDC37 PE=4 SV=1;>sp|Q16543|CDC37_HUMAN Hsp90 co-chaperone Cdc37 OS=Homo sapiens GN=CDC37 PE=1 SV=1;>tr|Q6FG59|Q6FG59_HUMAN CDC37 protein	14	14	14	36.5	44.468	0	173.65	0.63031	0.81668	11	0.75265	0.97997	15	0.64411	0.77913	13	0.68682	0.97663	20	0.99348	1.0375	16	0.85943	0.99314	18	0.71884	0.87461	12	0.84288	0.94179	12	0.73958	0.86503	10	0.82009	0.94387	13	0.95604	1.0035	17	1.025	1.071	12	40956000000	22912000000
E9PDF6;B0I1S9;O43795;B3KQI2;E7EQD9;Q05CR5;H7C2Y7;A0A0U1RRI3;C9JYW1;C9JUP5;Q14777;Q13871;C9K0I9;A0A140TA25;Q8N1T3	42;42;42;11;10;10;7;6;5;4;3;1;1;1;1	Unconventional myosin-Ib	MYO1B	>tr|E9PDF6|E9PDF6_HUMAN Unconventional myosin-Ib OS=Homo sapiens GN=MYO1B PE=1 SV=1;>tr|B0I1S9|B0I1S9_HUMAN MYO1B variant protein OS=Homo sapiens GN=MYO1B PE=2 SV=1;>sp|O43795|MYO1B_HUMAN Unconventional myosin-Ib OS=Homo sapiens GN=MYO1B PE=1 SV=3	42	42	39	45.6	128.48	0	269.46	0.86895	1.1252	32	0.96124	1.2314	37	0.89341	1.0798	36	0.75943	1.0778	31	1.0202	1.0732	49	0.84201	0.96681	42	0.97352	1.1452	32	1.0507	1.1704	27	0.97209	1.164	28	1.0262	1.1369	30	0.84245	0.8984	23	0.97455	1.0125	26	40864000000	20833000000
P50570;Q59G96;B4DJ53;Q8N1K8;K7EMQ3;A0A0D9SFB1;B7ZAC0;B4DK06;A0A0U1RQP1;A0A0D9SFE4;Q05193;A0A024R7C9;E5RHK8;Q9UQ16;B3KPF2;B4DHH5;A0A1B0GUX5;A0A1B0GU67;Q9UPH5;Q59GI5;B3KUU8;Q6ZSZ9;E5RIK2;Q6ZV85;Q6ZTU8;K7EPK9;H7C5U0;B3KU80	37;22;15;11;10;10;10;10;10;10;10;9;9;9;8;8;7;7;7;7;7;6;6;4;4;3;2;1	Dynamin-2	DNM2	>sp|P50570|DYN2_HUMAN Dynamin-2 OS=Homo sapiens GN=DNM2 PE=1 SV=2;>tr|Q59G96|Q59G96_HUMAN Dynamin 2 isoform 4 variant (Fragment) OS=Homo sapiens PE=2 SV=1	37	37	37	49.3	98.063	0	229.86	0.76796	0.98144	23	0.7567	0.95477	27	0.82992	0.98531	27	0.64251	0.89387	30	0.9097	0.94977	22	0.8816	1.0128	26	0.83205	0.96211	25	0.92382	1.0154	27	0.86477	1.0159	22	0.87323	0.97391	25	0.97854	1.0412	31	1.0076	1.0476	25	40700000000	20859000000
H3BVI4;B3KWK2;Q96S06	2;2;1	Lipase maturation factor 1	LMF1	>tr|H3BVI4|H3BVI4_HUMAN Lipase maturation factor OS=Homo sapiens GN=LMF1 PE=1 SV=1;>tr|B3KWK2|B3KWK2_HUMAN Lipase maturation factor OS=Homo sapiens PE=2 SV=1;>sp|Q96S06|LMF1_HUMAN Lipase maturation factor 1 OS=Homo sapiens GN=LMF1 PE=1 SV=1	2	2	2	8.9	40.147	0.00079766	0.96355	0.8819	1.1476	6	0.87853	1.1419	4	0.92534	1.1258	8	0.7881	1.1593	3	0.95134	0.99437	5	0.89703	1.0067	7	0.91969	1.1381	4	0.99663	1.1332	5	0.99275	1.1364	4	0.95851	1.1056	6	1.0164	1.072	4	1.0848	1.1222	5	40663000000	21005000000
Q6LEU2;A3KLL5;P05026;B7Z9S8;A6NGH2;V9GYR2;Q58I20	10;10;10;9;9;5;4	Sodium/potassium-transporting ATPase subunit beta-1	ATP1B1	>tr|Q6LEU2|Q6LEU2_HUMAN Sodium/potassium-transporting ATPase subunit beta (Fragment) OS=Homo sapiens GN=ATP1B1 PE=2 SV=1;>tr|A3KLL5|A3KLL5_HUMAN Sodium/potassium-transporting ATPase subunit beta OS=Homo sapiens GN=ATP1B1 PE=2 SV=1;>sp|P05026|AT1B1_HUMAN So	10	10	10	37.6	35.049	0	120.75	0.82574	1.0681	14	1.0475	1.359	16	0.85623	1.0361	14	0.87271	1.2143	14	0.88687	0.92081	16	0.85695	0.97339	11	0.92315	1.1199	12	1.0375	1.1783	14	0.97979	1.1471	14	1.059	1.2081	13	0.81744	0.8716	12	0.88518	0.91807	12	40556000000	21110000000
A0A024R0E5;P52907;A8K0T9	14;14;13	F-actin-capping protein subunit alpha-1	CAPZA1	>tr|A0A024R0E5|A0A024R0E5_HUMAN Capping protein (Actin filament) muscle Z-line, alpha 1, isoform CRA_a OS=Homo sapiens GN=CAPZA1 PE=3 SV=1;>sp|P52907|CAZA1_HUMAN F-actin-capping protein subunit alpha-1 OS=Homo sapiens GN=CAPZA1 PE=1 SV=3;>tr|A8K0T9|A8K0T9_	14	12	12	69.6	32.922	0	312.25	0.73976	0.94698	14	0.81437	1.0478	22	0.78679	0.95574	10	0.70768	0.98724	22	0.85968	0.89224	18	0.8743	1.0042	22	0.8338	0.98769	22	0.88734	0.99389	21	0.80499	0.90166	15	0.88192	1.0066	20	0.90869	0.96607	22	0.94292	0.97831	18	40422000000	21782000000
[truncated: 3,533 more rows]
[truncated: 37 more columns]

## Sheet: Clusters_ANOVA_Pvalue005
RS_VITC_24h	XM_VITC_24h	XM_VITC_4h	RS_VITC_4h	XM_combo_4h	XM_CTX_4h	RS_CTX_4h	RS_combo_4h	XM_CTX_24h	RS_CTX_24h	XM_combo_24h	RS_combo_24h	C: ANOVA Significant	C: Cluster	N: -Log ANOVA p value	T: T: Protein IDs	T: T: Majority protein IDs	T: T: Protein names	T: T: Gene names
[truncated: 93 more rows]
